# Supplementary material for: Type One Protein Phosphatase 4aD Negatively Regulates Cotton (Gossypium hirsutum) Salt Tolerance by Inhibiting the Phosphorylation of Kinases That Respond to Abscisic Acid
Source: Int J Mol Sci. 2025 Apr 8;26(8):3471. doi: 10.3390/ijms26083471 (PMC12026917; doi:10.3390/ijms26083471)
Supplement: Supplementary file 1 [file ijms-26-03471-s001.zip]

Archive with 6 entries (6 files):
- 2025.04.05 Supplementary Figures.pdf
- Table S1 All of the differential phosphosites in VIGS-Ctrl and VIGS-GhTOPP4aD plants in response to 300 mM NaCl..xlsx
- Table S2. The KEGG enrichment analysis of all differential phosphosites in VIGS-Ctrl and VIGS-GhTOPP4aD plants in response to 300 mM NaCl..xlsx
- Table S3. The biological process of GO enrichment analysis on all differential phosphosites in VIGS-Ctrl and VIGS-GhTOPP4aD plants in response to 300 mM NaCl..xlsx
- Table S4. Salt-responsive phosphoproteins containing protein tyrosine and serinethreonine kinase domain exhibit differential upregulation in response specifically to GhTOPP4aD.xlsx
- Table S5 Primers used in this study.xlsx
