# Supplementary material for: Type One Protein Phosphatase 4aD Negatively Regulates Cotton (Gossypium hirsutum) Salt Tolerance by Inhibiting the Phosphorylation of Kinases That Respond to Abscisic Acid
Source: Int J Mol Sci. 2025 Apr 8;26(8):3471. doi: 10.3390/ijms26083471 (PMC12026917; doi:10.3390/ijms26083471)
Supplement: Supplementary file 1 [file ijms-26-03471-s001.zip › Table S1 All of the differential phosphosites in VIGS-Ctrl and VIGS-GhTOPP4aD plants in response to 300 mM NaCl..xlsx]

## Sheet: Table S1
Table S1. All of the differential phosphosites in VIGS-Ctrl and VIGS-GhTOPP4aD plants in response to 300 mM NaCl.
Protein accession	Phosphosites	Cluster	Protein description	Gene name	Localization probability	PEP	Score	Charge	Modified sequence	Mass error [ppm]	CK_VIGS-Ctrl_1	CK_VIGS-Ctrl_2	CK_VIGS-GhTOPP4aD_1	CK_VIGS-GhTOPP4aD_2	Salt_VIGS-Ctrl_1	Salt_VIGS-Ctrl_2	Salt_VIGS-GhTOPP4aD_1	Salt_VIGS-GhTOPP4aD_2	Subcellular localization	KEGG KO No.	KEGG Gene	KEGG pathway	Biological Process	Cellular Component	Molecular Function	Pfam ID	Domain description	Site Domain	KOG category	KOG NO.	KOG description
A0A023NCL0	S433	Cluster1	Mitogen-activated protein kinase	MPK17	0.943529	0.00521362	80.758	2	ATLQS(0.944)PT(0.056)K	-0.69732	0.871518	0.862106	0.830634	0.791428	1.15417	1.28573	1.11511	1.0893	cytoplasm	K20538	MPK8; mitogen-activated protein kinase 8 [EC:2.7.11.24]	map04016 MAPK signaling pathway - plant	GO:0000165 MAPK cascade; GO:0006464 cellular protein modification process; GO:0006468 protein phosphorylation; GO:0006793 phosphorus metabolic process; GO:0006796 phosphate-containing compound metabolic process; GO:0006807 nitrogen compound metabolic process; GO:0007154 cell communication; GO:0007165 signal transduction; GO:0008152 metabolic process; GO:0009987 cellular process; GO:0010468 regula…	GO:0005622 intracellular; GO:0005623 cell; GO:0005634 nucleus; GO:0005737 cytoplasm; GO:0043226 organelle; GO:0043227 membrane-bounded organelle; GO:0043229 intracellular organelle; GO:0043231 intracellular membrane-bounded organelle;	GO:0003824 catalytic activity; GO:0004672 protein kinase activity; GO:0004674 protein serine/threonine kinase activity; GO:0004707 MAP kinase activity; GO:0016301 kinase activity; GO:0016740 transferase activity; GO:0016772 transferase activity, transferring phosphorus-containing groups; GO:0016773 phosphotransferase activity, alcohol group as acceptor; GO:0140096 catalytic activity, acting on a …	PF00069	PF00069 Protein kinase domain		T	KOG0660	Mitogen-activated protein kinase
A0A0A7DNH6	S549	Cluster5	(+)-delta-cadinene synthase	TPS5	0.872594	0.00222289	67.964	3	LPFS(0.873)PT(0.127)FIESTK	0.36256	0.828005	0.917771	0.941388	0.788978	0.942012	1.21333	1.36257	1.00595	chloroplast	K12742	ispS; isoprene synthase [EC:4.2.3.27]	map00900 Terpenoid backbone biosynthesis; map01110 Biosynthesis of secondary metabolites	GO:0001101 response to acid chemical; GO:0006629 lipid metabolic process; GO:0006714 sesquiterpenoid metabolic process; GO:0006720 isoprenoid metabolic process; GO:0006721 terpenoid metabolic process; GO:0006950 response to stress; GO:0008152 metabolic process; GO:0008299 isoprenoid biosynthetic process; GO:0008610 lipid biosynthetic process; GO:0009058 biosynthetic process; GO:0009605 response t…	GO:0005622 intracellular; GO:0005623 cell; GO:0005737 cytoplasm; GO:0005829 cytosol; GO:0009507 chloroplast; GO:0009532 plastid stroma; GO:0009536 plastid; GO:0009570 chloroplast stroma; GO:0043226 organelle; GO:0043227 membrane-bounded organelle; GO:0043229 intracellular organelle; GO:0043231 intracellular membrane-bounded organelle;	GO:0003824 catalytic activity; GO:0009975 cyclase activity; GO:0010333 terpene synthase activity; GO:0010334 sesquiterpene synthase activity; GO:0016829 lyase activity; GO:0016835 carbon-oxygen lyase activity; GO:0016838 carbon-oxygen lyase activity, acting on phosphates; GO:0034002 (R)-limonene synthase activity; GO:0034768 (E)-beta-ocimene synthase activity; GO:0050550 pinene synthase activity;…	PF01397; PF03936	PF01397 Terpene synthase, N-terminal domain; PF03936 Terpene synthase family, metal binding domain
A0A0D3R250	S113	Cluster5	CONSTANS-like 3 protein	LOC107893474	0.99991	0.000268741	92.265	2	YFS(1)DVDGDADSSR	-0.83705	0.754172	0.830599	0.770634	0.725056	0.869743	1.34913	1.39527	1.3054	cytoplasm				GO:0006355 regulation of transcription, DNA-templated; GO:0007154 cell communication; GO:0007165 signal transduction; GO:0009314 response to radiation; GO:0009416 response to light stimulus; GO:0009628 response to abiotic stimulus; GO:0009639 response to red or far red light; GO:0009889 regulation of biosynthetic process; GO:0009909 regulation of flower development; GO:0009987 cellular process; G…	GO:0005622 intracellular; GO:0005623 cell; GO:0005634 nucleus; GO:0043226 organelle; GO:0043227 membrane-bounded organelle; GO:0043229 intracellular organelle; GO:0043231 intracellular membrane-bounded organelle;	GO:0003676 nucleic acid binding; GO:0003677 DNA binding; GO:0003700 DNA-binding transcription factor activity; GO:0005488 binding; GO:0043565 sequence-specific DNA binding; GO:0097159 organic cyclic compound binding; GO:0140110 transcription regulator activity; GO:1901363 heterocyclic compound binding;	PF00643	PF00643 B-box zinc finger		K	KOG1601	GATA-4/5/6 transcription factors
A0A0D3R3W9	S120	Cluster6	Phosphatidylinositol 4-kinase 2	PI4K2	0.940666	0.000247014	93.348	2	SSST(0.001)PCLS(0.941)PT(0.058)GK	-0.57768	0.763273	0.864485	0.846041	0.896932	0.967259	1.20532	1.4246	1.03209	vacuolar membrane				GO:0006464 cellular protein modification process; GO:0006468 protein phosphorylation; GO:0006629 lipid metabolic process; GO:0006644 phospholipid metabolic process; GO:0006650 glycerophospholipid metabolic process; GO:0006793 phosphorus metabolic process; GO:0006796 phosphate-containing compound metabolic process; GO:0006807 nitrogen compound metabolic process; GO:0008152 metabolic process; GO:00…		GO:0003824 catalytic activity; GO:0004430 1-phosphatidylinositol 4-kinase activity; GO:0005488 binding; GO:0005515 protein binding; GO:0016301 kinase activity; GO:0016740 transferase activity; GO:0016772 transferase activity, transferring phosphorus-containing groups; GO:0016773 phosphotransferase activity, alcohol group as acceptor; GO:0019899 enzyme binding; GO:0019900 kinase binding; GO:001990…				T	KOG2381	Phosphatidylinositol 4-kinase
A0A1U8HGM1	S18	Cluster6	125 kDa kinesin-related protein-like	LOC107885962	0.953996	0.000109526	104.09	3	GGGGLVSLS(0.954)PS(0.033)QT(0.013)PR	0.44109	0.722076	0.896798	0.909488	0.874013	0.995147	1.24422	1.2835	1.07475	nucleus	K10398	KIF11, EG5; kinesin family member 11		GO:0000226 microtubule cytoskeleton organization; GO:0000278 mitotic cell cycle; GO:0000281 mitotic cytokinesis; GO:0000902 cell morphogenesis; GO:0000910 cytokinesis; GO:0000911 cytokinesis by cell plate formation; GO:0006928 movement of cell or subcellular component; GO:0006996 organelle organization; GO:0007010 cytoskeleton organization; GO:0007017 microtubule-based process; GO:0007018 microtu…	GO:0005622 intracellular; GO:0005623 cell; GO:0005819 spindle; GO:0005856 cytoskeleton; GO:0005871 kinesin complex; GO:0005874 microtubule; GO:0005875 microtubule associated complex; GO:0005886 plasma membrane; GO:0015630 microtubule cytoskeleton; GO:0016020 membrane; GO:0032991 protein-containing complex; GO:0043226 organelle; GO:0043228 non-membrane-bounded organelle; GO:0043229 intracellular o…	GO:0003774 motor activity; GO:0003777 microtubule motor activity; GO:0003824 catalytic activity; GO:0008574 ATP-dependent microtubule motor activity, plus-end-directed; GO:0016462 pyrophosphatase activity; GO:0016787 hydrolase activity; GO:0016817 hydrolase activity, acting on acid anhydrides; GO:0016818 hydrolase activity, acting on acid anhydrides, in phosphorus-containing anhydrides; GO:001688…	PF00225	PF00225 Kinesin motor domain		Z	KOG0243	Kinesin-like protein
A0A1U8HGV4	S60	Cluster6	Ubiquitin fusion degradation 1(predicted)	LOC107886039	0.999959	0.0208253	63.816	2	LPS(1)YLER	0.42305	0.771846	0.957252	1.01056	0.913797	0.846491	0.977917	1.27036	1.25178	nucleus
A0A1U8HH30	S141	Cluster6	vesicle-associated protein 1-2-like	LOC107886082	0.996141	1.31623e-13	123.62	4	VVYISPPSTAQEGS(0.001)EEGPS(0.996)PGVS(0.003)FSDGK	-0.077598	0.799394	0.865504	1.00688	0.769617	0.955295	1.19959	1.29694	1.10678	Golgi apparatus				GO:0006605 protein targeting; GO:0006810 transport; GO:0006886 intracellular protein transport; GO:0008104 protein localization; GO:0015031 protein transport; GO:0015833 peptide transport; GO:0033036 macromolecule localization; GO:0034613 cellular protein localization; GO:0042886 amide transport; GO:0045184 establishment of protein localization; GO:0046907 intracellular transport; GO:0051179 loca…	GO:0005622 intracellular; GO:0005623 cell; GO:0005634 nucleus; GO:0005737 cytoplasm; GO:0005783 endoplasmic reticulum; GO:0005829 cytosol; GO:0005886 plasma membrane; GO:0012505 endomembrane system; GO:0016020 membrane; GO:0043226 organelle; GO:0043227 membrane-bounded organelle; GO:0043229 intracellular organelle; GO:0043231 intracellular membrane-bounded organelle; GO:0071944 cell periphery;		PF00635	PF00635 MSP (Major sperm protein) domain		U	KOG0439	VAMP-associated protein involved in inositol metabolism
A0A1U8HHA1	S19	Cluster5	probable serine/threonine-protein kinase At1g54610	LOC107886108	0.995232	0.00464373	67.605	2	QAVSVT(0.005)PALDHS(0.995)GALR	1.4073	0.787751	0.848182	0.866981	0.818244	0.870941	1.23168	1.35565	1.22058	nucleus				GO:0002229 defense response to oomycetes; GO:0002239 response to oomycetes; GO:0002831 regulation of response to biotic stimulus; GO:0002833 positive regulation of response to biotic stimulus; GO:0006464 cellular protein modification process; GO:0006468 protein phosphorylation; GO:0006793 phosphorus metabolic process; GO:0006796 phosphate-containing compound metabolic process; GO:0006807 nitrogen…	GO:0005622 intracellular; GO:0005623 cell; GO:0005634 nucleus; GO:0005886 plasma membrane; GO:0016020 membrane; GO:0043226 organelle; GO:0043227 membrane-bounded organelle; GO:0043229 intracellular organelle; GO:0043231 intracellular membrane-bounded organelle; GO:0071944 cell periphery;	GO:0003824 catalytic activity; GO:0004672 protein kinase activity; GO:0004674 protein serine/threonine kinase activity; GO:0004693 cyclin-dependent protein serine/threonine kinase activity; GO:0016301 kinase activity; GO:0016740 transferase activity; GO:0016772 transferase activity, transferring phosphorus-containing groups; GO:0016773 phosphotransferase activity, alcohol group as acceptor; GO:00…	PF00069	PF00069 Protein kinase domain		T	KOG0600	Cdc2-related protein kinase
A0A1U8HHA1	S30	Cluster5	probable serine/threonine-protein kinase At1g54610	LOC107886108	0.92703	0.00357981	71.909	2	DNAGT(0.02)VS(0.927)FGS(0.052)NSCR	-1.4308	0.774956	0.869729	0.837115	0.726336	0.905588	1.20262	1.45785	1.2258	nucleus				GO:0002229 defense response to oomycetes; GO:0002239 response to oomycetes; GO:0002831 regulation of response to biotic stimulus; GO:0002833 positive regulation of response to biotic stimulus; GO:0006464 cellular protein modification process; GO:0006468 protein phosphorylation; GO:0006793 phosphorus metabolic process; GO:0006796 phosphate-containing compound metabolic process; GO:0006807 nitrogen…	GO:0005622 intracellular; GO:0005623 cell; GO:0005634 nucleus; GO:0005886 plasma membrane; GO:0016020 membrane; GO:0043226 organelle; GO:0043227 membrane-bounded organelle; GO:0043229 intracellular organelle; GO:0043231 intracellular membrane-bounded organelle; GO:0071944 cell periphery;	GO:0003824 catalytic activity; GO:0004672 protein kinase activity; GO:0004674 protein serine/threonine kinase activity; GO:0004693 cyclin-dependent protein serine/threonine kinase activity; GO:0016301 kinase activity; GO:0016740 transferase activity; GO:0016772 transferase activity, transferring phosphorus-containing groups; GO:0016773 phosphotransferase activity, alcohol group as acceptor; GO:00…	PF00069	PF00069 Protein kinase domain		T	KOG0600	Cdc2-related protein kinase
A0A1U8HHA1	S35	Cluster3	probable serine/threonine-protein kinase At1g54610	LOC107886108	0.997098	0.000293059	122.14	2	DNAGTVSFGS(0.003)NS(0.997)CR	-0.86531	0.838824	0.870968	0.842548	0.891786	1.05154	1.20231	1.23175	1.07027	nucleus				GO:0002229 defense response to oomycetes; GO:0002239 response to oomycetes; GO:0002831 regulation of response to biotic stimulus; GO:0002833 positive regulation of response to biotic stimulus; GO:0006464 cellular protein modification process; GO:0006468 protein phosphorylation; GO:0006793 phosphorus metabolic process; GO:0006796 phosphate-containing compound metabolic process; GO:0006807 nitrogen…	GO:0005622 intracellular; GO:0005623 cell; GO:0005634 nucleus; GO:0005886 plasma membrane; GO:0016020 membrane; GO:0043226 organelle; GO:0043227 membrane-bounded organelle; GO:0043229 intracellular organelle; GO:0043231 intracellular membrane-bounded organelle; GO:0071944 cell periphery;	GO:0003824 catalytic activity; GO:0004672 protein kinase activity; GO:0004674 protein serine/threonine kinase activity; GO:0004693 cyclin-dependent protein serine/threonine kinase activity; GO:0016301 kinase activity; GO:0016740 transferase activity; GO:0016772 transferase activity, transferring phosphorus-containing groups; GO:0016773 phosphotransferase activity, alcohol group as acceptor; GO:00…	PF00069	PF00069 Protein kinase domain		T	KOG0600	Cdc2-related protein kinase
A0A1U8HHA1	S92	Cluster5	probable serine/threonine-protein kinase At1g54610	LOC107886108	0.977992	0.00838732	98.033	2	S(0.02)DS(0.978)LS(0.002)LR	-0.22839	0.852397	0.709209	0.824942	0.803744	0.99604	1.20362	1.34837	1.26167	nucleus				GO:0002229 defense response to oomycetes; GO:0002239 response to oomycetes; GO:0002831 regulation of response to biotic stimulus; GO:0002833 positive regulation of response to biotic stimulus; GO:0006464 cellular protein modification process; GO:0006468 protein phosphorylation; GO:0006793 phosphorus metabolic process; GO:0006796 phosphate-containing compound metabolic process; GO:0006807 nitrogen…	GO:0005622 intracellular; GO:0005623 cell; GO:0005634 nucleus; GO:0005886 plasma membrane; GO:0016020 membrane; GO:0043226 organelle; GO:0043227 membrane-bounded organelle; GO:0043229 intracellular organelle; GO:0043231 intracellular membrane-bounded organelle; GO:0071944 cell periphery;	GO:0003824 catalytic activity; GO:0004672 protein kinase activity; GO:0004674 protein serine/threonine kinase activity; GO:0004693 cyclin-dependent protein serine/threonine kinase activity; GO:0016301 kinase activity; GO:0016740 transferase activity; GO:0016772 transferase activity, transferring phosphorus-containing groups; GO:0016773 phosphotransferase activity, alcohol group as acceptor; GO:00…	PF00069	PF00069 Protein kinase domain		T	KOG0600	Cdc2-related protein kinase
A0A1U8HHH4	S180	Cluster3	Pentatricopeptide repeat-containing protein, putative(predicted)	LOC107886201	0.997759	0.011016	57.785	3	LRS(0.002)S(0.998)PPPK	-0.3639	0.720564	0.907674	0.868221	0.876873	0.967329	1.32189	1.24058	1.09687	chloroplast
A0A1U8HHP1	S482	Cluster2	Elongation factor Tu	LOC107886217	0.99905	0.0402088	51.774	2	T(0.001)VGAGVIQS(0.999)IIE	-0.55929	0.742963	0.964789	1.12572	0.908291	0.904499	1.35095	1.00999	0.992796	chloroplast	K02358	tuf, TUFM; elongation factor Tu	map04626 Plant-pathogen interaction		GO:0005622 intracellular; GO:0005623 cell; GO:0005737 cytoplasm; GO:0009507 chloroplast; GO:0009536 plastid; GO:0043226 organelle; GO:0043227 membrane-bounded organelle; GO:0043229 intracellular organelle; GO:0043231 intracellular membrane-bounded organelle;		PF00009; PF03144; PF03143	PF00009 Elongation factor Tu GTP binding domain; PF03144 Elongation factor Tu domain 2; PF03143 Elongation factor Tu C-terminal domain	PF03143 Elongation factor Tu C-terminal domain	J	KOG0460	Mitochondrial translation elongation factor Tu
A0A1U8HHP1	S72	Cluster5	Elongation factor Tu	LOC107886217	0.999613	0.00314619	68.657	4	RRDS(1)FTVK	-0.56497	0.699692	0.711245	0.779982	0.46044	0.96566	1.12471	1.80938	1.44889	chloroplast	K02358	tuf, TUFM; elongation factor Tu	map04626 Plant-pathogen interaction		GO:0005622 intracellular; GO:0005623 cell; GO:0005737 cytoplasm; GO:0009507 chloroplast; GO:0009536 plastid; GO:0043226 organelle; GO:0043227 membrane-bounded organelle; GO:0043229 intracellular organelle; GO:0043231 intracellular membrane-bounded organelle;		PF00009; PF03144; PF03143	PF00009 Elongation factor Tu GTP binding domain; PF03144 Elongation factor Tu domain 2; PF03143 Elongation factor Tu C-terminal domain		J	KOG0460	Mitochondrial translation elongation factor Tu
A0A1U8HI62	S295	Cluster5	protein WVD2-like 7 isoform X3	LOC107886357	0.799817	0.00478429	62.162	3	LKS(0.8)PS(0.2)PDHSR	0.091562	0.769552	0.815312	0.753254	0.856892	1.01105	1.22949	1.21436	1.35009	nucleus
A0A1U8HIC9	S7	Cluster3	FLZ-type domain-containing protein(predicted)	LOC107886398	0.96257	0.000985553	58.63	2	MES(0.001)S(0.037)GPS(0.963)RR	0.17227	0.625526	0.867872	0.783722	0.80009	1.33275	1.12308	1.29817	1.16879	nucleus							PF04570	PF04570 Protein of unknown function (DUF581)
A0A1U8HII9	S87	Cluster4	multiple organellar RNA editing factor 8, chloroplastic/mitochondrial-like	LOC107886449	0.898116	1.48186e-13	187.06	3	S(0.102)S(0.898)LNDPSPNYSNRPPK	0.42279	1.44316	1.49034	1.60707	1.40857	0.483385	0.578278	0.553765	0.435438	chloroplast				GO:0000959 mitochondrial RNA metabolic process; GO:0006139 nucleobase-containing compound metabolic process; GO:0006725 cellular aromatic compound metabolic process; GO:0006807 nitrogen compound metabolic process; GO:0008152 metabolic process; GO:0009451 RNA modification; GO:0009987 cellular process; GO:0016070 RNA metabolic process; GO:0016071 mRNA metabolic process; GO:0016553 base conversion o…	GO:0005622 intracellular; GO:0005623 cell; GO:0005737 cytoplasm; GO:0005739 mitochondrion; GO:0009507 chloroplast; GO:0009536 plastid; GO:0043226 organelle; GO:0043227 membrane-bounded organelle; GO:0043229 intracellular organelle; GO:0043231 intracellular membrane-bounded organelle;	GO:0005488 binding; GO:0043167 ion binding; GO:0043169 cation binding; GO:0046872 metal ion binding; GO:0046914 transition metal ion binding; GO:0050897 cobalt ion binding;
A0A1U8HIT5	S362	Cluster1	RUN and FYVE domain-containing protein 2(predicted)	LOC107886519	0.804971	0.0327326	40.533	3	VLS(0.805)PS(0.189)S(0.006)APK	-0.1092	0.857476	0.903879	0.824861	1.00891	1.17745	1.20757	1.00981	1.01004	nucleus
A0A1U8HIT5	S394	Cluster2	RUN and FYVE domain-containing protein 2(predicted)	LOC107886519	0.855068	0.00196062	65.943	3	PLLS(0.142)S(0.855)VPS(0.001)T(0.001)GFYAGK	0.32744	0.646655	0.793074	0.863595	0.790022	1.09933	1.44331	1.32935	1.03467	nucleus
A0A1U8HJ15	S341	Cluster2	2-methylene-furan-3-one reductase-like	LOC107886583	0.999702	0.00168033	73.91	3	KLNS(1)YLESGK	-1.213	0.878706	0.81834	0.929518	0.946814	1.23634	1.05116	1.08473	1.05439	chloroplast	K18980	EO, FaQR; 2-methylene-furan-3-one reductase [EC:1.3.1.105]		GO:0006950 response to stress; GO:0008152 metabolic process; GO:0009266 response to temperature stimulus; GO:0009409 response to cold; GO:0009628 response to abiotic stimulus; GO:0050896 response to stimulus; GO:0055114 oxidation-reduction process;	GO:0005576 extracellular region; GO:0005622 intracellular; GO:0005623 cell; GO:0005737 cytoplasm; GO:0009507 chloroplast; GO:0009526 plastid envelope; GO:0009532 plastid stroma; GO:0009536 plastid; GO:0009570 chloroplast stroma; GO:0009579 thylakoid; GO:0009941 chloroplast envelope; GO:0010319 stromule; GO:0031967 organelle envelope; GO:0031975 envelope; GO:0043226 organelle; GO:0043227 membrane-…	GO:0003824 catalytic activity; GO:0016491 oxidoreductase activity; GO:0016627 oxidoreductase activity, acting on the CH-CH group of donors; GO:0016628 oxidoreductase activity, acting on the CH-CH group of donors, NAD or NADP as acceptor; GO:0035671 enone reductase activity; GO:0035798 2-alkenal reductase (NADP+) activity;	PF08240; PF13602	PF08240 Alcohol dehydrogenase GroES-like domain; PF13602 Zinc-binding dehydrogenase	PF13602 Zinc-binding dehydrogenase	C	KOG1198	Zinc-binding oxidoreductase
A0A1U8HJ85	S165	Cluster3	protein WVD2-like 7 isoform X2	LOC107886626	0.998132	3.02795e-20	174.46	3	LNKPEETAPEEEMET(0.002)LS(0.998)K	1.8521	0.783936	0.900929	0.953334	0.88244	1.0489	1.1883	1.23471	1.00745	nucleus
A0A1U8HJ85	S261	Cluster5	protein WVD2-like 7 isoform X2	LOC107886626	0.936248	0.000285646	90.793	3	TGTTLSYS(0.936)S(0.063)PK	-0.10282	0.855969	0.847426	0.905426	0.70006	0.92783	1.25971	1.43274	1.07084	nucleus
A0A1U8HJ85	S31	Cluster3	protein WVD2-like 7 isoform X2	LOC107886626	0.999908	0.00129018	89.08	3	WSTFS(1)PNK	0.35676	0.614522	0.760037	0.803424	0.782119	1.22815	1.35371	1.30659	1.15144	nucleus
A0A1U8HJE7	S458	Cluster2	RNA-binding protein 25-like isoform X1	LOC107886664	0.798747	5.72553e-48	241.93	2	ATTENDRPET(0.101)S(0.799)S(0.101)PDR	-0.31027	0.763496	0.991598	0.891523	1.01092	1.07381	1.3202	1.13612	0.812331	nucleus	K12822	RBM25, S164; RNA-binding protein 25	map03040 Spliceosome	GO:0000381 regulation of alternative mRNA splicing, via spliceosome; GO:0010468 regulation of gene expression; GO:0010941 regulation of cell death; GO:0019219 regulation of nucleobase-containing compound metabolic process; GO:0019222 regulation of metabolic process; GO:0031323 regulation of cellular metabolic process; GO:0042981 regulation of apoptotic process; GO:0043067 regulation of programmed…	GO:0005622 intracellular; GO:0005623 cell; GO:0005634 nucleus; GO:0005654 nucleoplasm; GO:0005681 spliceosomal complex; GO:0005737 cytoplasm; GO:0016604 nuclear body; GO:0016607 nuclear speck; GO:0031974 membrane-enclosed lumen; GO:0031981 nuclear lumen; GO:0032991 protein-containing complex; GO:0043226 organelle; GO:0043227 membrane-bounded organelle; GO:0043229 intracellular organelle; GO:00432…	GO:0003676 nucleic acid binding; GO:0003723 RNA binding; GO:0003729 mRNA binding; GO:0005488 binding; GO:0097159 organic cyclic compound binding; GO:1901363 heterocyclic compound binding;	PF00076	PF00076 RNA recognition motif. (a.k.a. RRM, RBD, or RNP domain)		A	KOG2253	U1 snRNP complex, subunit SNU71 and related PWI-motif proteins
A0A1U8HJE7	S698	Cluster3	RNA-binding protein 25-like isoform X1	LOC107886664	1	0.0275126	56.043	2	LGFGLVGS(1)GK	1.2765	0.80424	0.88109	0.87658	0.906799	1.04471	1.26722	1.18867	1.0307	nucleus	K12822	RBM25, S164; RNA-binding protein 25	map03040 Spliceosome	GO:0000381 regulation of alternative mRNA splicing, via spliceosome; GO:0010468 regulation of gene expression; GO:0010941 regulation of cell death; GO:0019219 regulation of nucleobase-containing compound metabolic process; GO:0019222 regulation of metabolic process; GO:0031323 regulation of cellular metabolic process; GO:0042981 regulation of apoptotic process; GO:0043067 regulation of programmed…	GO:0005622 intracellular; GO:0005623 cell; GO:0005634 nucleus; GO:0005654 nucleoplasm; GO:0005681 spliceosomal complex; GO:0005737 cytoplasm; GO:0016604 nuclear body; GO:0016607 nuclear speck; GO:0031974 membrane-enclosed lumen; GO:0031981 nuclear lumen; GO:0032991 protein-containing complex; GO:0043226 organelle; GO:0043227 membrane-bounded organelle; GO:0043229 intracellular organelle; GO:00432…	GO:0003676 nucleic acid binding; GO:0003723 RNA binding; GO:0003729 mRNA binding; GO:0005488 binding; GO:0097159 organic cyclic compound binding; GO:1901363 heterocyclic compound binding;	PF00076	PF00076 RNA recognition motif. (a.k.a. RRM, RBD, or RNP domain)		A	KOG2253	U1 snRNP complex, subunit SNU71 and related PWI-motif proteins
A0A1U8HJG3	S185	Cluster5	BTB/POZ domain-containing protein At1g67900-like	LOC107886661	0.997694	0.000565578	94.767	3	VSLSHS(0.002)HS(0.998)RR	0.93956	0.832879	0.808735	0.89191	0.655817	0.855032	1.41365	1.39617	1.14581	nucleus					GO:0005623 cell; GO:0005886 plasma membrane; GO:0016020 membrane; GO:0071944 cell periphery;
A0A1U8HJG3	S270	Cluster5	BTB/POZ domain-containing protein At1g67900-like	LOC107886661	0.760996	1.6916e-06	97.57	3	EPAGS(0.044)T(0.181)S(0.761)DS(0.013)DSASEVTSK	2.2608	0.805713	0.892857	0.918929	0.760359	0.857981	1.33943	1.31028	1.11445	nucleus					GO:0005623 cell; GO:0005886 plasma membrane; GO:0016020 membrane; GO:0071944 cell periphery;
A0A1U8HJG3	S473	Cluster1	BTB/POZ domain-containing protein At1g67900-like	LOC107886661	1	0.00497802	61.375	3	AHPDLNKS(1)ER	-0.87799	0.958006	0.803697	0.790536	0.741999	0.959949	1.38772	1.18435	1.17375	nucleus					GO:0005623 cell; GO:0005886 plasma membrane; GO:0016020 membrane; GO:0071944 cell periphery;
A0A1U8HK79	S225	Cluster5	transcription factor DIVARICATA-like	LOC107886871	0.997388	3.20826e-24	152.2	3	QT(0.001)S(0.002)QHPAS(0.997)PPGIGMYGAPTIGQPIGGPLVSAVGR	1.0417	0.782224	0.8531	0.835439	0.799086	0.881969	1.25832	1.39759	1.19228	nucleus							PF00249	PF00249 Myb-like DNA-binding domain		K	KOG0724	Zuotin and related molecular chaperones (DnaJ superfamily), contains DNA-binding domains
A0A1U8HK95	T338	Cluster6	Hydroxymethylbilane synthase	LOC107886892	0.960023	0.00706595	68.536	2	GLVAS(0.023)PDGT(0.96)RVLET(0.009)S(0.009)R	-0.18339	0.770372	0.773482	1.06909	0.983065	1.00031	1.07799	1.17501	1.15068	chloroplast	K01749	hemC, HMBS; hydroxymethylbilane synthase [EC:2.5.1.61]	map00860 Porphyrin and chlorophyll metabolism; map01100 Metabolic pathways; map01110 Biosynthesis of secondary metabolites	GO:0006139 nucleobase-containing compound metabolic process; GO:0006725 cellular aromatic compound metabolic process; GO:0006778 porphyrin-containing compound metabolic process; GO:0006779 porphyrin-containing compound biosynthetic process; GO:0006783 heme biosynthetic process; GO:0006807 nitrogen compound metabolic process; GO:0006950 response to stress; GO:0006952 defense response; GO:0008152 m…	GO:0005576 extracellular region; GO:0005622 intracellular; GO:0005623 cell; GO:0005737 cytoplasm; GO:0009507 chloroplast; GO:0009526 plastid envelope; GO:0009532 plastid stroma; GO:0009536 plastid; GO:0009570 chloroplast stroma; GO:0009941 chloroplast envelope; GO:0031967 organelle envelope; GO:0031975 envelope; GO:0043226 organelle; GO:0043227 membrane-bounded organelle; GO:0043229 intracellular…	GO:0003824 catalytic activity; GO:0004418 hydroxymethylbilane synthase activity; GO:0016740 transferase activity; GO:0016765 transferase activity, transferring alkyl or aryl (other than methyl) groups;	PF01379; PF03900	PF01379 Porphobilinogen deaminase, dipyromethane cofactor binding domain; PF03900 Porphobilinogen deaminase, C-terminal domain	PF03900 Porphobilinogen deaminase, C-terminal domain	H	KOG2892	Porphobilinogen deaminase
A0A1U8HKJ4	S453	Cluster6	protein TIC 62, chloroplastic isoform X1	LOC107886972	0.966123	1.92398e-09	158.52	3	SPYYAYADLKPPT(0.03)S(0.966)PS(0.004)PR	-0.84442	0.592089	0.865176	0.836079	0.73721	1	1.23831	1.43864	1.29249	chloroplast					GO:0005622 intracellular; GO:0005623 cell; GO:0005737 cytoplasm; GO:0009507 chloroplast; GO:0009526 plastid envelope; GO:0009534 chloroplast thylakoid; GO:0009535 chloroplast thylakoid membrane; GO:0009536 plastid; GO:0009579 thylakoid; GO:0009941 chloroplast envelope; GO:0016020 membrane; GO:0031967 organelle envelope; GO:0031975 envelope; GO:0031976 plastid thylakoid; GO:0031984 organelle subco…		PF13460	PF13460 NADH(P)-binding		G	KOG1203	Predicted dehydrogenase
A0A1U8HKK1	S185	Cluster2	HVA22-like protein	LOC107886980	0.962525	5.33626e-11	147.85	3	QSNCSIEGPSEADS(0.022)DRQS(0.963)ET(0.015)ED	0.30755	0.756024	0.921236	0.941203	0.855603	1.06329	1.30539	1.09476	1.06249	cytoplasm	K17279	REEP5_6; receptor expression-enhancing protein 5/6								U	KOG1725	Protein involved in membrane traffic (YOP1/TB2/DP1/HVA22 family)
A0A1U8HLB5	S374	Cluster3	probable inactive receptor kinase At1g48480	LOC107887191	1	9.76845e-07	150.61	3	AS(1)AEVLGK	-0.0033986	0.820218	0.875725	0.862026	0.844651	1.06941	1.2047	1.21123	1.11204	plasma membrane					GO:0005622 intracellular; GO:0005623 cell; GO:0005737 cytoplasm; GO:0005773 vacuole; GO:0005774 vacuolar membrane; GO:0005886 plasma membrane; GO:0005911 cell-cell junction; GO:0009506 plasmodesma; GO:0016020 membrane; GO:0030054 cell junction; GO:0031090 organelle membrane; GO:0043226 organelle; GO:0043227 membrane-bounded organelle; GO:0043229 intracellular organelle; GO:0043231 intracellular m…		PF00069	PF00069 Protein kinase domain
A0A1U8HLR9	S469	Cluster2	phosphatidylinositol/phosphatidylcholine transfer protein SFH8-like isoform X2	LOC107887308	0.99986	0.000210189	98.943	3	DETRPPS(1)PAPR	-0.26956	0.775108	0.955454	1.07857	0.837338	1.0288	1.32622	1.09185	0.906656	chloroplast				GO:0000003 reproduction; GO:0000226 microtubule cytoskeleton organization; GO:0003006 developmental process involved in reproduction; GO:0006810 transport; GO:0006811 ion transport; GO:0006820 anion transport; GO:0006869 lipid transport; GO:0006996 organelle organization; GO:0007010 cytoskeleton organization; GO:0007017 microtubule-based process; GO:0007049 cell cycle; GO:0009653 anatomical struc…	GO:0005622 intracellular; GO:0005623 cell; GO:0005628 prospore membrane; GO:0005634 nucleus; GO:0005886 plasma membrane; GO:0016020 membrane; GO:0030427 site of polarized growth; GO:0032153 cell division site; GO:0035838 growing cell tip; GO:0042763 intracellular immature spore; GO:0042764 ascospore-type prospore; GO:0043226 organelle; GO:0043227 membrane-bounded organelle; GO:0043229 intracellul…	GO:0005215 transporter activity; GO:0005319 lipid transporter activity; GO:0005548 phospholipid transporter activity; GO:0008525 phosphatidylcholine transporter activity; GO:0008526 phosphatidylinositol transfer activity;	PF03765; PF00650	PF03765 CRAL/TRIO, N-terminal domain; PF00650 CRAL/TRIO domain		I	KOG1471	Phosphatidylinositol transfer protein SEC14 and related proteins
A0A1U8HLS0	T263	Cluster3	sialidase-like	LOC107887320	0.762512	0.036019	50.46	3	SNSRPS(0.014)T(0.223)PT(0.763)R	0.76305	0.761987	0.87106	0.807543	0.950597	1.08398	1.28816	1.10635	1.13032	nucleus
A0A1U8HLT3	S41	Cluster6	Reticulon-like protein	LOC107887329	0.994976	5.60566e-52	246.36	5	IHGNDSSSSSDSDHEKPAS(0.995)PS(0.004)S(0.001)VK	-0.19665	0.755688	0.788269	0.967148	0.76219	0.951628	1.22618	1.36886	1.18004	plasma membrane				GO:0009628 response to abiotic stimulus; GO:0050896 response to stimulus; GO:0080167 response to karrikin;	GO:0005622 intracellular; GO:0005623 cell; GO:0005737 cytoplasm; GO:0005783 endoplasmic reticulum; GO:0005789 endoplasmic reticulum membrane; GO:0005886 plasma membrane; GO:0005911 cell-cell junction; GO:0009506 plasmodesma; GO:0012505 endomembrane system; GO:0016020 membrane; GO:0030054 cell junction; GO:0031984 organelle subcompartment; GO:0042175 nuclear outer membrane-endoplasmic reticulum me…					U	KOG1792	Reticulon
A0A1U8HMK8	S1031	Cluster6	Protein kinase domain-containing protein(predicted)	LOC107887522	0.763396	0.000208544	99.844	2	ADGLPS(0.027)CS(0.027)S(0.183)S(0.763)PAR	2.0377	0.742778	0.957393	0.955026	0.856287	0.88523	1.16739	1.28529	1.1506	plasma membrane				GO:0006464 cellular protein modification process; GO:0006468 protein phosphorylation; GO:0006793 phosphorus metabolic process; GO:0006796 phosphate-containing compound metabolic process; GO:0006807 nitrogen compound metabolic process; GO:0007154 cell communication; GO:0007165 signal transduction; GO:0007166 cell surface receptor signaling pathway; GO:0007167 enzyme linked receptor protein signali…	GO:0005622 intracellular; GO:0005623 cell; GO:0005737 cytoplasm; GO:0005768 endosome; GO:0005886 plasma membrane; GO:0010008 endosome membrane; GO:0012505 endomembrane system; GO:0016020 membrane; GO:0031090 organelle membrane; GO:0031410 cytoplasmic vesicle; GO:0031982 vesicle; GO:0043226 organelle; GO:0043227 membrane-bounded organelle; GO:0043229 intracellular organelle; GO:0071944 cell periph…	GO:0003824 catalytic activity; GO:0004672 protein kinase activity; GO:0004674 protein serine/threonine kinase activity; GO:0004675 transmembrane receptor protein serine/threonine kinase activity; GO:0004888 transmembrane signaling receptor activity; GO:0005488 binding; GO:0005515 protein binding; GO:0016301 kinase activity; GO:0016740 transferase activity; GO:0016772 transferase activity, transfe…	PF13976; PF00665; PF00069	PF13976 GAG-pre-integrase domain; PF00665 Integrase core domain; PF00069 Protein kinase domain	PF00069 Protein kinase domain	T	KOG1187	Serine/threonine protein kinase
A0A1U8HMN6	S733	Cluster3	histone-lysine N-methyltransferase 2D-like	LOC107887564	0.896137	2.08789e-61	251.13	3	SIDEKPAGDVGDNS(0.896)S(0.104)GFDISTK	-0.75519	0.813814	0.839465	0.863212	0.815989	0.929899	1.33586	1.30582	1.09594	nucleus
A0A1U8HMP2	S1761	Cluster6	Agenet domain-containing protein(predicted)	LOC107887568	1	0.000392224	118.9	2	LGS(1)PAVEAK	-0.038829	0.780389	0.864438	0.930372	0.879252	0.992468	1.15281	1.28514	1.11513	nucleus							PF05641	PF05641 Agenet domain		S	KOG1181	FOG: Low-complexity
A0A1U8HN11	T22	Cluster3	AUGMIN subunit 1-like	LOC107887710	0.999987	0.00113798	106.67	2	EVPDFEYT(1)PR	2.1282	0.691402	0.931948	0.81059	0.962626	0.913507	1.37297	1.25951	1.05744	cytoplasm	K16584	HAUS1; HAUS augmin-like complex subunit 1			GO:0005622 intracellular; GO:0005623 cell; GO:0005819 spindle; GO:0005856 cytoskeleton; GO:0015630 microtubule cytoskeleton; GO:0043226 organelle; GO:0043228 non-membrane-bounded organelle; GO:0043229 intracellular organelle; GO:0043232 intracellular non-membrane-bounded organelle;
A0A1U8HN26	S108	Cluster5	serine/threonine-protein kinase CDL1-like isoform X2	LOC107887718	1	4.22841e-36	226.74	2	FIAPTTIDLNAS(1)PDVK	1.0233	0.794231	0.93195	0.933932	0.837191	0.905274	1.13775	1.3563	1.10336	chloroplast							PF00069	PF00069 Protein kinase domain		T	KOG1187	Serine/threonine protein kinase
A0A1U8HN26	S431	Cluster6	serine/threonine-protein kinase CDL1-like isoform X2	LOC107887718	0.997896	7.8786e-05	130.61	2	NFNS(0.002)VNS(0.998)PGFLR	-1.1455	0.774872	0.877584	0.920144	0.799879	0.945305	1.2526	1.35145	1.07816	chloroplast							PF00069	PF00069 Protein kinase domain		T	KOG1187	Serine/threonine protein kinase
A0A1U8HNJ9	S279	Cluster6	Jas domain-containing protein(predicted)	LOC107886194	0.996149	0.000114125	120.24	3	GDANLTS(0.001)LS(0.996)PS(0.003)YGK	0.23829	0.816334	0.815018	0.945376	0.945094	1.02386	1.12669	1.21419	1.11343	nucleus
A0A1U8HPI8	S300	Cluster3	inner membrane protein PPF-1, chloroplastic-like	LOC107885941	0.985265	1.59292e-37	211.37	5	ALPAEEFQSLDSAS(0.014)DS(0.985)DGES(0.001)DEETKGK	0.50429	0.637397	0.990491	1.08282	0.592001	0.972547	1.36851	1.28534	1.0709	extracellular	K03217	yidC, spoIIIJ, OXA1, ccfA; YidC/Oxa1 family membrane protein insertase	map03060 Protein export	GO:0006605 protein targeting; GO:0006612 protein targeting to membrane; GO:0006810 transport; GO:0006886 intracellular protein transport; GO:0006996 organelle organization; GO:0008104 protein localization; GO:0009657 plastid organization; GO:0009668 plastid membrane organization; GO:0009987 cellular process; GO:0010027 thylakoid membrane organization; GO:0015031 protein transport; GO:0015833 pept…	GO:0005622 intracellular; GO:0005623 cell; GO:0005737 cytoplasm; GO:0009507 chloroplast; GO:0009534 chloroplast thylakoid; GO:0009535 chloroplast thylakoid membrane; GO:0009536 plastid; GO:0009579 thylakoid; GO:0016020 membrane; GO:0031976 plastid thylakoid; GO:0031984 organelle subcompartment; GO:0032991 protein-containing complex; GO:0034357 photosynthetic membrane; GO:0042651 thylakoid membran…	GO:0005488 binding; GO:0005515 protein binding; GO:0019904 protein domain specific binding;				OU	KOG1239	Inner membrane protein translocase involved in respiratory chain assembly
A0A1U8HPJ0	S375	Cluster3	zinc_ribbon_10 domain-containing protein(predicted)	LOC107888371	0.923964	8.37249e-06	151.54	2	S(0.038)S(0.038)S(0.924)PVISVSEIEK	1.7903	0.854659	0.881583	0.933763	0.821557	0.965021	1.20615	1.20906	1.12821	plasma membrane	K23292	LNPK; endoplasmic reticulum junction formation protein lunapark		GO:0006996 organelle organization; GO:0007029 endoplasmic reticulum organization; GO:0009987 cellular process; GO:0010256 endomembrane system organization; GO:0016043 cellular component organization; GO:0071786 endoplasmic reticulum tubular network organization; GO:0071840 cellular component organization or biogenesis;	GO:0005622 intracellular; GO:0005623 cell; GO:0005737 cytoplasm; GO:0005783 endoplasmic reticulum; GO:0012505 endomembrane system; GO:0031984 organelle subcompartment; GO:0043226 organelle; GO:0043227 membrane-bounded organelle; GO:0043229 intracellular organelle; GO:0043231 intracellular membrane-bounded organelle; GO:0071782 endoplasmic reticulum tubular network; GO:0098827 endoplasmic reticulu…					L	KOG2846	Predicted membrane protein
A0A1U8HPM4	S529	Cluster1	YTH domain-containing protein(predicted)	LOC107888398	1	2.81136e-05	141.22	2	QVS(1)NGEPNDDAVTDSK	1.4684	0.862178	0.894862	0.897399	0.728466	0.911204	1.39903	1.2781	1.02877	nucleus	K20102	YTHDF; YTH domain-containing family protein					PF04146	PF04146 YT521-B-like domain		O	KOG1901	Uncharacterized high-glucose-regulated protein
A0A1U8HPU7	T132	Cluster6	DNA replication licensing factor MCM2	LOC107888453	0.999979	2.11112e-08	127.38	5	KLPQLLHDQDT(1)DDDNDRPSK	0.8178	0.651545	0.885827	0.588826	1.08649	0.940141	1.14721	1.41451	1.28544	nucleus	K02540	MCM2; DNA replication licensing factor MCM2 [EC:3.6.4.12]	map03030 DNA replication	GO:0000003 reproduction; GO:0003006 developmental process involved in reproduction; GO:0006139 nucleobase-containing compound metabolic process; GO:0006259 DNA metabolic process; GO:0006260 DNA replication; GO:0006261 DNA-dependent DNA replication; GO:0006268 DNA unwinding involved in DNA replication; GO:0006275 regulation of DNA replication; GO:0006725 cellular aromatic compound metabolic proces…	GO:0000347 THO complex; GO:0000785 chromatin; GO:0005622 intracellular; GO:0005623 cell; GO:0005634 nucleus; GO:0005694 chromosome; GO:0005737 cytoplasm; GO:0005829 cytosol; GO:0032991 protein-containing complex; GO:0042555 MCM complex; GO:0043226 organelle; GO:0043227 membrane-bounded organelle; GO:0043228 non-membrane-bounded organelle; GO:0043229 intracellular organelle; GO:0043231 intracellul…		PF00493	PF00493 MCM2/3/5 family		L	KOG0477	DNA replication licensing factor, MCM2 component
A0A1U8HQ14	S14	Cluster5	Carbonic anhydrase	LOC107886584	1	0.00257213	85.355	3	CMMLCCS(1)AK	-0.64887	0.885	0.87295	0.939915	0.922884	0.935341	0.995342	1.17933	1.26924	cytoplasm	K01673	cynT, can; carbonic anhydrase [EC:4.2.1.1]	map00910 Nitrogen metabolism; map01100 Metabolic pathways	GO:0010033 response to organic substance; GO:0010037 response to carbon dioxide; GO:0010119 regulation of stomatal movement; GO:0042221 response to chemical; GO:0042493 response to drug; GO:0048519 negative regulation of biological process; GO:0048580 regulation of post-embryonic development; GO:0048581 negative regulation of post-embryonic development; GO:0050789 regulation of biological process…	GO:0005622 intracellular; GO:0005623 cell; GO:0005737 cytoplasm; GO:0005829 cytosol; GO:0005886 plasma membrane; GO:0009507 chloroplast; GO:0009526 plastid envelope; GO:0009532 plastid stroma; GO:0009536 plastid; GO:0009570 chloroplast stroma; GO:0009941 chloroplast envelope; GO:0016020 membrane; GO:0031967 organelle envelope; GO:0031975 envelope; GO:0043226 organelle; GO:0043227 membrane-bounded…	GO:0003824 catalytic activity; GO:0004089 carbonate dehydratase activity; GO:0016829 lyase activity; GO:0016835 carbon-oxygen lyase activity; GO:0016836 hydro-lyase activity;	PF00484	PF00484 Carbonic anhydrase		P	KOG1578	Predicted carbonic anhydrase involved in protection against oxidative damage
A0A1U8HQ45	S214	Cluster4	ninja-family protein AFP3-like	LOC107888535	0.977395	1.41203e-12	156.27	3	S(0.977)PT(0.019)S(0.004)VQSTTQTEQKPNIINPGK	-0.39861	1.3206	1.45649	1.32114	1.30941	0.601122	0.709936	0.687951	0.593353	nucleus
A0A1U8HQ88	S356	Cluster2	CCR4-NOT transcription complex subunit 3-like isoform X2	LOC107888554	0.829765	1.67795e-05	90.552	4	SVLENTGT(0.001)T(0.001)NPS(0.168)S(0.83)PVNLPNDTKEEDITSFPGR	-0.84068	0.698209	0.80426	0.844925	1.02017	1.02656	1.25829	1.33678	1.01081	nucleus	K12580	CNOT3, NOT3; CCR4-NOT transcription complex subunit 3	map03018 RNA degradation							K	KOG2150	CCR4-NOT transcriptional regulation complex, NOT5 subunit
A0A1U8HQB2	S130	Cluster6	KH domain-containing protein At4g18375-like isoform X3	LOC107888579	1	2.83538e-270	419.69	2	VVADDLHS(1)DDESEGHQSTAR	0.57275	0.840397	0.895868	0.91929	0.869636	0.891271	1.25009	1.24643	1.08701	mitochondria	K21444	PCBP3_4; poly(rC)-binding protein 3/4					PF00013	PF00013 KH domain		A	KOG2190	PolyC-binding proteins alphaCP-1 and related KH domain proteins
A0A1U8HQF3	S54	Cluster1	FRIGIDA-like protein	LOC107886184	0.938638	1.00607e-07	145.55	3	TEPEHQQQPPS(0.061)S(0.939)PPQQQHR	-0.24926	0.889694	0.910864	0.801253	0.851323	1.12646	1.24297	1.21128	0.966156	chloroplast				GO:0000003 reproduction; GO:0003006 developmental process involved in reproduction; GO:0007275 multicellular organism development; GO:0009791 post-embryonic development; GO:0009909 regulation of flower development; GO:0009910 negative regulation of flower development; GO:0010228 vegetative to reproductive phase transition of meristem; GO:0010321 regulation of vegetative phase change; GO:0022414 r…	GO:0005622 intracellular; GO:0005623 cell; GO:0005634 nucleus; GO:0043226 organelle; GO:0043227 membrane-bounded organelle; GO:0043229 intracellular organelle; GO:0043231 intracellular membrane-bounded organelle;
A0A1U8HQH7	S200	Cluster3	ras-related protein RABE1c-like	LOC107886195	0.999999	1.94637e-36	223.36	3	INKQDS(1)AAASQAAQK	0.6362	0.872188	0.921612	0.877979	0.844306	0.968485	1.2195	1.20092	1.09501	cytoplasm	K07901	RAB8A, MEL; Ras-related protein Rab-8A	map04144 Endocytosis				PF00071	PF00071 Ras family		U	KOG0078	GTP-binding protein SEC4, small G protein superfamily, and related Ras family GTP-binding proteins
A0A1U8HQJ4	S31	Cluster3	pachytene checkpoint protein 2 homolog	LOC107886216	0.992588	1.93478e-12	127.24	3	ISDQNGVPLASS(0.004)PAS(0.993)PS(0.003)NGPHEK	-2.9557	0.800341	1.01126	0.871803	0.844985	0.943265	1.2829	1.20694	1.0385	nucleus	K22399	TRIP13; pachytene checkpoint protein 2		GO:0000003 reproduction; GO:0000280 nuclear division; GO:0006139 nucleobase-containing compound metabolic process; GO:0006259 DNA metabolic process; GO:0006310 DNA recombination; GO:0006725 cellular aromatic compound metabolic process; GO:0006807 nitrogen compound metabolic process; GO:0006996 organelle organization; GO:0007049 cell cycle; GO:0007059 chromosome segregation; GO:0007127 meiosis I; …	GO:0005622 intracellular; GO:0005623 cell; GO:0005634 nucleus; GO:0005694 chromosome; GO:0043226 organelle; GO:0043227 membrane-bounded organelle; GO:0043228 non-membrane-bounded organelle; GO:0043229 intracellular organelle; GO:0043231 intracellular membrane-bounded organelle; GO:0043232 intracellular non-membrane-bounded organelle;		PF00004	PF00004 ATPase family associated with various cellular activities (AAA)		O	KOG0744	AAA+-type ATPase
A0A1U8HQM7	S669	Cluster3	DEAD-box ATP-dependent RNA helicase 14-like	LOC107888678	1	0.00251234	82.417	3	DRS(1)PPLQQR	-0.16484	0.786297	0.759742	0.816223	0.790739	0.973035	1.43024	1.27919	1.16453	nucleus	K12823	DDX5, DBP2; ATP-dependent RNA helicase DDX5/DBP2 [EC:3.6.4.13]	map03040 Spliceosome	GO:0006139 nucleobase-containing compound metabolic process; GO:0006464 cellular protein modification process; GO:0006468 protein phosphorylation; GO:0006725 cellular aromatic compound metabolic process; GO:0006793 phosphorus metabolic process; GO:0006796 phosphate-containing compound metabolic process; GO:0006807 nitrogen compound metabolic process; GO:0006950 response to stress; GO:0006970 resp…	GO:0005622 intracellular; GO:0005623 cell; GO:0005634 nucleus; GO:0005730 nucleolus; GO:0005737 cytoplasm; GO:0005829 cytosol; GO:0031974 membrane-enclosed lumen; GO:0031981 nuclear lumen; GO:0043226 organelle; GO:0043227 membrane-bounded organelle; GO:0043228 non-membrane-bounded organelle; GO:0043229 intracellular organelle; GO:0043231 intracellular membrane-bounded organelle; GO:0043232 intrac…	GO:0003724 RNA helicase activity; GO:0003824 catalytic activity; GO:0004386 helicase activity; GO:0004672 protein kinase activity; GO:0004674 protein serine/threonine kinase activity; GO:0008186 RNA-dependent ATPase activity; GO:0016301 kinase activity; GO:0016462 pyrophosphatase activity; GO:0016740 transferase activity; GO:0016772 transferase activity, transferring phosphorus-containing groups;…	PF00397; PF00270	PF00397 WW domain; PF00270 DEAD/DEAH box helicase		A	KOG0331	ATP-dependent RNA helicase
A0A1U8HQR7	S514	Cluster6	Serine/threonine protein phosphatase 2A regulatory subunit	LOC107888709	1	0.000115276	125.73	2	AASNEPVLIS(1)PK	-0.42611	0.785596	0.89843	0.956905	0.855747	0.921022	1.14588	1.29749	1.13893	mitochondria	K11584	PPP2R5; serine/threonine-protein phosphatase 2A regulatory subunit B'	map03015 mRNA surveillance pathway		GO:0005622 intracellular; GO:0005623 cell; GO:0005634 nucleus; GO:0005730 nucleolus; GO:0005737 cytoplasm; GO:0031974 membrane-enclosed lumen; GO:0031981 nuclear lumen; GO:0043226 organelle; GO:0043227 membrane-bounded organelle; GO:0043228 non-membrane-bounded organelle; GO:0043229 intracellular organelle; GO:0043231 intracellular membrane-bounded organelle; GO:0043232 intracellular non-membrane…					T	KOG2085	Serine/threonine protein phosphatase 2A, regulatory subunit
A0A1U8HQR7	S59	Cluster5	Serine/threonine protein phosphatase 2A regulatory subunit	LOC107888709	0.987825	5.60335e-17	159.77	3	YANSSSSSFSSS(0.001)S(0.004)S(0.988)PNS(0.007)GLNQGNK	-0.62368	0.808932	0.946075	0.922584	0.847216	0.892667	1.20233	1.29591	1.08429	mitochondria	K11584	PPP2R5; serine/threonine-protein phosphatase 2A regulatory subunit B'	map03015 mRNA surveillance pathway		GO:0005622 intracellular; GO:0005623 cell; GO:0005634 nucleus; GO:0005730 nucleolus; GO:0005737 cytoplasm; GO:0031974 membrane-enclosed lumen; GO:0031981 nuclear lumen; GO:0043226 organelle; GO:0043227 membrane-bounded organelle; GO:0043228 non-membrane-bounded organelle; GO:0043229 intracellular organelle; GO:0043231 intracellular membrane-bounded organelle; GO:0043232 intracellular non-membrane…					T	KOG2085	Serine/threonine protein phosphatase 2A, regulatory subunit
A0A1U8HQS7	S11	Cluster3	1,3-beta-glucan synthase	LOC107886774	0.984016	0.00923279	61.235	2	Y(0.001)RPGNQS(0.984)GPT(0.015)R	0.19814	0.881086	0.833033	0.789037	0.94697	1.18205	1.05606	1.18066	1.1311	plasma membrane	K11000	CALS; callose synthase [EC:2.4.1.-]		GO:0000003 reproduction; GO:0001101 response to acid chemical; GO:0002218 activation of innate immune response; GO:0002253 activation of immune response; GO:0002376 immune system process; GO:0002682 regulation of immune system process; GO:0002684 positive regulation of immune system process; GO:0006950 response to stress; GO:0006952 defense response; GO:0007154 cell communication; GO:0007165 sign…	GO:0005622 intracellular; GO:0005623 cell; GO:0005737 cytoplasm; GO:0005794 Golgi apparatus; GO:0005886 plasma membrane; GO:0005911 cell-cell junction; GO:0009506 plasmodesma; GO:0012505 endomembrane system; GO:0016020 membrane; GO:0030054 cell junction; GO:0043226 organelle; GO:0043227 membrane-bounded organelle; GO:0043229 intracellular organelle; GO:0043231 intracellular membrane-bounded organ…					M	KOG0916	1,3-beta-glucan synthase/callose synthase catalytic subunit
A0A1U8HQW7	S341	Cluster3	microtubule-associated protein TORTIFOLIA1-like isoform X2	LOC107886315	0.999753	0.000373922	122.93	2	S(1)PPSDASTEPTAEK	0.92528	0.733919	0.642057	0.82591	0.664911	1.08281	1.37393	1.45668	1.21978	chloroplast					GO:0005622 intracellular; GO:0005623 cell; GO:0005856 cytoskeleton; GO:0005874 microtubule; GO:0015630 microtubule cytoskeleton; GO:0043226 organelle; GO:0043228 non-membrane-bounded organelle; GO:0043229 intracellular organelle; GO:0043232 intracellular non-membrane-bounded organelle; GO:0099080 supramolecular complex; GO:0099081 supramolecular polymer; GO:0099512 supramolecular fiber; GO:009951…	GO:0005488 binding; GO:0005515 protein binding; GO:0008017 microtubule binding; GO:0008092 cytoskeletal protein binding; GO:0015631 tubulin binding;
A0A1U8HQW7	S557	Cluster3	microtubule-associated protein TORTIFOLIA1-like isoform X2	LOC107886315	1	0.000416351	95.094	3	LPGTEFLS(1)PK	0.1202	0.661843	0.71474	0.7631	0.70669	1.08623	1.27232	1.67039	1.12469	chloroplast					GO:0005622 intracellular; GO:0005623 cell; GO:0005856 cytoskeleton; GO:0005874 microtubule; GO:0015630 microtubule cytoskeleton; GO:0043226 organelle; GO:0043228 non-membrane-bounded organelle; GO:0043229 intracellular organelle; GO:0043232 intracellular non-membrane-bounded organelle; GO:0099080 supramolecular complex; GO:0099081 supramolecular polymer; GO:0099512 supramolecular fiber; GO:009951…	GO:0005488 binding; GO:0005515 protein binding; GO:0008017 microtubule binding; GO:0008092 cytoskeletal protein binding; GO:0015631 tubulin binding;
A0A1U8HQW7	S581	Cluster3	microtubule-associated protein TORTIFOLIA1-like isoform X2	LOC107886315	1	5.17144e-05	116.48	3	MLS(1)LNAAHNIPDK	-0.16576	0.789908	0.843027	0.878095	0.802523	0.924831	1.34618	1.24715	1.16828	chloroplast					GO:0005622 intracellular; GO:0005623 cell; GO:0005856 cytoskeleton; GO:0005874 microtubule; GO:0015630 microtubule cytoskeleton; GO:0043226 organelle; GO:0043228 non-membrane-bounded organelle; GO:0043229 intracellular organelle; GO:0043232 intracellular non-membrane-bounded organelle; GO:0099080 supramolecular complex; GO:0099081 supramolecular polymer; GO:0099512 supramolecular fiber; GO:009951…	GO:0005488 binding; GO:0005515 protein binding; GO:0008017 microtubule binding; GO:0008092 cytoskeletal protein binding; GO:0015631 tubulin binding;
A0A1U8HRA6	S64	Cluster1	DNA-damage-repair/toleration protein DRT102-like	LOC107888802	0.935577	0.000189383	109.1	3	VSSAT(0.001)T(0.047)S(0.936)PS(0.016)LETR	0.10559	0.880655	0.943613	0.927298	0.690231	1.17678	1.23339	1.16056	0.987481	nucleus				GO:0006950 response to stress; GO:0009266 response to temperature stimulus; GO:0009409 response to cold; GO:0009628 response to abiotic stimulus; GO:0050896 response to stimulus;	GO:0005622 intracellular; GO:0005623 cell; GO:0005634 nucleus; GO:0005737 cytoplasm; GO:0005829 cytosol; GO:0043226 organelle; GO:0043227 membrane-bounded organelle; GO:0043229 intracellular organelle; GO:0043231 intracellular membrane-bounded organelle;		PF07883	PF07883 Cupin domain
A0A1U8HRB0	S142	Cluster2	inactive protein RESTRICTED TEV MOVEMENT 2-like	LOC107886906	1	0.0159721	69.954	2	VPS(1)PPPK	0.12826	0.865985	0.860916	1.02954	0.96581	1.10112	1.17411	0.945061	1.05746	chloroplast				GO:0006810 transport; GO:0009605 response to external stimulus; GO:0009607 response to biotic stimulus; GO:0009615 response to virus; GO:0016032 viral process; GO:0040011 locomotion; GO:0043207 response to external biotic stimulus; GO:0044000 movement in host; GO:0044403 symbiotic process; GO:0044419 interspecies interaction between organisms; GO:0044766 multi-organism transport; GO:0046739 trans…	GO:0005623 cell; GO:0005886 plasma membrane; GO:0016020 membrane; GO:0071944 cell periphery;					O	KOG0710	Molecular chaperone (small heat-shock protein Hsp26/Hsp42)
A0A1U8HRB6	S143	Cluster1	Putative-like protein(predicted)	LOC107888852	1	0.0386971	41.401	3	LLELFRES(1)VR	-0.15844	0.982966	0.793635	0.846396	0.917726	1.36133	1.10207	1.13627	0.85961	nucleus					GO:0005623 cell; GO:0005886 plasma membrane; GO:0016020 membrane; GO:0071944 cell periphery;
A0A1U8HRB9	S93	Cluster6	transcription factor E2FA-like	LOC107888817	0.999766	5.57361e-05	130.1	2	EVESSQWTTS(1)PR	-0.27502	0.785535	0.815418	0.888229	0.85174	0.934965	1.18789	1.37391	1.16231	chloroplast	K06620	E2F3; transcription factor E2F3		GO:0006355 regulation of transcription, DNA-templated; GO:0009889 regulation of biosynthetic process; GO:0009891 positive regulation of biosynthetic process; GO:0009893 positive regulation of metabolic process; GO:0010468 regulation of gene expression; GO:0010556 regulation of macromolecule biosynthetic process; GO:0010557 positive regulation of macromolecule biosynthetic process; GO:0010604 posi…		GO:0003676 nucleic acid binding; GO:0003677 DNA binding; GO:0005488 binding; GO:0097159 organic cyclic compound binding; GO:1901363 heterocyclic compound binding;	PF02319	PF02319 E2F/DP family winged-helix DNA-binding domain		K	KOG2577	Transcription factor E2F/dimerization partner (TDP)
A0A1U8HRF8	S287	Cluster6	putative serine/threonine-protein kinase isoform X2	LOC107886450	0.999972	0.000222764	95.57	2	DNS(1)GMISEGTGK	1.483	0.762959	0.801809	0.853726	0.874247	1.0802	1.19718	1.31773	1.11214	cytoplasm	K04733	IRAK4; interleukin-1 receptor-associated kinase 4 [EC:2.7.11.1]		GO:0006464 cellular protein modification process; GO:0006468 protein phosphorylation; GO:0006793 phosphorus metabolic process; GO:0006796 phosphate-containing compound metabolic process; GO:0006807 nitrogen compound metabolic process; GO:0008152 metabolic process; GO:0009987 cellular process; GO:0016310 phosphorylation; GO:0019538 protein metabolic process; GO:0036211 protein modification process…	GO:0005623 cell; GO:0005886 plasma membrane; GO:0016020 membrane; GO:0071944 cell periphery;	GO:0003824 catalytic activity; GO:0004672 protein kinase activity; GO:0004674 protein serine/threonine kinase activity; GO:0016301 kinase activity; GO:0016740 transferase activity; GO:0016772 transferase activity, transferring phosphorus-containing groups; GO:0016773 phosphotransferase activity, alcohol group as acceptor; GO:0140096 catalytic activity, acting on a protein;	PF00069	PF00069 Protein kinase domain		T	KOG1187	Serine/threonine protein kinase
A0A1U8HRH3	S149	Cluster3	XS domain-containing protein(predicted)	LOC107888885	1	2.30092e-06	154.88	3	DYWNS(1)PGDGPGPLK	0.17915	0.84908	0.831435	0.926858	0.812471	0.959926	1.33759	1.16343	1.1192	nucleus							PF03468	PF03468 XS domain
A0A1U8HRH4	S288	Cluster6	3-isopropylmalate dehydratase	LOC107888894	1	6.09637e-05	108.49	4	LEPLVAKPHS(1)PDNR	-0.0843	0.812627	0.86662	0.90542	0.873578	0.939637	1.14493	1.32076	1.13642	chloroplast	K01703	leuC, IPMI-L; 3-isopropylmalate/(R)-2-methylmalate dehydratase large subunit [EC:4.2.1.33 4.2.1.35]	map00290 Valine, leucine and isoleucine biosynthesis; map00660 C5-Branched dibasic acid metabolism; map00966 Glucosinolate biosynthesis; map01100 Metabolic pathways; map01110 Biosynthesis of secondary metabolites; map01210 2-Oxocarboxylic acid metabolism; map01230 Biosynthesis of amino acids	GO:0006082 organic acid metabolic process; GO:0006790 sulfur compound metabolic process; GO:0006807 nitrogen compound metabolic process; GO:0008152 metabolic process; GO:0009058 biosynthetic process; GO:0009987 cellular process; GO:0010035 response to inorganic substance; GO:0010038 response to metal ion; GO:0016143 S-glycoside metabolic process; GO:0016144 S-glycoside biosynthetic process; GO:00…	GO:0005622 intracellular; GO:0005623 cell; GO:0005737 cytoplasm; GO:0009507 chloroplast; GO:0009532 plastid stroma; GO:0009536 plastid; GO:0009570 chloroplast stroma; GO:0043226 organelle; GO:0043227 membrane-bounded organelle; GO:0043229 intracellular organelle; GO:0043231 intracellular membrane-bounded organelle;	GO:0003824 catalytic activity; GO:0016853 isomerase activity; GO:0016866 intramolecular transferase activity; GO:0050486 intramolecular transferase activity, transferring hydroxy groups;				E	KOG0454	3-isopropylmalate dehydratase (aconitase superfamily)
A0A1U8HRH5	S40	Cluster2	sulfite oxidase isoform X2	LOC107888858	0.826277	6.99575e-05	89.468	3	S(0.009)ALAS(0.164)S(0.826)YVTPVDLFYK	0.82507	0.707329	0.969309	0.921091	1.08563	0.929771	1.28734	1.4286	0.670939	cytoskeleton	K00387	SUOX; sulfite oxidase [EC:1.8.3.1]	map00920 Sulfur metabolism; map01100 Metabolic pathways	GO:0006725 cellular aromatic compound metabolic process; GO:0006778 porphyrin-containing compound metabolic process; GO:0006790 sulfur compound metabolic process; GO:0006807 nitrogen compound metabolic process; GO:0008152 metabolic process; GO:0009987 cellular process; GO:0010035 response to inorganic substance; GO:0010477 response to sulfur dioxide; GO:0015994 chlorophyll metabolic process; GO:0…	GO:0005622 intracellular; GO:0005623 cell; GO:0005737 cytoplasm; GO:0005739 mitochondrion; GO:0005777 peroxisome; GO:0042579 microbody; GO:0043226 organelle; GO:0043227 membrane-bounded organelle; GO:0043229 intracellular organelle; GO:0043231 intracellular membrane-bounded organelle;	GO:0003824 catalytic activity; GO:0008482 sulfite oxidase activity; GO:0016491 oxidoreductase activity; GO:0016667 oxidoreductase activity, acting on a sulfur group of donors; GO:0016670 oxidoreductase activity, acting on a sulfur group of donors, oxygen as acceptor;	PF00174; PF03404	PF00174 Oxidoreductase molybdopterin binding domain; PF03404 Mo-co oxidoreductase dimerisation domain		C	KOG0535	Sulfite oxidase, molybdopterin-binding component
A0A1U8HRI5	S274	Cluster5	ranBP2-type zinc finger protein At1g67325-like isoform X2	LOC107886471	0.832963	0.000211797	94.09	2	KS(0.833)PS(0.161)PT(0.006)ANENDQ	-0.28549	0.921407	0.95162	0.92524	0.784546	0.815796	1.35156	1.2119	1.03793	nucleus						GO:0003676 nucleic acid binding; GO:0003723 RNA binding; GO:0003729 mRNA binding; GO:0005488 binding; GO:0097159 organic cyclic compound binding; GO:1901363 heterocyclic compound binding;	PF00641	PF00641 Zn-finger in Ran binding protein and others		S	KOG1995	Conserved Zn-finger protein
A0A1U8HRL7	S404	Cluster5	serine/threonine-protein kinase CDL1-like	LOC107888925	1	2.6702e-05	110.74	3	GGMVDGLDS(1)PDEHGQR	-1.3198	0.692731	0.974394	0.834201	0.754854	1.0325	1.15298	1.40365	1.15469	nucleus				GO:0000187 activation of MAPK activity; GO:0001932 regulation of protein phosphorylation; GO:0001934 positive regulation of protein phosphorylation; GO:0002218 activation of innate immune response; GO:0002221 pattern recognition receptor signaling pathway; GO:0002253 activation of immune response; GO:0002376 immune system process; GO:0002682 regulation of immune system process; GO:0002684 positiv…	GO:0005623 cell; GO:0005886 plasma membrane; GO:0016020 membrane; GO:0031224 intrinsic component of membrane; GO:0031225 anchored component of membrane; GO:0031226 intrinsic component of plasma membrane; GO:0046658 anchored component of plasma membrane; GO:0071944 cell periphery;	GO:0003824 catalytic activity; GO:0004672 protein kinase activity; GO:0004674 protein serine/threonine kinase activity; GO:0004675 transmembrane receptor protein serine/threonine kinase activity; GO:0004888 transmembrane signaling receptor activity; GO:0016301 kinase activity; GO:0016740 transferase activity; GO:0016772 transferase activity, transferring phosphorus-containing groups; GO:0016773 p…	PF00069	PF00069 Protein kinase domain		T	KOG1187	Serine/threonine protein kinase
A0A1U8HRM9	S1119	Cluster1	topless-related protein 2-like	LOC107888933	0.958333	9.90816e-61	256.08	3	TATSSTTNT(0.042)S(0.958)EQLQR	-0.077686	0.886263	0.958022	0.768804	0.904336	0.999061	1.26149	1.08478	1.13724	chloroplast				GO:0000003 reproduction; GO:0003006 developmental process involved in reproduction; GO:0007275 multicellular organism development; GO:0009653 anatomical structure morphogenesis; GO:0009790 embryo development; GO:0009791 post-embryonic development; GO:0009793 embryo development ending in seed dormancy; GO:0009888 tissue development; GO:0009933 meristem structural organization; GO:0010014 meristem …						KLT	KOG0266	WD40 repeat-containing protein
A0A1U8HRM9	S734	Cluster3	topless-related protein 2-like	LOC107888933	1	0.00312042	93.258	2	NLEHVS(1)EK	1.1936	0.836381	0.876142	0.986505	0.80584	1.0993	1.18634	1.1441	1.0654	chloroplast				GO:0000003 reproduction; GO:0003006 developmental process involved in reproduction; GO:0007275 multicellular organism development; GO:0009653 anatomical structure morphogenesis; GO:0009790 embryo development; GO:0009791 post-embryonic development; GO:0009793 embryo development ending in seed dormancy; GO:0009888 tissue development; GO:0009933 meristem structural organization; GO:0010014 meristem …						KLT	KOG0266	WD40 repeat-containing protein
A0A1U8HRM9	T288	Cluster3	topless-related protein 2-like	LOC107888933	0.999986	5.42085e-38	227.25	3	T(1)PPDTLGMTEYGSTDHEQLMK	-0.14773	0.799244	0.886479	0.914952	0.828546	0.960023	1.2743	1.30278	1.03367	chloroplast				GO:0000003 reproduction; GO:0003006 developmental process involved in reproduction; GO:0007275 multicellular organism development; GO:0009653 anatomical structure morphogenesis; GO:0009790 embryo development; GO:0009791 post-embryonic development; GO:0009793 embryo development ending in seed dormancy; GO:0009888 tissue development; GO:0009933 meristem structural organization; GO:0010014 meristem …						KLT	KOG0266	WD40 repeat-containing protein
A0A1U8HRQ7	S328	Cluster2	eukaryotic translation initiation factor 4B2-like	LOC107886527	1	9.65991e-61	254.73	4	S(1)EGPQLQGIENVLKPK	0.11404	0.779411	0.859446	1.0023	0.875442	1.13593	1.1492	1.22519	0.973083	nucleus				GO:0006412 translation; GO:0006413 translational initiation; GO:0006518 peptide metabolic process; GO:0006807 nitrogen compound metabolic process; GO:0008152 metabolic process; GO:0009058 biosynthetic process; GO:0009059 macromolecule biosynthetic process; GO:0009987 cellular process; GO:0010467 gene expression; GO:0019538 protein metabolic process; GO:0034641 cellular nitrogen compound metabolic…	GO:0005618 cell wall; GO:0005623 cell; GO:0005911 cell-cell junction; GO:0009505 plant-type cell wall; GO:0009506 plasmodesma; GO:0030054 cell junction; GO:0030312 external encapsulating structure; GO:0055044 symplast; GO:0071944 cell periphery;	GO:0003676 nucleic acid binding; GO:0003723 RNA binding; GO:0003729 mRNA binding; GO:0003743 translation initiation factor activity; GO:0005488 binding; GO:0005515 protein binding; GO:0008135 translation factor activity, RNA binding; GO:0042802 identical protein binding; GO:0042803 protein homodimerization activity; GO:0046983 protein dimerization activity; GO:0097159 organic cyclic compound bind…
A0A1U8HRQ7	S451	Cluster1	eukaryotic translation initiation factor 4B2-like	LOC107886527	0.96538	0.000335604	91.307	2	AVERPGS(0.965)GS(0.035)GR	-0.65653	0.893645	0.758586	0.693894	0.603457	1.31059	1.24572	1.14958	1.34452	nucleus				GO:0006412 translation; GO:0006413 translational initiation; GO:0006518 peptide metabolic process; GO:0006807 nitrogen compound metabolic process; GO:0008152 metabolic process; GO:0009058 biosynthetic process; GO:0009059 macromolecule biosynthetic process; GO:0009987 cellular process; GO:0010467 gene expression; GO:0019538 protein metabolic process; GO:0034641 cellular nitrogen compound metabolic…	GO:0005618 cell wall; GO:0005623 cell; GO:0005911 cell-cell junction; GO:0009505 plant-type cell wall; GO:0009506 plasmodesma; GO:0030054 cell junction; GO:0030312 external encapsulating structure; GO:0055044 symplast; GO:0071944 cell periphery;	GO:0003676 nucleic acid binding; GO:0003723 RNA binding; GO:0003729 mRNA binding; GO:0003743 translation initiation factor activity; GO:0005488 binding; GO:0005515 protein binding; GO:0008135 translation factor activity, RNA binding; GO:0042802 identical protein binding; GO:0042803 protein homodimerization activity; GO:0046983 protein dimerization activity; GO:0097159 organic cyclic compound bind…
A0A1U8HRQ7	S466	Cluster1	eukaryotic translation initiation factor 4B2-like	LOC107886527	0.999935	3.03784e-28	214.66	2	IGSSYSDRPPS(1)QSGSSDSSR	-0.51622	0.701151	0.80668	0.679792	0.611552	1.12406	1.45924	1.30607	1.31146	nucleus				GO:0006412 translation; GO:0006413 translational initiation; GO:0006518 peptide metabolic process; GO:0006807 nitrogen compound metabolic process; GO:0008152 metabolic process; GO:0009058 biosynthetic process; GO:0009059 macromolecule biosynthetic process; GO:0009987 cellular process; GO:0010467 gene expression; GO:0019538 protein metabolic process; GO:0034641 cellular nitrogen compound metabolic…	GO:0005618 cell wall; GO:0005623 cell; GO:0005911 cell-cell junction; GO:0009505 plant-type cell wall; GO:0009506 plasmodesma; GO:0030054 cell junction; GO:0030312 external encapsulating structure; GO:0055044 symplast; GO:0071944 cell periphery;	GO:0003676 nucleic acid binding; GO:0003723 RNA binding; GO:0003729 mRNA binding; GO:0003743 translation initiation factor activity; GO:0005488 binding; GO:0005515 protein binding; GO:0008135 translation factor activity, RNA binding; GO:0042802 identical protein binding; GO:0042803 protein homodimerization activity; GO:0046983 protein dimerization activity; GO:0097159 organic cyclic compound bind…
A0A1U8HRR1	S134	Cluster5	B3 domain-containing protein REM16-like isoform X2	LOC107887024	0.999875	0.00191716	73.464	3	KCVHPES(1)ENGYQNK	0.83543	0.856841	1.08828	0.835124	0.683853	0.90947	1.05083	1.42565	1.14995	cytoplasm					GO:0005622 intracellular; GO:0005623 cell; GO:0005737 cytoplasm; GO:0005773 vacuole; GO:0043226 organelle; GO:0043227 membrane-bounded organelle; GO:0043229 intracellular organelle; GO:0043231 intracellular membrane-bounded organelle;
A0A1U8HRS5	S864	Cluster5	enhancer of mRNA-decapping protein 4-like	LOC107888970	0.998635	1.25065e-18	190.55	2	LT(0.001)NS(0.999)GDGDEQNVIK	0.37119	0.842821	0.945138	0.900347	0.84394	0.939795	1.1471	1.26364	1.11722	chloroplast	K12616	EDC4; enhancer of mRNA-decapping protein 4	map03018 RNA degradation							K	KOG1916	Nuclear protein, contains WD40 repeats
A0A1U8HRS5	S895	Cluster3	enhancer of mRNA-decapping protein 4-like	LOC107888970	0.99853	4.64495e-14	183.18	2	VGETDTAITGSPS(0.001)PAS(0.999)AK	0.14366	0.728791	0.799838	0.772071	0.856307	1.08324	1.28209	1.32185	1.15581	chloroplast	K12616	EDC4; enhancer of mRNA-decapping protein 4	map03018 RNA degradation							K	KOG1916	Nuclear protein, contains WD40 repeats
A0A1U8HRV3	S365	Cluster3	Eukaryotic translation initiation factor 4B(predicted)	LOC107888987	1	2.86561e-07	127.83	4	PLDGPKS(1)PVVDPK	0.62705	0.734675	0.792336	0.868458	0.78489	0.891368	1.54536	1.30273	1.08018	nucleus
A0A1U8HRV7	S360	Cluster3	serine/threonine-protein kinase EDR1-like	LOC107888960	0.991593	0.000231334	76.85	3	T(0.003)S(0.003)RDS(0.992)GDES(0.002)EGKPAIQK	0.21468	0.838672	0.868062	0.765796	0.813181	1.02109	1.31424	1.20635	1.17261	nucleus				GO:0001666 response to hypoxia; GO:0006082 organic acid metabolic process; GO:0006464 cellular protein modification process; GO:0006468 protein phosphorylation; GO:0006629 lipid metabolic process; GO:0006720 isoprenoid metabolic process; GO:0006721 terpenoid metabolic process; GO:0006793 phosphorus metabolic process; GO:0006796 phosphate-containing compound metabolic process; GO:0006807 nitrogen …	GO:0005622 intracellular; GO:0005623 cell; GO:0005737 cytoplasm; GO:0005783 endoplasmic reticulum; GO:0005789 endoplasmic reticulum membrane; GO:0012505 endomembrane system; GO:0016020 membrane; GO:0031984 organelle subcompartment; GO:0042175 nuclear outer membrane-endoplasmic reticulum membrane network; GO:0043226 organelle; GO:0043227 membrane-bounded organelle; GO:0043229 intracellular organel…	GO:0003824 catalytic activity; GO:0004672 protein kinase activity; GO:0004674 protein serine/threonine kinase activity; GO:0004712 protein serine/threonine/tyrosine kinase activity; GO:0016301 kinase activity; GO:0016740 transferase activity; GO:0016772 transferase activity, transferring phosphorus-containing groups; GO:0016773 phosphotransferase activity, alcohol group as acceptor; GO:0140096 ca…	PF13426; PF07714	PF13426 PAS domain; PF07714 Protein tyrosine kinase		T	KOG0192	Tyrosine kinase specific for activated (GTP-bound) p21cdc42Hs
A0A1U8HSD4	S52	Cluster3	FLZ-type domain-containing protein(predicted)	LOC107889131	0.927969	1.95772e-06	98.703	3	GSSDSDAVRS(0.928)PT(0.036)S(0.036)PLDLR	-0.085292	0.732407	0.874506	0.877193	0.854082	1.21902	1.16999	1.14849	1.12431	nucleus							PF04570	PF04570 Protein of unknown function (DUF581)
A0A1U8HSQ8	T48	Cluster5	coiled-coil domain-containing protein R3HCC1L-like isoform X2	LOC107889218	1	0.00244854	68.809	3	LPVLPGDCWT(1)PK	-0.03193	0.880367	0.827527	0.86433	0.765889	0.84503	1.36948	1.35693	1.09045	nucleus										S	KOG4483	Uncharacterized conserved protein
A0A1U8HSW1	S301	Cluster3	GTPase LSG1-2-like	LOC107889227	0.999999	2.28434e-05	144.55	2	SGSDTSTSSNIYS(1)PR	-0.3089	0.756791	0.855678	0.786516	0.907515	1.01741	1.21903	1.34211	1.11494	nucleus	K14539	LSG1; large subunit GTPase 1 [EC:3.6.1.-]	map03008 Ribosome biogenesis in eukaryotes	GO:0000003 reproduction; GO:0000054 ribosomal subunit export from nucleus; GO:0003006 developmental process involved in reproduction; GO:0006139 nucleobase-containing compound metabolic process; GO:0006364 rRNA processing; GO:0006396 RNA processing; GO:0006403 RNA localization; GO:0006405 RNA export from nucleus; GO:0006611 protein export from nucleus; GO:0006725 cellular aromatic compound metabo…	GO:0005622 intracellular; GO:0005623 cell; GO:0005634 nucleus; GO:0005654 nucleoplasm; GO:0005730 nucleolus; GO:0005737 cytoplasm; GO:0005783 endoplasmic reticulum; GO:0005829 cytosol; GO:0012505 endomembrane system; GO:0015030 Cajal body; GO:0016604 nuclear body; GO:0031974 membrane-enclosed lumen; GO:0031981 nuclear lumen; GO:0043226 organelle; GO:0043227 membrane-bounded organelle; GO:0043228 …	GO:0000166 nucleotide binding; GO:0001882 nucleoside binding; GO:0001883 purine nucleoside binding; GO:0003824 catalytic activity; GO:0003924 GTPase activity; GO:0005488 binding; GO:0005525 GTP binding; GO:0016462 pyrophosphatase activity; GO:0016787 hydrolase activity; GO:0016817 hydrolase activity, acting on acid anhydrides; GO:0016818 hydrolase activity, acting on acid anhydrides, in phosphoru…				K	KOG1424	Predicted GTP-binding protein MMR1
A0A1U8HSW9	S19	Cluster5	Glutaredoxin domain-containing protein(predicted)	LOC107886862	0.996878	0.036021	54.191	2	APY(0.003)S(0.997)PVPR	0.38521	0.994354	0.906784	0.87565	0.889141	0.888647	1.13787	1.15096	1.1566	nucleus					GO:0005623 cell; GO:0005886 plasma membrane; GO:0016020 membrane; GO:0071944 cell periphery;		PF00462	PF00462 Glutaredoxin		O	KOG2824	Glutaredoxin-related protein
A0A1U8HSY8	S57	Cluster1	Methyltransferase-like protein	LOC107889244	0.999952	0.00338017	60.628	4	S(1)FHIQHSSGK	-2.898	0.814629	1.05377	1.00046	0.830619	1.13955	1.3817	0.954704	0.824568	cytoplasm	K00599	METTL6; methyltransferase-like protein 6 [EC:2.1.1.-]					PF13489	PF13489 Methyltransferase domain		S	KOG2361	Predicted methyltransferase
A0A1U8HT22	S82	Cluster3	homeobox-leucine zipper protein HDG2-like isoform X2	LOC107887397	1	2.46682e-10	129.78	3	SGSENHELGGS(1)GDDQDPRPNK	-0.33922	0.7531	0.829866	0.891082	0.698756	1.00674	1.34124	1.35782	1.1214	chloroplast	K09338	HD-ZIP; homeobox-leucine zipper protein		GO:0000003 reproduction; GO:0000902 cell morphogenesis; GO:0000904 cell morphogenesis involved in differentiation; GO:0003006 developmental process involved in reproduction; GO:0006355 regulation of transcription, DNA-templated; GO:0007275 multicellular organism development; GO:0009653 anatomical structure morphogenesis; GO:0009790 embryo development; GO:0009791 post-embryonic development; GO:000…		GO:0003700 DNA-binding transcription factor activity; GO:0140110 transcription regulator activity;	PF00046; PF01852	PF00046 Homeobox domain; PF01852 START domain
A0A1U8HT93	S439	Cluster5	Tubulin alpha chain	LOC107886968	1	1.45288e-37	231.71	2	DYEEVGAES(1)GEGDEEGEDEY	0.59649	0.829697	1.03288	0.787034	0.7167	0.943833	1.14314	1.36496	1.18175	cytoplasm	K07374	TUBA; tubulin alpha	map04145 Phagosome		GO:0005622 intracellular; GO:0005623 cell; GO:0005856 cytoskeleton; GO:0043226 organelle; GO:0043228 non-membrane-bounded organelle; GO:0043229 intracellular organelle; GO:0043232 intracellular non-membrane-bounded organelle;		PF00091; PF03953	PF00091 Tubulin/FtsZ family, GTPase domain; PF03953 Tubulin C-terminal domain		Z	KOG1376	Alpha tubulin
A0A1U8HTC7	S531	Cluster2	probable serine/threonine-protein kinase At1g54610	LOC107889387	0.961946	0.000180136	93.494	4	RAS(0.962)HS(0.038)GPLAHR	-0.35916	0.675977	0.86121	1.01325	0.938419	1.04734	1.23883	1.27227	0.952706	nucleus							PF00069	PF00069 Protein kinase domain		T	KOG0600	Cdc2-related protein kinase
A0A1U8HTC7	S533	Cluster5	probable serine/threonine-protein kinase At1g54610	LOC107889387	0.983184	0.000432708	94.191	3	AS(0.017)HS(0.983)GPLAHR	-0.13892	0.630032	0.661486	0.76353	0.546977	1.08847	1.26687	1.88127	1.16136	nucleus							PF00069	PF00069 Protein kinase domain		T	KOG0600	Cdc2-related protein kinase
A0A1U8HTD7	S786	Cluster3	dynamin-related protein 3A-like isoform X2	LOC107887001	0.999983	1.71288e-107	302.08	3	IHGLPTSSMYSTSSGSNDSYAAS(1)PK	-0.26684	0.717114	0.838259	0.768474	0.827768	1.18138	1.2836	1.33078	1.05263	nucleus	K17065	DNM1L; dynamin 1-like protein [EC:3.6.5.5]			GO:0005622 intracellular; GO:0005623 cell; GO:0005737 cytoplasm; GO:0005777 peroxisome; GO:0042579 microbody; GO:0043226 organelle; GO:0043227 membrane-bounded organelle; GO:0043229 intracellular organelle; GO:0043231 intracellular membrane-bounded organelle;	GO:0003824 catalytic activity; GO:0003924 GTPase activity; GO:0005488 binding; GO:0005515 protein binding; GO:0008017 microtubule binding; GO:0008092 cytoskeletal protein binding; GO:0015631 tubulin binding; GO:0016462 pyrophosphatase activity; GO:0016787 hydrolase activity; GO:0016817 hydrolase activity, acting on acid anhydrides; GO:0016818 hydrolase activity, acting on acid anhydrides, in phos…	PF00350	PF00350 Dynamin family		U	KOG0446	Vacuolar sorting protein VPS1, dynamin, and related proteins
A0A1U8HTD7	T775	Cluster3	dynamin-related protein 3A-like isoform X2	LOC107887001	0.948542	6.75611e-17	159.1	3	IHGLPTSSMYS(0.019)T(0.949)S(0.006)SGSNDS(0.005)YAAS(0.019)PK	0.42852	0.768143	0.828132	0.795702	0.806169	1.15461	1.29563	1.38377	0.967848	nucleus	K17065	DNM1L; dynamin 1-like protein [EC:3.6.5.5]			GO:0005622 intracellular; GO:0005623 cell; GO:0005737 cytoplasm; GO:0005777 peroxisome; GO:0042579 microbody; GO:0043226 organelle; GO:0043227 membrane-bounded organelle; GO:0043229 intracellular organelle; GO:0043231 intracellular membrane-bounded organelle;	GO:0003824 catalytic activity; GO:0003924 GTPase activity; GO:0005488 binding; GO:0005515 protein binding; GO:0008017 microtubule binding; GO:0008092 cytoskeletal protein binding; GO:0015631 tubulin binding; GO:0016462 pyrophosphatase activity; GO:0016787 hydrolase activity; GO:0016817 hydrolase activity, acting on acid anhydrides; GO:0016818 hydrolase activity, acting on acid anhydrides, in phos…	PF00350	PF00350 Dynamin family		U	KOG0446	Vacuolar sorting protein VPS1, dynamin, and related proteins
A0A1U8HTG6	S269	Cluster3	U1 small nuclear ribonucleoprotein 70 kDa-like isoform X2	LOC107889376	1	7.61158e-06	126.32	3	S(1)GHEDMDGLKPSK	-0.1496	0.830716	0.874985	0.877948	0.859695	1.04202	1.20997	1.25619	1.04848	nucleus
A0A1U8HTQ6	S266	Cluster2	plant UBX domain-containing protein 2-like	LOC107887607	0.803145	0.0373039	42.64	3	S(0.194)ENIS(0.803)PAAPPEKEET(0.002)VESK	-1.5858	0.757953	0.953809	0.990651	0.883008	0.994209	1.24639	1.1502	1.02377	nucleus	K14011	UBXN6, UBXD1; UBX domain-containing protein 6	map04141 Protein processing in endoplasmic reticulum	GO:0006508 proteolysis; GO:0006807 nitrogen compound metabolic process; GO:0006810 transport; GO:0006914 autophagy; GO:0006950 response to stress; GO:0006952 defense response; GO:0007034 vacuolar transport; GO:0007041 lysosomal transport; GO:0008152 metabolic process; GO:0008333 endosome to lysosome transport; GO:0009056 catabolic process; GO:0009057 macromolecule catabolic process; GO:0009605 re…	GO:0000323 lytic vacuole; GO:0005622 intracellular; GO:0005623 cell; GO:0005737 cytoplasm; GO:0005764 lysosome; GO:0005765 lysosomal membrane; GO:0005768 endosome; GO:0005769 early endosome; GO:0005770 late endosome; GO:0005773 vacuole; GO:0005774 vacuolar membrane; GO:0005829 cytosol; GO:0010008 endosome membrane; GO:0012505 endomembrane system; GO:0016020 membrane; GO:0019898 extrinsic componen…		PF09409	PF09409 PUB domain		O	KOG2699	Predicted ubiquitin regulatory protein
A0A1U8HTW1	S478	Cluster3	protein decapping 5 isoform X2	LOC107887148	1	2.24477e-46	232.27	4	DKEGDAS(1)DEDGYQDEDDAETSKPVYNK	-0.48821	0.767467	0.78071	0.912449	0.734875	1.01934	1.32943	1.36447	1.09127	nucleus	K18749	LSM14, RAP55, SCD6; protein LSM14		GO:0000956 nuclear-transcribed mRNA catabolic process; GO:0006139 nucleobase-containing compound metabolic process; GO:0006401 RNA catabolic process; GO:0006402 mRNA catabolic process; GO:0006417 regulation of translation; GO:0006725 cellular aromatic compound metabolic process; GO:0006807 nitrogen compound metabolic process; GO:0006996 organelle organization; GO:0008152 metabolic process; GO:000…	GO:0000932 P-body; GO:0005622 intracellular; GO:0005623 cell; GO:0005737 cytoplasm; GO:0005829 cytosol; GO:0032991 protein-containing complex; GO:0035770 ribonucleoprotein granule; GO:0036464 cytoplasmic ribonucleoprotein granule; GO:0043226 organelle; GO:0043228 non-membrane-bounded organelle; GO:0043229 intracellular organelle; GO:0043232 intracellular non-membrane-bounded organelle; GO:1990904…	GO:0003676 nucleic acid binding; GO:0003723 RNA binding; GO:0003729 mRNA binding; GO:0005488 binding; GO:0005515 protein binding; GO:0042802 identical protein binding; GO:0042803 protein homodimerization activity; GO:0046983 protein dimerization activity; GO:0097159 organic cyclic compound binding; GO:1901363 heterocyclic compound binding;	PF12701; PF09532	PF12701 Scd6-like Sm domain; PF09532 FDF domain	PF09532 FDF domain	U	KOG1073	Uncharacterized mRNA-associated protein RAP55
A0A1U8HU74	S203	Cluster1	29 kDa ribonucleoprotein A, chloroplastic-like	LOC107889598	1	0.0460754	50.791	2	GGPPMGAS(1)NR	-0.53103	0.823443	0.797593	0.821005	0.756012	1.18152	1.33804	1.23078	1.05161	chloroplast	K11294	NCL, NSR1; nucleolin		GO:0001101 response to acid chemical; GO:0002376 immune system process; GO:0006950 response to stress; GO:0006952 defense response; GO:0006955 immune response; GO:0009266 response to temperature stimulus; GO:0009409 response to cold; GO:0009628 response to abiotic stimulus; GO:0009631 cold acclimation; GO:0009719 response to endogenous stimulus; GO:0009725 response to hormone; GO:0009737 response…	GO:0005622 intracellular; GO:0005623 cell; GO:0005737 cytoplasm; GO:0009507 chloroplast; GO:0009526 plastid envelope; GO:0009532 plastid stroma; GO:0009534 chloroplast thylakoid; GO:0009535 chloroplast thylakoid membrane; GO:0009536 plastid; GO:0009570 chloroplast stroma; GO:0009579 thylakoid; GO:0009941 chloroplast envelope; GO:0010319 stromule; GO:0016020 membrane; GO:0031967 organelle envelope…	GO:0003676 nucleic acid binding; GO:0003723 RNA binding; GO:0003727 single-stranded RNA binding; GO:0003729 mRNA binding; GO:0005488 binding; GO:0008187 poly-pyrimidine tract binding; GO:0008266 poly(U) RNA binding; GO:0097159 organic cyclic compound binding; GO:1901363 heterocyclic compound binding;	PF00076	PF00076 RNA recognition motif. (a.k.a. RRM, RBD, or RNP domain)		A	KOG0118	FOG: RRM domain
A0A1U8HU99	S136	Cluster2	Dystrophin-1(predicted)	LOC107887251	0.999999	6.96735e-09	161.91	4	KHEELCNSGHGS(1)PK	0.95506	0.823445	0.864426	0.904681	0.927012	1.08134	1.17653	1.09985	1.12271	nucleus
A0A1U8HU99	S264	Cluster4	Dystrophin-1(predicted)	LOC107887251	0.961662	6.19557e-05	109.42	3	QKS(0.962)T(0.028)DS(0.011)VPSELEK	-0.4721	1.08267	0.91086	1.42942	1.32994	0.778676	0.800728	0.843319	0.824386	nucleus
A0A1U8HUC4	S218	Cluster6	Mlo-related protein(predicted)	LOC107889614	1	0.00180079	73.36	3	RPDS(1)PLLNLK	0.70115	0.665972	0.725519	0.807218	0.894358	1.02074	1.16785	1.54261	1.17573	chloroplast
A0A1U8HUG5	S690	Cluster6	receptor-like protein kinase FERONIA	LOC107887317	0.791167	4.31576e-05	99.059	3	TGPTLDNTHVS(0.791)T(0.209)VVK	1.6537	0.77272	0.703346	0.999606	0.748138	1.01442	1.15558	1.43204	1.17415	plasma membrane				GO:0000003 reproduction; GO:0001558 regulation of cell growth; GO:0006464 cellular protein modification process; GO:0006468 protein phosphorylation; GO:0006793 phosphorus metabolic process; GO:0006796 phosphate-containing compound metabolic process; GO:0006807 nitrogen compound metabolic process; GO:0006950 response to stress; GO:0006952 defense response; GO:0007275 multicellular organism develop…	GO:0005618 cell wall; GO:0005623 cell; GO:0005886 plasma membrane; GO:0005911 cell-cell junction; GO:0009506 plasmodesma; GO:0016020 membrane; GO:0030054 cell junction; GO:0030312 external encapsulating structure; GO:0043680 filiform apparatus; GO:0055044 symplast; GO:0071944 cell periphery;	GO:0003824 catalytic activity; GO:0004672 protein kinase activity; GO:0016301 kinase activity; GO:0016740 transferase activity; GO:0016772 transferase activity, transferring phosphorus-containing groups; GO:0016773 phosphotransferase activity, alcohol group as acceptor; GO:0140096 catalytic activity, acting on a protein;	PF12819; PF07714	PF12819 Carbohydrate-binding protein of the ER; PF07714 Protein tyrosine kinase	PF07714 Protein tyrosine and serine/threonine kinase	T	KOG1187	Serine/threonine protein kinase
A0A1U8HUV2	S159	Cluster3	Enolase(predicted)	LOC107889743	0.997968	0.000973926	99.5	2	SAS(0.998)FS(0.001)S(0.001)AVTK	-0.33083	0.845359	0.853846	0.763681	1.00505	1.13099	1.13345	1.21155	1.05608	nucleus
A0A1U8HUV2	S527	Cluster6	Enolase(predicted)	LOC107889743	0.788696	6.61111e-05	132.31	2	S(0.023)DS(0.789)S(0.188)GFLDDMNR	0.6654	0.780178	0.738425	0.991532	0.879471	0.967183	1.04258	1.36802	1.23261	nucleus
A0A1U8HV66	S1234	Cluster5	sister chromatid cohesion protein PDS5 homolog A-like	LOC107887494	0.943621	0.019886	46.926	3	FY(0.001)DS(0.944)KDEKPT(0.055)NR	-0.39985	0.928137	0.847179	0.806246	0.87707	0.916287	1.20135	1.19714	1.22659	nucleus	K11267	PDS5; sister chromatid cohesion protein PDS5								D	KOG1525	Sister chromatid cohesion complex Cohesin, subunit PDS5
A0A1U8HVH9	T188	Cluster5	replication protein A 32 kDa subunit A-like isoform X2	LOC107888376	0.989761	1.15571e-10	146.67	3	ANEGSVLASQAPDS(0.003)S(0.007)FGT(0.99)PVR	1.0809	0.689763	0.994005	0.721606	0.672457	0.87052	1.35737	1.5225	1.17177	nucleus	K10739	RFA2, RPA2; replication factor A2	map03030 DNA replication; map03420 Nucleotide excision repair; map03430 Mismatch repair; map03440 Homologous recombination	GO:0000278 mitotic cell cycle; GO:0006139 nucleobase-containing compound metabolic process; GO:0006259 DNA metabolic process; GO:0006260 DNA replication; GO:0006261 DNA-dependent DNA replication; GO:0006269 DNA replication, synthesis of RNA primer; GO:0006281 DNA repair; GO:0006310 DNA recombination; GO:0006725 cellular aromatic compound metabolic process; GO:0006807 nitrogen compound metabolic p…	GO:0000228 nuclear chromosome; GO:0005622 intracellular; GO:0005623 cell; GO:0005634 nucleus; GO:0005657 replication fork; GO:0005662 DNA replication factor A complex; GO:0005694 chromosome; GO:0030894 replisome; GO:0031974 membrane-enclosed lumen; GO:0031981 nuclear lumen; GO:0032991 protein-containing complex; GO:0032993 protein-DNA complex; GO:0035861 site of double-strand break; GO:0043226 or…		PF01336; PF08784	PF01336 OB-fold nucleic acid binding domain; PF08784 Replication protein A C terminal	PF08784 Replication protein A C terminal	L	KOG3108	Single-stranded DNA-binding replication protein A (RPA), medium (30 kD) subunit
A0A1U8HVL3	S503	Cluster6	acyl-CoA-binding domain-containing protein 4-like	LOC107887632	0.999955	4.21934e-48	237.46	2	IMEAPAPDS(1)VSAVR	0.038311	0.816774	0.862204	0.926962	0.933507	1.00338	1.2081	1.20876	1.04031	cytoplasm				GO:0001101 response to acid chemical; GO:0001666 response to hypoxia; GO:0006810 transport; GO:0006869 lipid transport; GO:0006950 response to stress; GO:0009314 response to radiation; GO:0009416 response to light stimulus; GO:0009628 response to abiotic stimulus; GO:0009719 response to endogenous stimulus; GO:0009723 response to ethylene; GO:0009725 response to hormone; GO:0009753 response to ja…	GO:0005622 intracellular; GO:0005623 cell; GO:0005634 nucleus; GO:0005737 cytoplasm; GO:0005829 cytosol; GO:0043226 organelle; GO:0043227 membrane-bounded organelle; GO:0043229 intracellular organelle; GO:0043231 intracellular membrane-bounded organelle;	GO:0000062 fatty-acyl-CoA binding; GO:0000166 nucleotide binding; GO:0005488 binding; GO:0017076 purine nucleotide binding; GO:0030554 adenyl nucleotide binding; GO:0032553 ribonucleotide binding; GO:0032555 purine ribonucleotide binding; GO:0032559 adenyl ribonucleotide binding; GO:0033218 amide binding; GO:0036094 small molecule binding; GO:0043167 ion binding; GO:0043168 anion binding; GO:0048…	PF00887; PF13415	PF00887 Acyl CoA binding protein; PF13415 Galactose oxidase, central domain		I	KOG0817	Acyl-CoA-binding protein
A0A1U8HVL3	S544	Cluster1	acyl-CoA-binding domain-containing protein 4-like	LOC107887632	0.832137	4.52852e-05	105.96	3	S(0.832)KGEET(0.073)S(0.094)ELIIATLK	0.85828	0.85322	0.908088	0.977509	0.856187	1.05568	1.27264	1.10666	0.970015	cytoplasm				GO:0001101 response to acid chemical; GO:0001666 response to hypoxia; GO:0006810 transport; GO:0006869 lipid transport; GO:0006950 response to stress; GO:0009314 response to radiation; GO:0009416 response to light stimulus; GO:0009628 response to abiotic stimulus; GO:0009719 response to endogenous stimulus; GO:0009723 response to ethylene; GO:0009725 response to hormone; GO:0009753 response to ja…	GO:0005622 intracellular; GO:0005623 cell; GO:0005634 nucleus; GO:0005737 cytoplasm; GO:0005829 cytosol; GO:0043226 organelle; GO:0043227 membrane-bounded organelle; GO:0043229 intracellular organelle; GO:0043231 intracellular membrane-bounded organelle;	GO:0000062 fatty-acyl-CoA binding; GO:0000166 nucleotide binding; GO:0005488 binding; GO:0017076 purine nucleotide binding; GO:0030554 adenyl nucleotide binding; GO:0032553 ribonucleotide binding; GO:0032555 purine ribonucleotide binding; GO:0032559 adenyl ribonucleotide binding; GO:0033218 amide binding; GO:0036094 small molecule binding; GO:0043167 ion binding; GO:0043168 anion binding; GO:0048…	PF00887; PF13415	PF00887 Acyl CoA binding protein; PF13415 Galactose oxidase, central domain		I	KOG0817	Acyl-CoA-binding protein
A0A1U8HWF6	S512	Cluster5	CLIP-associated protein-like isoform X4	LOC107890436	0.988239	0.00173701	96.171	2	RHPS(0.988)PS(0.012)VR	-0.25983	0.908485	0.90921	0.868024	0.783874	0.852636	1.33124	1.28016	1.06637	endoplasmic reticulum	K16578	CLASP1_2; CLIP-associating protein 1/2								S	KOG2956	CLIP-associating protein
A0A1U8HWI2	S130	Cluster3	KH domain-containing protein At4g18375-like isoform X3	LOC107890459	1	6.96763e-270	410.85	4	VVAEDLHS(1)DDESEGHQITAR	0.098989	0.843001	0.892556	0.943801	0.811725	0.900692	1.27727	1.25367	1.07729	mitochondria	K21444	PCBP3_4; poly(rC)-binding protein 3/4					PF00013	PF00013 KH domain		A	KOG2190	PolyC-binding proteins alphaCP-1 and related KH domain proteins
A0A1U8HWI2	S534	Cluster3	KH domain-containing protein At4g18375-like isoform X3	LOC107890459	0.858427	6.89936e-05	95.761	3	GGPSGLSSHT(0.081)S(0.858)VS(0.06)R	-0.20957	0.684141	0.864574	0.791166	0.812626	1.07273	1.35125	1.25524	1.16829	mitochondria	K21444	PCBP3_4; poly(rC)-binding protein 3/4					PF00013	PF00013 KH domain		A	KOG2190	PolyC-binding proteins alphaCP-1 and related KH domain proteins
A0A1U8HWI7	S130	Cluster1	KH domain-containing protein At4g18375-like isoform X1	LOC107890460	0.999997	1.08385e-74	268.93	3	VVAEDLHS(1)DEDSEGR	-0.017235	0.894147	0.907521	0.877211	0.777377	0.979962	1.32932	1.20626	1.02819	mitochondria	K21444	PCBP3_4; poly(rC)-binding protein 3/4					PF00013	PF00013 KH domain		A	KOG2190	PolyC-binding proteins alphaCP-1 and related KH domain proteins
A0A1U8HWI7	S14	Cluster1	KH domain-containing protein At4g18375-like isoform X1	LOC107890460	0.891485	0.000211946	121.03	3	AHS(0.891)QS(0.108)DYSENGSNK	-1.5677	0.956673	1.03715	0.788016	0.770748	1.01327	1.3635	1.01811	1.05253	mitochondria	K21444	PCBP3_4; poly(rC)-binding protein 3/4					PF00013	PF00013 KH domain		A	KOG2190	PolyC-binding proteins alphaCP-1 and related KH domain proteins
A0A1U8HX09	T177	Cluster5	cyclin-dependent kinase inhibitor 5-like	LOC107890565	0.983901	0.000195826	130.98	2	ES(0.014)T(0.984)PFS(0.003)LIR	0.083823	0.8461	1.12406	0.832723	0.84622	0.663943	1.1827	1.30369	1.20056	nucleus				GO:0000079 regulation of cyclin-dependent protein serine/threonine kinase activity; GO:0001932 regulation of protein phosphorylation; GO:0001933 negative regulation of protein phosphorylation; GO:0006469 negative regulation of protein kinase activity; GO:0009892 negative regulation of metabolic process; GO:0010563 negative regulation of phosphorus metabolic process; GO:0010605 negative regulation…	GO:0005622 intracellular; GO:0005623 cell; GO:0005634 nucleus; GO:0005737 cytoplasm; GO:0043226 organelle; GO:0043227 membrane-bounded organelle; GO:0043229 intracellular organelle; GO:0043231 intracellular membrane-bounded organelle;	GO:0004857 enzyme inhibitor activity; GO:0004860 protein kinase inhibitor activity; GO:0004861 cyclin-dependent protein serine/threonine kinase inhibitor activity; GO:0016538 cyclin-dependent protein serine/threonine kinase regulator activity; GO:0019207 kinase regulator activity; GO:0019210 kinase inhibitor activity; GO:0019887 protein kinase regulator activity; GO:0030234 enzyme regulator activ…
A0A1U8HXA1	S38	Cluster5	plasminogen activator inhibitor 1 RNA-binding protein-like	LOC107890637	1	5.62301e-05	88.036	4	KAPAS(1)APAQAQPAKPAK	0.059131	0.866188	0.795783	0.743613	0.716009	0.928171	1.41372	1.37212	1.16439	nucleus	K13199	SERBP1; plasminogen activator inhibitor 1 RNA-binding protein		GO:0001101 response to acid chemical; GO:0006950 response to stress; GO:0006970 response to osmotic stress; GO:0009628 response to abiotic stimulus; GO:0009651 response to salt stress; GO:0009719 response to endogenous stimulus; GO:0009725 response to hormone; GO:0009735 response to cytokinin; GO:0009737 response to abscisic acid; GO:0009787 regulation of abscisic acid-activated signaling pathway…	GO:0005622 intracellular; GO:0005623 cell; GO:0005634 nucleus; GO:0005737 cytoplasm; GO:0005777 peroxisome; GO:0005829 cytosol; GO:0005886 plasma membrane; GO:0016020 membrane; GO:0042579 microbody; GO:0043226 organelle; GO:0043227 membrane-bounded organelle; GO:0043229 intracellular organelle; GO:0043231 intracellular membrane-bounded organelle; GO:0048471 perinuclear region of cytoplasm; GO:007…	GO:0003676 nucleic acid binding; GO:0003723 RNA binding; GO:0003729 mRNA binding; GO:0005488 binding; GO:0097159 organic cyclic compound binding; GO:1901363 heterocyclic compound binding;				S	KOG2945	Predicted RNA-binding protein
A0A1U8HY43	S228	Cluster6	probable serine/threonine protein kinase IREH1 isoform X3	LOC107890860	0.999977	1.00974e-10	142.22	3	LQNGEPSSGQDESSLGHS(1)GGLK	-0.43087	0.815887	0.8301	0.901512	0.940486	1.03245	1.17602	1.29759	1.00596	nucleus				GO:0006464 cellular protein modification process; GO:0006468 protein phosphorylation; GO:0006793 phosphorus metabolic process; GO:0006796 phosphate-containing compound metabolic process; GO:0006807 nitrogen compound metabolic process; GO:0007154 cell communication; GO:0007165 signal transduction; GO:0008152 metabolic process; GO:0009987 cellular process; GO:0016310 phosphorylation; GO:0018105 pep…	GO:0005622 intracellular; GO:0005623 cell; GO:0005737 cytoplasm; GO:0005829 cytosol; GO:0005886 plasma membrane; GO:0016020 membrane; GO:0071944 cell periphery;	GO:0003824 catalytic activity; GO:0004672 protein kinase activity; GO:0004674 protein serine/threonine kinase activity; GO:0016301 kinase activity; GO:0016740 transferase activity; GO:0016772 transferase activity, transferring phosphorus-containing groups; GO:0016773 phosphotransferase activity, alcohol group as acceptor; GO:0140096 catalytic activity, acting on a protein;	PF00069	PF00069 Protein kinase domain		T	KOG0606	Microtubule-associated serine/threonine kinase and related proteins
A0A1U8HY65	S230	Cluster5	LOW QUALITY PROTEIN: probable serine/threonine protein kinase IREH1	LOC107890862	0.999994	3.09566e-25	187.68	3	LQNGEPSSGAGQDESSLGHS(1)GGLK	0.11493	0.800516	0.821025	0.841492	0.765517	0.977448	1.28105	1.39731	1.11564	nucleus				GO:0006464 cellular protein modification process; GO:0006468 protein phosphorylation; GO:0006793 phosphorus metabolic process; GO:0006796 phosphate-containing compound metabolic process; GO:0006807 nitrogen compound metabolic process; GO:0007154 cell communication; GO:0007165 signal transduction; GO:0008152 metabolic process; GO:0009987 cellular process; GO:0016310 phosphorylation; GO:0018105 pep…	GO:0005622 intracellular; GO:0005623 cell; GO:0005737 cytoplasm; GO:0005829 cytosol; GO:0005886 plasma membrane; GO:0016020 membrane; GO:0071944 cell periphery;	GO:0003824 catalytic activity; GO:0004672 protein kinase activity; GO:0004674 protein serine/threonine kinase activity; GO:0016301 kinase activity; GO:0016740 transferase activity; GO:0016772 transferase activity, transferring phosphorus-containing groups; GO:0016773 phosphotransferase activity, alcohol group as acceptor; GO:0140096 catalytic activity, acting on a protein;				T	KOG0606	Microtubule-associated serine/threonine kinase and related proteins
A0A1U8HY65	S440	Cluster3	LOW QUALITY PROTEIN: probable serine/threonine protein kinase IREH1	LOC107890862	1	0.00363322	87.258	3	KFS(1)GVLR	-0.68818	0.607406	0.663005	0.6542	0.592943	1.23509	1.30187	1.84812	1.09736	nucleus				GO:0006464 cellular protein modification process; GO:0006468 protein phosphorylation; GO:0006793 phosphorus metabolic process; GO:0006796 phosphate-containing compound metabolic process; GO:0006807 nitrogen compound metabolic process; GO:0007154 cell communication; GO:0007165 signal transduction; GO:0008152 metabolic process; GO:0009987 cellular process; GO:0016310 phosphorylation; GO:0018105 pep…	GO:0005622 intracellular; GO:0005623 cell; GO:0005737 cytoplasm; GO:0005829 cytosol; GO:0005886 plasma membrane; GO:0016020 membrane; GO:0071944 cell periphery;	GO:0003824 catalytic activity; GO:0004672 protein kinase activity; GO:0004674 protein serine/threonine kinase activity; GO:0016301 kinase activity; GO:0016740 transferase activity; GO:0016772 transferase activity, transferring phosphorus-containing groups; GO:0016773 phosphotransferase activity, alcohol group as acceptor; GO:0140096 catalytic activity, acting on a protein;				T	KOG0606	Microtubule-associated serine/threonine kinase and related proteins
A0A1U8HY82	S98	Cluster3	Serine/arginine repetitive matrix protein 2, putative(predicted)	LOC107888676	0.98918	0.00306135	76.165	2	S(0.989)GS(0.011)GIVSSGR	0.058541	0.777675	0.926082	0.86455	0.783692	1.21364	1.05338	1.23087	1.1501	nucleus
A0A1U8HYA5	S489	Cluster3	serine/threonine-protein kinase BLUS1-like	LOC107888689	0.769401	2.75631e-09	170.16	3	FLS(0.769)GS(0.231)LIPDSAYSPNK	0.28481	0.808058	0.86001	0.941927	0.827765	1.07252	1.18061	1.19645	1.11266	nucleus	K08835	OXSR1, STK39; serine/threonine-protein kinase OSR1/STK39 [EC:2.7.11.1]		GO:0001932 regulation of protein phosphorylation; GO:0001934 positive regulation of protein phosphorylation; GO:0006464 cellular protein modification process; GO:0006468 protein phosphorylation; GO:0006793 phosphorus metabolic process; GO:0006796 phosphate-containing compound metabolic process; GO:0006807 nitrogen compound metabolic process; GO:0006950 response to stress; GO:0007154 cell communic…	GO:0005622 intracellular; GO:0005623 cell; GO:0005737 cytoplasm;	GO:0003824 catalytic activity; GO:0004672 protein kinase activity; GO:0004674 protein serine/threonine kinase activity; GO:0016301 kinase activity; GO:0016740 transferase activity; GO:0016772 transferase activity, transferring phosphorus-containing groups; GO:0016773 phosphotransferase activity, alcohol group as acceptor; GO:0140096 catalytic activity, acting on a protein;	PF00069	PF00069 Protein kinase domain		T	KOG0582	Ste20-like serine/threonine protein kinase
A0A1U8HYA5	S491	Cluster3	serine/threonine-protein kinase BLUS1-like	LOC107888689	0.871925	2.77428e-26	207.66	2	FLS(0.128)GS(0.872)LIPDSAYSPNK	0.83921	0.807411	0.853668	0.867645	0.847401	1.09435	1.18418	1.29336	1.05198	nucleus	K08835	OXSR1, STK39; serine/threonine-protein kinase OSR1/STK39 [EC:2.7.11.1]		GO:0001932 regulation of protein phosphorylation; GO:0001934 positive regulation of protein phosphorylation; GO:0006464 cellular protein modification process; GO:0006468 protein phosphorylation; GO:0006793 phosphorus metabolic process; GO:0006796 phosphate-containing compound metabolic process; GO:0006807 nitrogen compound metabolic process; GO:0006950 response to stress; GO:0007154 cell communic…	GO:0005622 intracellular; GO:0005623 cell; GO:0005737 cytoplasm;	GO:0003824 catalytic activity; GO:0004672 protein kinase activity; GO:0004674 protein serine/threonine kinase activity; GO:0016301 kinase activity; GO:0016740 transferase activity; GO:0016772 transferase activity, transferring phosphorus-containing groups; GO:0016773 phosphotransferase activity, alcohol group as acceptor; GO:0140096 catalytic activity, acting on a protein;	PF00069	PF00069 Protein kinase domain		T	KOG0582	Ste20-like serine/threonine protein kinase
A0A1U8HYA5	S523	Cluster3	serine/threonine-protein kinase BLUS1-like	LOC107888689	0.999988	0.000691835	111.63	2	NYS(1)GPLLYR	1.1587	0.830307	0.813594	0.881599	0.712379	1.04667	1.31683	1.32429	1.07433	nucleus	K08835	OXSR1, STK39; serine/threonine-protein kinase OSR1/STK39 [EC:2.7.11.1]		GO:0001932 regulation of protein phosphorylation; GO:0001934 positive regulation of protein phosphorylation; GO:0006464 cellular protein modification process; GO:0006468 protein phosphorylation; GO:0006793 phosphorus metabolic process; GO:0006796 phosphate-containing compound metabolic process; GO:0006807 nitrogen compound metabolic process; GO:0006950 response to stress; GO:0007154 cell communic…	GO:0005622 intracellular; GO:0005623 cell; GO:0005737 cytoplasm;	GO:0003824 catalytic activity; GO:0004672 protein kinase activity; GO:0004674 protein serine/threonine kinase activity; GO:0016301 kinase activity; GO:0016740 transferase activity; GO:0016772 transferase activity, transferring phosphorus-containing groups; GO:0016773 phosphotransferase activity, alcohol group as acceptor; GO:0140096 catalytic activity, acting on a protein;	PF00069	PF00069 Protein kinase domain		T	KOG0582	Ste20-like serine/threonine protein kinase
A0A1U8HYA5	S557	Cluster2	serine/threonine-protein kinase BLUS1-like	LOC107888689	0.997311	0.00155626	96.113	2	VT(0.003)S(0.997)ADLSPK	0.18873	0.921932	0.758837	0.900703	1.00902	1.31766	1.03632	1.09199	0.963534	nucleus	K08835	OXSR1, STK39; serine/threonine-protein kinase OSR1/STK39 [EC:2.7.11.1]		GO:0001932 regulation of protein phosphorylation; GO:0001934 positive regulation of protein phosphorylation; GO:0006464 cellular protein modification process; GO:0006468 protein phosphorylation; GO:0006793 phosphorus metabolic process; GO:0006796 phosphate-containing compound metabolic process; GO:0006807 nitrogen compound metabolic process; GO:0006950 response to stress; GO:0007154 cell communic…	GO:0005622 intracellular; GO:0005623 cell; GO:0005737 cytoplasm;	GO:0003824 catalytic activity; GO:0004672 protein kinase activity; GO:0004674 protein serine/threonine kinase activity; GO:0016301 kinase activity; GO:0016740 transferase activity; GO:0016772 transferase activity, transferring phosphorus-containing groups; GO:0016773 phosphotransferase activity, alcohol group as acceptor; GO:0140096 catalytic activity, acting on a protein;	PF00069	PF00069 Protein kinase domain		T	KOG0582	Ste20-like serine/threonine protein kinase
A0A1U8HYA5	S561	Cluster3	serine/threonine-protein kinase BLUS1-like	LOC107888689	0.999996	3.98953e-05	136.48	3	VTSADLS(1)PK	0.18139	0.796233	0.793903	0.84908	0.866984	1.13867	1.23971	1.17981	1.13561	nucleus	K08835	OXSR1, STK39; serine/threonine-protein kinase OSR1/STK39 [EC:2.7.11.1]		GO:0001932 regulation of protein phosphorylation; GO:0001934 positive regulation of protein phosphorylation; GO:0006464 cellular protein modification process; GO:0006468 protein phosphorylation; GO:0006793 phosphorus metabolic process; GO:0006796 phosphate-containing compound metabolic process; GO:0006807 nitrogen compound metabolic process; GO:0006950 response to stress; GO:0007154 cell communic…	GO:0005622 intracellular; GO:0005623 cell; GO:0005737 cytoplasm;	GO:0003824 catalytic activity; GO:0004672 protein kinase activity; GO:0004674 protein serine/threonine kinase activity; GO:0016301 kinase activity; GO:0016740 transferase activity; GO:0016772 transferase activity, transferring phosphorus-containing groups; GO:0016773 phosphotransferase activity, alcohol group as acceptor; GO:0140096 catalytic activity, acting on a protein;	PF00069	PF00069 Protein kinase domain		T	KOG0582	Ste20-like serine/threonine protein kinase
A0A1U8HYA5	S619	Cluster3	serine/threonine-protein kinase BLUS1-like	LOC107888689	0.972375	0.00296285	96.171	2	YLEQS(0.028)S(0.972)GK	0.31393	0.700224	0.755823	0.747495	0.822314	1.21371	1.40903	1.24235	1.10906	nucleus	K08835	OXSR1, STK39; serine/threonine-protein kinase OSR1/STK39 [EC:2.7.11.1]		GO:0001932 regulation of protein phosphorylation; GO:0001934 positive regulation of protein phosphorylation; GO:0006464 cellular protein modification process; GO:0006468 protein phosphorylation; GO:0006793 phosphorus metabolic process; GO:0006796 phosphate-containing compound metabolic process; GO:0006807 nitrogen compound metabolic process; GO:0006950 response to stress; GO:0007154 cell communic…	GO:0005622 intracellular; GO:0005623 cell; GO:0005737 cytoplasm;	GO:0003824 catalytic activity; GO:0004672 protein kinase activity; GO:0004674 protein serine/threonine kinase activity; GO:0016301 kinase activity; GO:0016740 transferase activity; GO:0016772 transferase activity, transferring phosphorus-containing groups; GO:0016773 phosphotransferase activity, alcohol group as acceptor; GO:0140096 catalytic activity, acting on a protein;	PF00069	PF00069 Protein kinase domain		T	KOG0582	Ste20-like serine/threonine protein kinase
A0A1U8HYE8	S682	Cluster4	topless-related protein 1 isoform X1	LOC107889147	0.993901	0.0110577	60.549	2	T(0.001)LENLS(0.994)YDAS(0.005)R	-1.6699	0.979134	1.10354	1.20171	1.21976	0.779933	1.10601	0.848659	0.761252	endoplasmic reticulum				GO:0000003 reproduction; GO:0001101 response to acid chemical; GO:0003002 regionalization; GO:0003006 developmental process involved in reproduction; GO:0006355 regulation of transcription, DNA-templated; GO:0007154 cell communication; GO:0007165 signal transduction; GO:0007275 multicellular organism development; GO:0007389 pattern specification process; GO:0009653 anatomical structure morphogene…	GO:0005622 intracellular; GO:0005623 cell; GO:0005634 nucleus; GO:0005737 cytoplasm; GO:0005829 cytosol; GO:0043226 organelle; GO:0043227 membrane-bounded organelle; GO:0043229 intracellular organelle; GO:0043231 intracellular membrane-bounded organelle;	GO:0005488 binding; GO:0005515 protein binding; GO:0042802 identical protein binding; GO:0042803 protein homodimerization activity; GO:0046983 protein dimerization activity;				S	KOG0266	WD40 repeat-containing protein
A0A1U8HYH3	S235	Cluster3	transmembrane protein 209-like	LOC107889159	0.870247	1.69132e-15	175.29	2	QT(0.13)S(0.87)PGQEPLVK	0.23747	0.855757	0.863533	0.937438	0.769207	0.930608	1.32461	1.24259	1.07625	nucleus										S	KOG4670	Uncharacterized conserved membrane protein
A0A1U8HYH3	T327	Cluster1	transmembrane protein 209-like	LOC107889159	0.934123	0.0143739	59.8	3	FT(0.934)T(0.066)PPKK	-0.24946	0.799203	0.869583	0.83153	0.70733	0.88173	1.55213	1.23383	1.12466	nucleus										S	KOG4670	Uncharacterized conserved membrane protein
A0A1U8HYQ3	S157	Cluster6	protein REVEILLE 8-like isoform X2	LOC107891008	0.999913	3.9129e-06	149.35	2	IMS(1)PQDEFTGLR	-2.2137	0.734171	0.850136	0.890679	0.76823	0.993688	1.23803	1.26422	1.26085	chloroplast				GO:0000003 reproduction; GO:0001101 response to acid chemical; GO:0003006 developmental process involved in reproduction; GO:0006139 nucleobase-containing compound metabolic process; GO:0006325 chromatin organization; GO:0006351 transcription, DNA-templated; GO:0006355 regulation of transcription, DNA-templated; GO:0006357 regulation of transcription by RNA polymerase II; GO:0006366 transcription…	GO:0005622 intracellular; GO:0005623 cell; GO:0005634 nucleus; GO:0043226 organelle; GO:0043227 membrane-bounded organelle; GO:0043229 intracellular organelle; GO:0043231 intracellular membrane-bounded organelle;	GO:0003676 nucleic acid binding; GO:0003677 DNA binding; GO:0003700 DNA-binding transcription factor activity; GO:0005488 binding; GO:0043565 sequence-specific DNA binding; GO:0097159 organic cyclic compound binding; GO:0140110 transcription regulator activity; GO:1901363 heterocyclic compound binding;	PF00249	PF00249 Myb-like DNA-binding domain		K	KOG0724	Zuotin and related molecular chaperones (DnaJ superfamily), contains DNA-binding domains
A0A1U8HYZ1	S115	Cluster6	zinc finger CCCH domain-containing protein 55-like	LOC107889308	0.991245	6.28723e-05	105.14	2	KAPS(0.009)WS(0.991)PAS(0.123)S(0.877)PK	0.40545	0.854467	0.655213	0.862441	0.802008	1.00267	1.21991	1.31705	1.28625	nucleus							PF00076	PF00076 RNA recognition motif. (a.k.a. RRM, RBD, or RNP domain)
A0A1U8HYZ1	S119	Cluster1	zinc finger CCCH domain-containing protein 55-like	LOC107889308	0.877366	4.89345e-05	105.14	2	KAPS(0.009)WS(0.991)PAS(0.123)S(0.877)PK	0.40545	0.680949	0.944029	0.739632	0.804718	1.05617	1.45328	1.23925	1.08197	nucleus							PF00076	PF00076 RNA recognition motif. (a.k.a. RRM, RBD, or RNP domain)
A0A1U8HYZ1	S432	Cluster3	zinc finger CCCH domain-containing protein 55-like	LOC107889308	0.999931	1.76086e-05	149.57	3	GNFS(1)PCS(0.462)S(0.533)PS(0.006)GLDSR	-0.18586	0.654825	0.771269	0.81042	0.752542	1.04543	1.31858	1.51238	1.13455	nucleus							PF00076	PF00076 RNA recognition motif. (a.k.a. RRM, RBD, or RNP domain)
A0A1U8HYZ1	S578	Cluster3	zinc finger CCCH domain-containing protein 55-like	LOC107889308	0.999516	4.66604e-07	98.3	4	GCHESSVEHALPDS(1)PFASPK	-0.54927	0.804511	0.891984	0.815501	0.784902	1.03607	1.30573	1.34771	1.01359	nucleus							PF00076	PF00076 RNA recognition motif. (a.k.a. RRM, RBD, or RNP domain)
A0A1U8HZ64	T71	Cluster5	probable catabolite repression protein creC isoform X2	LOC107891124	0.823314	9.74198e-30	218	4	DKPAPS(0.172)T(0.823)PT(0.005)ASSSSFGASTGVK	-0.18198	0.712595	0.829286	0.782932	0.727738	1.06205	1.21886	1.34021	1.32633	nucleus				GO:0006355 regulation of transcription, DNA-templated; GO:0007154 cell communication; GO:0007584 response to nutrient; GO:0009605 response to external stimulus; GO:0009889 regulation of biosynthetic process; GO:0009890 negative regulation of biosynthetic process; GO:0009892 negative regulation of metabolic process; GO:0009987 cellular process; GO:0009991 response to extracellular stimulus; GO:001…						C	KOG2394	WD40 protein DMR-N9
A0A1U8HZ75	S688	Cluster3	ethylene-insensitive protein 2-like isoform X2	LOC107891137	0.995331	0.000164391	109.48	2	VQNS(0.005)VDS(0.995)PYGYSR	0.29006	0.701582	0.888207	0.857724	0.824168	1.03381	1.24175	1.27389	1.17887	plasma membrane	K14513	EIN2; ethylene-insensitive protein 2	map04016 MAPK signaling pathway - plant; map04075 Plant hormone signal transduction	GO:0000160 phosphorelay signal transduction system; GO:0001736 establishment of planar polarity; GO:0001738 morphogenesis of a polarized epithelium; GO:0002009 morphogenesis of an epithelium; GO:0002237 response to molecule of bacterial origin; GO:0002376 immune system process; GO:0006810 transport; GO:0006950 response to stress; GO:0006952 defense response; GO:0006955 immune response; GO:0006970…		GO:0003676 nucleic acid binding; GO:0003723 RNA binding; GO:0003729 mRNA binding; GO:0005488 binding; GO:0097159 organic cyclic compound binding; GO:1901363 heterocyclic compound binding;				P	KOG1291	Mn2+ and Fe2+ transporters of the NRAMP family
A0A1U8HZI7	S106	Cluster5	ABC transporter G family member 22-like	LOC107891207	1	0.010319	65.933	2	MVVGAS(1)PGR	-0.34788	0.851378	0.870468	0.915816	0.814922	0.965247	1.10746	1.3328	1.1419	plasma membrane				GO:0001101 response to acid chemical; GO:0006810 transport; GO:0006833 water transport; GO:0006950 response to stress; GO:0009414 response to water deprivation; GO:0009415 response to water; GO:0009628 response to abiotic stimulus; GO:0010035 response to inorganic substance; GO:0010148 transpiration; GO:0042044 fluid transport; GO:0042221 response to chemical; GO:0050896 response to stimulus; GO:…	GO:0005623 cell; GO:0005886 plasma membrane; GO:0016020 membrane; GO:0016021 integral component of membrane; GO:0031224 intrinsic component of membrane; GO:0071944 cell periphery;	GO:0003824 catalytic activity; GO:0005215 transporter activity; GO:0015399 primary active transmembrane transporter activity; GO:0016462 pyrophosphatase activity; GO:0016787 hydrolase activity; GO:0016817 hydrolase activity, acting on acid anhydrides; GO:0016818 hydrolase activity, acting on acid anhydrides, in phosphorus-containing anhydrides; GO:0016887 ATPase activity; GO:0017111 nucleoside-tr…	PF00005	PF00005 ABC transporter		Q	KOG0061	Transporter, ABC superfamily (Breast cancer resistance protein)
A0A1U8HZK0	S326	Cluster3	rhomboid-like protein 15	LOC107891214	0.93076	2.92059e-10	144.88	3	LLDNS(0.001)RPT(0.057)S(0.931)PS(0.011)DIAAGGAGER	0.90215	0.817215	0.886782	0.859797	0.842604	1.03212	1.23967	1.22159	1.10022	plasma membrane							PF00627	PF00627 UBA/TS-N domain		J	KOG2632	Rhomboid family proteins
A0A1U8HZK5	T3	Cluster2	40S ribosomal protein S5-like	LOC107891217	0.999742	0.00591712	48.981	2	AT(1)DVAAPATAAPK	-0.47692	0.772283	0.84491	0.95343	0.959974	1.01956	1.18475	1.26362	1.00147	cytoplasm	K02989	RP-S5e, RPS5; small subunit ribosomal protein S5e	map03010 Ribosome	GO:0000028 ribosomal small subunit assembly; GO:0006412 translation; GO:0006518 peptide metabolic process; GO:0006807 nitrogen compound metabolic process; GO:0006996 organelle organization; GO:0008152 metabolic process; GO:0009058 biosynthetic process; GO:0009059 macromolecule biosynthetic process; GO:0009719 response to endogenous stimulus; GO:0009725 response to hormone; GO:0009735 response to …	GO:0005618 cell wall; GO:0005622 intracellular; GO:0005623 cell; GO:0005737 cytoplasm; GO:0005773 vacuole; GO:0005774 vacuolar membrane; GO:0005829 cytosol; GO:0005840 ribosome; GO:0005844 polysome; GO:0005886 plasma membrane; GO:0005911 cell-cell junction; GO:0009506 plasmodesma; GO:0009507 chloroplast; GO:0009536 plastid; GO:0015935 small ribosomal subunit; GO:0016020 membrane; GO:0022626 cytos…	GO:0003676 nucleic acid binding; GO:0003723 RNA binding; GO:0003729 mRNA binding; GO:0003735 structural constituent of ribosome; GO:0005198 structural molecule activity; GO:0005488 binding; GO:0019843 rRNA binding; GO:0097159 organic cyclic compound binding; GO:1901363 heterocyclic compound binding;	PF00177	PF00177 Ribosomal protein S7p/S5e		J	KOG3291	Ribosomal protein S7
A0A1U8HZL3	S1362	Cluster3	splicing factor 3B subunit 3-like	LOC107891227	0.999996	7.36773e-05	101.49	3	LS(1)PKPPPSPIPVSK	0.14259	0.80162	0.829751	0.875541	0.908331	1.07635	1.2167	1.28003	1.01167	nucleus	K12830	SF3B3, SAP130, RSE1; splicing factor 3B subunit 3	map03040 Spliceosome	GO:0000003 reproduction; GO:0003006 developmental process involved in reproduction; GO:0006139 nucleobase-containing compound metabolic process; GO:0006259 DNA metabolic process; GO:0006281 DNA repair; GO:0006289 nucleotide-excision repair; GO:0006508 proteolysis; GO:0006511 ubiquitin-dependent protein catabolic process; GO:0006725 cellular aromatic compound metabolic process; GO:0006807 nitrogen…	GO:0000151 ubiquitin ligase complex; GO:0005622 intracellular; GO:0005623 cell; GO:0005634 nucleus; GO:0031461 cullin-RING ubiquitin ligase complex; GO:0032991 protein-containing complex; GO:0043226 organelle; GO:0043227 membrane-bounded organelle; GO:0043229 intracellular organelle; GO:0043231 intracellular membrane-bounded organelle; GO:1902494 catalytic complex; GO:1990234 transferase complex;	GO:0003676 nucleic acid binding; GO:0003677 DNA binding; GO:0003684 damaged DNA binding; GO:0005488 binding; GO:0097159 organic cyclic compound binding; GO:1901363 heterocyclic compound binding;	PF10433	PF10433 Mono-functional DNA-alkylating methyl methanesulfonate N-term		A	KOG1898	Splicing factor 3b, subunit 3
A0A1U8HZU3	S188	Cluster5	Serine/threonine-protein phosphatase 2A 55 kDa regulatory subunit B	LOC107889096	0.974119	0.047322	63.76	2	PFPT(0.026)NGVS(0.974)PDR	-0.6644	0.669864	0.862632	0.796646	0.715846	1.16938	1.13696	1.3786	1.27007	nucleus	K04354	PPP2R2; serine/threonine-protein phosphatase 2A regulatory subunit B	map03015 mRNA surveillance pathway	GO:0000278 mitotic cell cycle; GO:0006464 cellular protein modification process; GO:0006470 protein dephosphorylation; GO:0006793 phosphorus metabolic process; GO:0006796 phosphate-containing compound metabolic process; GO:0006807 nitrogen compound metabolic process; GO:0007049 cell cycle; GO:0008152 metabolic process; GO:0009987 cellular process; GO:0010921 regulation of phosphatase activity; GO…	GO:0000159 protein phosphatase type 2A complex; GO:0005622 intracellular; GO:0005623 cell; GO:0005737 cytoplasm; GO:0005829 cytosol; GO:0008287 protein serine/threonine phosphatase complex; GO:0032991 protein-containing complex; GO:1902494 catalytic complex; GO:1903293 phosphatase complex;	GO:0019208 phosphatase regulator activity; GO:0019888 protein phosphatase regulator activity; GO:0030234 enzyme regulator activity; GO:0098772 molecular function regulator;				T	KOG1354	Serine/threonine protein phosphatase 2A, regulatory subunit
A0A1U8HZX6	S189	Cluster2	Magnesium chelatase	LOC107891315	0.958024	0.00311493	60.918	3	LGS(0.017)FS(0.025)MS(0.958)QLGQSK	-0.898	0.618376	0.661487	1.16052	1.01404	1.14433	1.14565	1.27751	0.978082	chloroplast	K03403	chlH, bchH; magnesium chelatase subunit H [EC:6.6.1.1]	map00860 Porphyrin and chlorophyll metabolism; map01100 Metabolic pathways; map01110 Biosynthesis of secondary metabolites		GO:0005622 intracellular; GO:0005623 cell; GO:0005737 cytoplasm; GO:0005739 mitochondrion; GO:0009507 chloroplast; GO:0009526 plastid envelope; GO:0009528 plastid inner membrane; GO:0009532 plastid stroma; GO:0009536 plastid; GO:0009570 chloroplast stroma; GO:0009706 chloroplast inner membrane; GO:0009941 chloroplast envelope; GO:0010007 magnesium chelatase complex; GO:0016020 membrane; GO:001986…	GO:0003824 catalytic activity; GO:0016851 magnesium chelatase activity; GO:0016874 ligase activity; GO:0051002 ligase activity, forming nitrogen-metal bonds; GO:0051003 ligase activity, forming nitrogen-metal bonds, forming coordination complexes;
A0A1U8HZY2	S51	Cluster5	transcription initiation factor IIB-2	LOC107891319	0.999896	1.2964e-08	166.46	2	TFANES(1)GDNDPVR	-0.22352	0.864259	0.938634	0.848718	0.82957	0.931141	1.21414	1.2609	1.11264	nucleus	K03124	TFIIB, GTF2B, SUA7, tfb; transcription initiation factor TFIIB	map03022 Basal transcription factors				PF08271; PF00382	PF08271 TFIIB zinc-binding; PF00382 Transcription factor TFIIB repeat		K	KOG1597	Transcription initiation factor TFIIB
A0A1U8I049	S178	Cluster5	U1 small nuclear ribonucleoprotein 70 kDa-like isoform X2	LOC107891362	1	0.0164264	53.001	3	GKES(1)PFLER	-0.4715	0.809803	0.864704	0.888917	0.787707	0.904284	1.17069	1.38707	1.18682	nucleus
A0A1U8I049	S269	Cluster6	U1 small nuclear ribonucleoprotein 70 kDa-like isoform X2	LOC107891362	1	1.01306e-05	139.67	4	S(1)GHEDIDGLKPSK	-1.3174	0.840168	0.835331	0.943752	0.834822	1.06203	1.12506	1.33303	1.02581	nucleus
A0A1U8I049	S54	Cluster1	U1 small nuclear ribonucleoprotein 70 kDa-like isoform X2	LOC107891362	0.958789	0.00317551	99.568	2	S(0.041)IS(0.959)PIVSR	-1.1537	0.769409	0.908128	0.812871	0.739648	1.09769	1.30759	1.2742	1.09046	nucleus
A0A1U8I049	S8	Cluster5	U1 small nuclear ribonucleoprotein 70 kDa-like isoform X2	LOC107891362	0.998628	2.66339e-48	150.11	2	MDSNLQT(0.001)S(0.999)PNSSDAK	-0.8255	0.837224	0.90936	0.852984	0.825838	0.936448	1.14913	1.28762	1.2014	nucleus
A0A1U8I087	S257	Cluster3	RING-type E3 ubiquitin transferase	LOC107891393	0.873764	0.000461802	99.669	2	SSNFGS(0.003)S(0.062)S(0.062)S(0.874)GR	-1.1074	0.759411	0.91505	0.919123	0.800231	0.95507	1.3093	1.23042	1.1114	nucleus	K11982	RNF115_126; E3 ubiquitin-protein ligase RNF115/126 [EC:2.3.2.27]		GO:0000003 reproduction; GO:0000902 cell morphogenesis; GO:0000904 cell morphogenesis involved in differentiation; GO:0003006 developmental process involved in reproduction; GO:0006464 cellular protein modification process; GO:0006807 nitrogen compound metabolic process; GO:0007275 multicellular organism development; GO:0008152 metabolic process; GO:0009653 anatomical structure morphogenesis; GO:…		GO:0003824 catalytic activity; GO:0004842 ubiquitin-protein transferase activity; GO:0016740 transferase activity; GO:0019787 ubiquitin-like protein transferase activity; GO:0140096 catalytic activity, acting on a protein;	PF14369; PF13639	PF14369 zinc-finger; PF13639 Ring finger domain		O	KOG0800	FOG: Predicted E3 ubiquitin ligase
A0A1U8I087	S292	Cluster1	RING-type E3 ubiquitin transferase	LOC107891393	0.814959	1.34402e-05	128.98	3	SSNSSSSHNGAAGS(0.006)S(0.179)S(0.815)PR	0.48744	0.782377	1.1869	0.847545	0.768844	0.92471	1.36992	1.18469	0.935013	nucleus	K11982	RNF115_126; E3 ubiquitin-protein ligase RNF115/126 [EC:2.3.2.27]		GO:0000003 reproduction; GO:0000902 cell morphogenesis; GO:0000904 cell morphogenesis involved in differentiation; GO:0003006 developmental process involved in reproduction; GO:0006464 cellular protein modification process; GO:0006807 nitrogen compound metabolic process; GO:0007275 multicellular organism development; GO:0008152 metabolic process; GO:0009653 anatomical structure morphogenesis; GO:…		GO:0003824 catalytic activity; GO:0004842 ubiquitin-protein transferase activity; GO:0016740 transferase activity; GO:0019787 ubiquitin-like protein transferase activity; GO:0140096 catalytic activity, acting on a protein;	PF14369; PF13639	PF14369 zinc-finger; PF13639 Ring finger domain		O	KOG0800	FOG: Predicted E3 ubiquitin ligase
A0A1U8I0E8	S119	Cluster5	zinc finger CCCH domain-containing protein 55-like isoform X1	LOC107891430	0.914265	4.63207e-05	120.66	3	KAPSWCPAS(0.086)S(0.914)PK	0.59956	0.50995	0.820089	0.72463	0.62851	0.881366	1.49199	1.56382	1.37964	nucleus							PF00076	PF00076 RNA recognition motif. (a.k.a. RRM, RBD, or RNP domain)
A0A1U8I0E8	S578	Cluster3	zinc finger CCCH domain-containing protein 55-like isoform X1	LOC107891430	0.999516	4.66604e-07	98.3	4	GCHESSVEHALPDS(1)PFASPK	-0.54927	0.804511	0.891984	0.815501	0.784902	1.03607	1.30573	1.34771	1.01359	nucleus							PF00076	PF00076 RNA recognition motif. (a.k.a. RRM, RBD, or RNP domain)
A0A1U8I0F6	S151	Cluster2	Putative E3 ubiquitin-protein ligase HERC1(predicted)	LOC107889283	0.999997	2.76733e-05	137.46	2	SDGIPSEANS(1)PR	0.16889	0.793565	0.857307	0.910873	0.920074	1.08865	1.20479	1.1829	1.04184	nucleus				GO:0000726 non-recombinational repair; GO:0006139 nucleobase-containing compound metabolic process; GO:0006259 DNA metabolic process; GO:0006281 DNA repair; GO:0006302 double-strand break repair; GO:0006303 double-strand break repair via nonhomologous end joining; GO:0006464 cellular protein modification process; GO:0006508 proteolysis; GO:0006511 ubiquitin-dependent protein catabolic process; GO…	GO:0005622 intracellular; GO:0005623 cell; GO:0005634 nucleus; GO:0005654 nucleoplasm; GO:0005737 cytoplasm; GO:0005814 centriole; GO:0005815 microtubule organizing center; GO:0005856 cytoskeleton; GO:0015630 microtubule cytoskeleton; GO:0031974 membrane-enclosed lumen; GO:0031981 nuclear lumen; GO:0043226 organelle; GO:0043227 membrane-bounded organelle; GO:0043228 non-membrane-bounded organelle…	GO:0003824 catalytic activity; GO:0004842 ubiquitin-protein transferase activity; GO:0005085 guanyl-nucleotide exchange factor activity; GO:0005488 binding; GO:0005515 protein binding; GO:0016740 transferase activity; GO:0019787 ubiquitin-like protein transferase activity; GO:0019899 enzyme binding; GO:0031625 ubiquitin protein ligase binding; GO:0032182 ubiquitin-like protein binding; GO:0032183…	PF01363; PF13713; PF08381	PF01363 FYVE zinc finger; PF13713 Transcription factor BRX N-terminal domain; PF08381 Transcription factor regulating root and shoot growth via Pin3
A0A1U8I0T3	S162	Cluster3	Ribosomal protein S11 family protein(predicted)	LOC107891529	1	4.27607e-08	162.87	3	FHQS(1)APVNVPMLAK	0.36437	0.768609	0.731254	0.857333	0.845898	1.04252	1.33688	1.29454	1.12297	nucleus
A0A1U8I0U1	S202	Cluster1	OTU domain-containing protein 5-B-like	LOC107891534	0.972777	0.000564815	83.499	3	TSPSGSRPS(0.027)S(0.973)PR	0.20376	0.632386	0.885345	0.77458	0.760282	1.24503	1.6854	1.17169	0.845285	chloroplast	K12655	OTUD5, DUBA; OTU domain-containing protein 5 [EC:3.4.19.12]								OT	KOG2605	OTU (ovarian tumor)-like cysteine protease
A0A1U8I176	S212	Cluster5	uncharacterized membrane protein At3g27390-like	LOC107889938	0.98721	4.64126e-166	353.96	2	SS(0.012)S(0.987)QNMSDQESQSVLAR	1.824	0.822401	0.918653	0.918653	0.930116	0.883816	1.04167	1.30917	1.17552	nucleus					GO:0005623 cell; GO:0005886 plasma membrane; GO:0016020 membrane; GO:0071944 cell periphery;
A0A1U8I197	S279	Cluster5	methyl-CpG-binding domain-containing protein 11-like	LOC107891676	0.852977	0.00048269	73.389	3	LEPSVQTDAPQQPGPAS(0.853)VS(0.147)C	0.29067	0.851449	0.976448	0.887024	0.82854	0.859822	1.16694	1.2522	1.17757	nucleus					GO:0005622 intracellular; GO:0005623 cell; GO:0005634 nucleus; GO:0005737 cytoplasm; GO:0005829 cytosol; GO:0043226 organelle; GO:0043227 membrane-bounded organelle; GO:0043229 intracellular organelle; GO:0043231 intracellular membrane-bounded organelle;	GO:0000166 nucleotide binding; GO:0003676 nucleic acid binding; GO:0003677 DNA binding; GO:0005488 binding; GO:0008327 methyl-CpG binding; GO:0036094 small molecule binding; GO:0043565 sequence-specific DNA binding; GO:0097159 organic cyclic compound binding; GO:1901265 nucleoside phosphate binding; GO:1901363 heterocyclic compound binding;	PF01429	PF01429 Methyl-CpG binding domain
A0A1U8I1E9	S241	Cluster3	protein PAF1 homolog	LOC107891711	0.999919	0.000922018	84.507	2	AHGS(1)IVGSR	0.32495	0.866851	0.830672	0.872282	0.849728	0.974229	1.36363	1.13196	1.11064	chloroplast	K15174	PAF1; RNA polymerase II-associated factor 1		GO:0006325 chromatin organization; GO:0006464 cellular protein modification process; GO:0006479 protein methylation; GO:0006807 nitrogen compound metabolic process; GO:0006996 organelle organization; GO:0008152 metabolic process; GO:0008213 protein alkylation; GO:0009909 regulation of flower development; GO:0009910 negative regulation of flower development; GO:0009987 cellular process; GO:0016043…	GO:0000428 DNA-directed RNA polymerase complex; GO:0005622 intracellular; GO:0005623 cell; GO:0005634 nucleus; GO:0005654 nucleoplasm; GO:0008023 transcription elongation factor complex; GO:0016591 RNA polymerase II, holoenzyme; GO:0016593 Cdc73/Paf1 complex; GO:0030880 RNA polymerase complex; GO:0031974 membrane-enclosed lumen; GO:0031981 nuclear lumen; GO:0032991 protein-containing complex; GO:…					K	KOG2478	Putative RNA polymerase II regulator
A0A1U8I1E9	S666	Cluster2	protein PAF1 homolog	LOC107891711	1	8.85222e-61	262.05	2	HQDIDQYSGAEDDLS(1)D	-0.13176	0.803258	0.886758	0.915844	0.975684	0.99777	1.26096	1.13012	1.02961	chloroplast	K15174	PAF1; RNA polymerase II-associated factor 1		GO:0006325 chromatin organization; GO:0006464 cellular protein modification process; GO:0006479 protein methylation; GO:0006807 nitrogen compound metabolic process; GO:0006996 organelle organization; GO:0008152 metabolic process; GO:0008213 protein alkylation; GO:0009909 regulation of flower development; GO:0009910 negative regulation of flower development; GO:0009987 cellular process; GO:0016043…	GO:0000428 DNA-directed RNA polymerase complex; GO:0005622 intracellular; GO:0005623 cell; GO:0005634 nucleus; GO:0005654 nucleoplasm; GO:0008023 transcription elongation factor complex; GO:0016591 RNA polymerase II, holoenzyme; GO:0016593 Cdc73/Paf1 complex; GO:0030880 RNA polymerase complex; GO:0031974 membrane-enclosed lumen; GO:0031981 nuclear lumen; GO:0032991 protein-containing complex; GO:…					K	KOG2478	Putative RNA polymerase II regulator
A0A1U8I1F5	S588	Cluster2	zinc finger CCCH domain-containing protein 30-like	LOC107889544	0.997513	4.53988e-60	224	4	ELGSGSSAT(0.002)VGS(0.998)PVNSWWGSSNGKPDWAVDADGSGK	0.44467	0.590853	0.71753	0.801216	0.881893	1.18954	1.37254	1.35827	1.08815	nucleus				GO:0006355 regulation of transcription, DNA-templated; GO:0009889 regulation of biosynthetic process; GO:0010468 regulation of gene expression; GO:0010556 regulation of macromolecule biosynthetic process; GO:0019219 regulation of nucleobase-containing compound metabolic process; GO:0019222 regulation of metabolic process; GO:0031323 regulation of cellular metabolic process; GO:0031326 regulation …	GO:0005622 intracellular; GO:0005623 cell; GO:0005634 nucleus; GO:0005737 cytoplasm; GO:0043226 organelle; GO:0043227 membrane-bounded organelle; GO:0043229 intracellular organelle; GO:0043231 intracellular membrane-bounded organelle;	GO:0003700 DNA-binding transcription factor activity; GO:0140110 transcription regulator activity;				P	KOG1595	CCCH-type Zn-finger protein
A0A1U8I1H5	S36	Cluster1	Nuclear pore complex protein	LOC107891730	0.999521	0.00300868	81.525	2	YSNSSIS(1)PR	-0.063819	0.748557	0.875641	0.768554	0.832524	1.05612	1.4065	1.23347	1.07863	nucleus	K14301	NUP107, NUP84; nuclear pore complex protein Nup107	map03013 RNA transport	GO:0000972 transcription-dependent tethering of RNA polymerase II gene DNA at nuclear periphery; GO:0000973 posttranscriptional tethering of RNA polymerase II gene DNA at nuclear periphery; GO:0006355 regulation of transcription, DNA-templated; GO:0006403 RNA localization; GO:0006405 RNA export from nucleus; GO:0006406 mRNA export from nucleus; GO:0006606 protein import into nucleus; GO:0006611 p…	GO:0005622 intracellular; GO:0005623 cell; GO:0005634 nucleus; GO:0005635 nuclear envelope; GO:0005643 nuclear pore; GO:0012505 endomembrane system; GO:0016020 membrane; GO:0031080 nuclear pore outer ring; GO:0031090 organelle membrane; GO:0031965 nuclear membrane; GO:0031967 organelle envelope; GO:0031974 membrane-enclosed lumen; GO:0031975 envelope; GO:0031981 nuclear lumen; GO:0032991 protein-…	GO:0005198 structural molecule activity; GO:0017056 structural constituent of nuclear pore;				UY	KOG1964	Nuclear pore complex, rNup107 component (sc Nup84)
A0A1U8I1K9	S424	Cluster3	cyclin-T1-5-like isoform X1	LOC107891752	1	0.00699087	71.085	2	EGPVGQS(1)PK	-0.059646	0.755065	0.82658	0.923932	0.760994	1.14302	1.20437	1.25074	1.1353	nucleus	K15188	CCNT; cyclin T		GO:0000079 regulation of cyclin-dependent protein serine/threonine kinase activity; GO:0001932 regulation of protein phosphorylation; GO:0001934 positive regulation of protein phosphorylation; GO:0006355 regulation of transcription, DNA-templated; GO:0006357 regulation of transcription by RNA polymerase II; GO:0009889 regulation of biosynthetic process; GO:0009891 positive regulation of biosynthe…	GO:0000307 cyclin-dependent protein kinase holoenzyme complex; GO:0005622 intracellular; GO:0005623 cell; GO:0005634 nucleus; GO:0032991 protein-containing complex; GO:0043226 organelle; GO:0043227 membrane-bounded organelle; GO:0043229 intracellular organelle; GO:0043231 intracellular membrane-bounded organelle; GO:0061695 transferase complex, transferring phosphorus-containing groups; GO:190249…	GO:0016538 cyclin-dependent protein serine/threonine kinase regulator activity; GO:0019207 kinase regulator activity; GO:0019887 protein kinase regulator activity; GO:0030234 enzyme regulator activity; GO:0098772 molecular function regulator;	PF00134	PF00134 Cyclin, N-terminal domain		D	KOG0834	CDK9 kinase-activating protein cyclin T
A0A1U8I1K9	S545	Cluster1	cyclin-T1-5-like isoform X1	LOC107891752	1	0.0162222	52.247	3	KGGS(1)PPER	0.059053	0.988795	0.737231	1.02491	0.692917	1.38744	1.10902	0.927731	1.13195	nucleus	K15188	CCNT; cyclin T		GO:0000079 regulation of cyclin-dependent protein serine/threonine kinase activity; GO:0001932 regulation of protein phosphorylation; GO:0001934 positive regulation of protein phosphorylation; GO:0006355 regulation of transcription, DNA-templated; GO:0006357 regulation of transcription by RNA polymerase II; GO:0009889 regulation of biosynthetic process; GO:0009891 positive regulation of biosynthe…	GO:0000307 cyclin-dependent protein kinase holoenzyme complex; GO:0005622 intracellular; GO:0005623 cell; GO:0005634 nucleus; GO:0032991 protein-containing complex; GO:0043226 organelle; GO:0043227 membrane-bounded organelle; GO:0043229 intracellular organelle; GO:0043231 intracellular membrane-bounded organelle; GO:0061695 transferase complex, transferring phosphorus-containing groups; GO:190249…	GO:0016538 cyclin-dependent protein serine/threonine kinase regulator activity; GO:0019207 kinase regulator activity; GO:0019887 protein kinase regulator activity; GO:0030234 enzyme regulator activity; GO:0098772 molecular function regulator;	PF00134	PF00134 Cyclin, N-terminal domain		D	KOG0834	CDK9 kinase-activating protein cyclin T
A0A1U8I1Q7	S12	Cluster5	Protein strawberry notch(predicted)	LOC107891783	0.992071	0.00113814	103.08	2	S(0.006)GS(0.992)YGS(0.002)LDK	0.29404	0.859455	0.872677	0.916477	0.859251	0.843192	1.23035	1.26016	1.15844	plasma membrane
A0A1U8I234	S78	Cluster5	Arginine biosynthesis bifunctional protein ArgJ, chloroplastic	LOC107889708	0.963929	0.0406592	52.591	2	AS(0.964)GLY(0.036)GGLR	-0.96359	0.830291	0.731505	0.82169	0.860999	1.04737	1.02962	1.44515	1.23338	cytoplasm	K00620	argJ; glutamate N-acetyltransferase / amino-acid N-acetyltransferase [EC:2.3.1.35 2.3.1.1]	map00220 Arginine biosynthesis; map01100 Metabolic pathways; map01110 Biosynthesis of secondary metabolites; map01210 2-Oxocarboxylic acid metabolism; map01230 Biosynthesis of amino acids	GO:0006082 organic acid metabolic process; GO:0006520 cellular amino acid metabolic process; GO:0006525 arginine metabolic process; GO:0006526 arginine biosynthetic process; GO:0006591 ornithine metabolic process; GO:0006592 ornithine biosynthetic process; GO:0006807 nitrogen compound metabolic process; GO:0008152 metabolic process; GO:0008652 cellular amino acid biosynthetic process; GO:0009058 …	GO:0005622 intracellular; GO:0005623 cell; GO:0005737 cytoplasm; GO:0009507 chloroplast; GO:0009532 plastid stroma; GO:0009536 plastid; GO:0009570 chloroplast stroma; GO:0043226 organelle; GO:0043227 membrane-bounded organelle; GO:0043229 intracellular organelle; GO:0043231 intracellular membrane-bounded organelle;	GO:0003824 catalytic activity; GO:0004042 acetyl-CoA:L-glutamate N-acetyltransferase activity; GO:0004358 glutamate N-acetyltransferase activity; GO:0008080 N-acetyltransferase activity; GO:0016407 acetyltransferase activity; GO:0016410 N-acyltransferase activity; GO:0016740 transferase activity; GO:0016746 transferase activity, transferring acyl groups; GO:0016747 transferase activity, transferr…				E	KOG2786	Putative glutamate/ornithine acetyltransferase
A0A1U8I279	S19	Cluster2	E3 ubiquitin-protein ligase UPL3-like	LOC107891924	0.976112	6.51692e-29	219.23	2	AEASSAAPSS(0.001)S(0.976)PS(0.023)GPTTR	0.067346	0.849546	0.868872	0.95254	1.06592	1.09367	1.2252	1.09343	0.850818	nucleus	K10590	TRIP12; E3 ubiquitin-protein ligase TRIP12 [EC:2.3.2.26]	map04120 Ubiquitin mediated proteolysis	GO:0000902 cell morphogenesis; GO:0000904 cell morphogenesis involved in differentiation; GO:0006139 nucleobase-containing compound metabolic process; GO:0006259 DNA metabolic process; GO:0006260 DNA replication; GO:0006261 DNA-dependent DNA replication; GO:0006464 cellular protein modification process; GO:0006725 cellular aromatic compound metabolic process; GO:0006807 nitrogen compound metaboli…	GO:0005622 intracellular; GO:0005623 cell; GO:0005737 cytoplasm; GO:0005886 plasma membrane; GO:0016020 membrane; GO:0071944 cell periphery;	GO:0003824 catalytic activity; GO:0004842 ubiquitin-protein transferase activity; GO:0016740 transferase activity; GO:0019787 ubiquitin-like protein transferase activity; GO:0061630 ubiquitin protein ligase activity; GO:0061659 ubiquitin-like protein ligase activity; GO:0140096 catalytic activity, acting on a protein;	PF00632	PF00632 HECT-domain (ubiquitin-transferase)		O	KOG0170	E3 ubiquitin protein ligase
A0A1U8I2A0	S372	Cluster5	probable sugar phosphate/phosphate translocator At3g17430	LOC107891941	0.997916	0.00830814	99.688	2	S(0.002)FS(0.998)NHTK	0.77739	1.00505	0.877215	0.813818	0.986311	0.860471	1.11877	1.06955	1.26881	plasma membrane					GO:0005622 intracellular; GO:0005623 cell; GO:0005737 cytoplasm; GO:0005768 endosome; GO:0005794 Golgi apparatus; GO:0005802 trans-Golgi network; GO:0012505 endomembrane system; GO:0031410 cytoplasmic vesicle; GO:0031982 vesicle; GO:0031984 organelle subcompartment; GO:0043226 organelle; GO:0043227 membrane-bounded organelle; GO:0043229 intracellular organelle; GO:0043231 intracellular membrane-b…					EG	KOG1441	Glucose-6-phosphate/phosphate and phosphoenolpyruvate/phosphate antiporter
A0A1U8I2I0	S497	Cluster3	zinc finger CCCH domain-containing protein 30-like	LOC107890481	0.969446	4.08278e-05	123.55	4	YSDQALAAAVFS(0.969)PT(0.031)HK	0.101	0.584603	0.74052	0.739234	0.799492	1.02994	1.40554	1.53532	1.16535	nucleus				GO:0006355 regulation of transcription, DNA-templated; GO:0009889 regulation of biosynthetic process; GO:0010468 regulation of gene expression; GO:0010556 regulation of macromolecule biosynthetic process; GO:0019219 regulation of nucleobase-containing compound metabolic process; GO:0019222 regulation of metabolic process; GO:0031323 regulation of cellular metabolic process; GO:0031326 regulation …	GO:0005622 intracellular; GO:0005623 cell; GO:0005634 nucleus; GO:0005737 cytoplasm; GO:0043226 organelle; GO:0043227 membrane-bounded organelle; GO:0043229 intracellular organelle; GO:0043231 intracellular membrane-bounded organelle;	GO:0003700 DNA-binding transcription factor activity; GO:0140110 transcription regulator activity;				P	KOG1595	CCCH-type Zn-finger protein
A0A1U8I2I0	S549	Cluster3	zinc finger CCCH domain-containing protein 30-like	LOC107890481	0.999988	7.63946e-06	136.3	2	NVEPIS(1)PMS(0.959)S(0.041)R	-1.4552	0.697307	0.934658	0.861476	0.79013	0.984588	1.31072	1.2819	1.13921	nucleus				GO:0006355 regulation of transcription, DNA-templated; GO:0009889 regulation of biosynthetic process; GO:0010468 regulation of gene expression; GO:0010556 regulation of macromolecule biosynthetic process; GO:0019219 regulation of nucleobase-containing compound metabolic process; GO:0019222 regulation of metabolic process; GO:0031323 regulation of cellular metabolic process; GO:0031326 regulation …	GO:0005622 intracellular; GO:0005623 cell; GO:0005634 nucleus; GO:0005737 cytoplasm; GO:0043226 organelle; GO:0043227 membrane-bounded organelle; GO:0043229 intracellular organelle; GO:0043231 intracellular membrane-bounded organelle;	GO:0003700 DNA-binding transcription factor activity; GO:0140110 transcription regulator activity;				P	KOG1595	CCCH-type Zn-finger protein
A0A1U8I2Z0	S1117	Cluster6	bromodomain and WD repeat-containing protein 1-like	LOC107892115	0.878503	4.05946e-05	141.46	3	ACAT(0.117)VS(0.879)PS(0.004)TDVQTCK	1.0811	0.66225	0.89546	0.944299	0.941832	0.914638	1.13032	1.36544	1.14576	nucleus	K11797	PHIP, DCAF14; PH-interacting protein		GO:0006325 chromatin organization; GO:0006355 regulation of transcription, DNA-templated; GO:0006357 regulation of transcription by RNA polymerase II; GO:0006996 organelle organization; GO:0007010 cytoskeleton organization; GO:0007154 cell communication; GO:0007165 signal transduction; GO:0007166 cell surface receptor signaling pathway; GO:0008360 regulation of cell shape; GO:0009889 regulation o…	GO:0005622 intracellular; GO:0005623 cell; GO:0005634 nucleus; GO:0005654 nucleoplasm; GO:0005730 nucleolus; GO:0005737 cytoplasm; GO:0005829 cytosol; GO:0031974 membrane-enclosed lumen; GO:0031981 nuclear lumen; GO:0043226 organelle; GO:0043227 membrane-bounded organelle; GO:0043228 non-membrane-bounded organelle; GO:0043229 intracellular organelle; GO:0043231 intracellular membrane-bounded orga…		PF00439	PF00439 Bromodomain		L	KOG0644	Uncharacterized conserved protein, contains WD40 repeat and BROMO domains
A0A1U8I3B6	S275	Cluster5	uncharacterized membrane protein At3g27390-like isoform X2	LOC107892215	0.999154	0.0153468	54.471	3	HRNES(0.999)FS(0.001)K	-0.44217	0.811317	0.983516	0.906065	0.832132	0.810223	1.34714	1.25239	1.05722	plasma membrane					GO:0005623 cell; GO:0005886 plasma membrane; GO:0016020 membrane; GO:0071944 cell periphery;
A0A1U8I3G1	S1918	Cluster3	nuclear pore complex protein GP210-like	LOC107892253	0.999913	0.0328538	54.309	2	SPLPLDEQS(1)PR	1.2891	0.747712	0.821275	0.860184	0.802075	1.05087	1.30469	1.34688	1.06631	plasma membrane	K14314	NUP210, GP210; nuclear pore complex protein Nup210	map03013 RNA transport		GO:0005622 intracellular; GO:0005623 cell; GO:0005634 nucleus; GO:0005635 nuclear envelope; GO:0005737 cytoplasm; GO:0005783 endoplasmic reticulum; GO:0012505 endomembrane system; GO:0031967 organelle envelope; GO:0031975 envelope; GO:0043226 organelle; GO:0043227 membrane-bounded organelle; GO:0043229 intracellular organelle; GO:0043231 intracellular membrane-bounded organelle;		PF02368	PF02368 Bacterial Ig-like domain (group 2)		UY	KOG1833	Nuclear pore complex, gp210 component
A0A1U8I3N5	S346	Cluster1	protein IQ-DOMAIN 32-like isoform X1	LOC107890409	0.999824	1.02651e-32	210.8	2	KTEDCDS(1)PR	-0.044319	0.899263	0.958981	0.900336	0.778344	0.958486	1.25715	1.16395	1.08349	nucleus				GO:0001101 response to acid chemical; GO:0009719 response to endogenous stimulus; GO:0009725 response to hormone; GO:0009737 response to abscisic acid; GO:0010033 response to organic substance; GO:0033993 response to lipid; GO:0042221 response to chemical; GO:0050896 response to stimulus; GO:0097305 response to alcohol; GO:1901700 response to oxygen-containing compound;	GO:0005622 intracellular; GO:0005623 cell; GO:0005634 nucleus; GO:0005737 cytoplasm; GO:0005829 cytosol; GO:0005856 cytoskeleton; GO:0005875 microtubule associated complex; GO:0005886 plasma membrane; GO:0009507 chloroplast; GO:0009526 plastid envelope; GO:0009536 plastid; GO:0009941 chloroplast envelope; GO:0015630 microtubule cytoskeleton; GO:0016020 membrane; GO:0031967 organelle envelope; GO:…					S	KOG1075	FOG: Reverse transcriptase
A0A1U8I3N8	S31	Cluster3	Alpha-mannosidase	LOC107892313	0.999236	7.68859e-11	137.03	3	GGGWTQALLPSSSSVT(0.001)VKS(0.999)PPK	0.91339	0.818209	0.837448	0.973716	0.777624	1.13708	1.11236	1.35208	0.99149	chloroplast	K01231	MAN2; alpha-mannosidase II [EC:3.2.1.114]	map00510 N-Glycan biosynthesis; map00513 Various types of N-glycan biosynthesis; map01100 Metabolic pathways	GO:0005975 carbohydrate metabolic process; GO:0005996 monosaccharide metabolic process; GO:0006013 mannose metabolic process; GO:0006464 cellular protein modification process; GO:0006491 N-glycan processing; GO:0006517 protein deglycosylation; GO:0006807 nitrogen compound metabolic process; GO:0008152 metabolic process; GO:0009100 glycoprotein metabolic process; GO:0009987 cellular process; GO:00…	GO:0000139 Golgi membrane; GO:0005622 intracellular; GO:0005623 cell; GO:0005737 cytoplasm; GO:0005794 Golgi apparatus; GO:0012505 endomembrane system; GO:0016020 membrane; GO:0031090 organelle membrane; GO:0031984 organelle subcompartment; GO:0043226 organelle; GO:0043227 membrane-bounded organelle; GO:0043229 intracellular organelle; GO:0043231 intracellular membrane-bounded organelle; GO:00985…	GO:0003824 catalytic activity; GO:0004553 hydrolase activity, hydrolyzing O-glycosyl compounds; GO:0004559 alpha-mannosidase activity; GO:0004572 mannosyl-oligosaccharide 1,3-1,6-alpha-mannosidase activity; GO:0015923 mannosidase activity; GO:0015924 mannosyl-oligosaccharide mannosidase activity; GO:0016787 hydrolase activity; GO:0016798 hydrolase activity, acting on glycosyl bonds;	PF01074; PF09261; PF07748	PF01074 Glycosyl hydrolases family 38 N-terminal domain; PF09261 Alpha mannosidase, middle domain; PF07748 Glycosyl hydrolases family 38 C-terminal domain		G	KOG1959	Glycosyl hydrolase, family 38 - alpha-mannosidase
A0A1U8I3Q1	S263	Cluster6	paired amphipathic helix protein Sin3-like 2 isoform X4	LOC107892315	1	0.000871837	77.468	3	DLS(1)VDRPELDDDK	0.44999	0.602292	0.893782	0.985968	0.674539	1.07364	1.0051	1.56993	1.19475	nucleus	K11644	SIN3A; paired amphipathic helix protein Sin3a		GO:0000122 negative regulation of transcription by RNA polymerase II; GO:0006325 chromatin organization; GO:0006355 regulation of transcription, DNA-templated; GO:0006357 regulation of transcription by RNA polymerase II; GO:0006464 cellular protein modification process; GO:0006476 protein deacetylation; GO:0006807 nitrogen compound metabolic process; GO:0006996 organelle organization; GO:0008152 …	GO:0000118 histone deacetylase complex; GO:0000785 chromatin; GO:0005622 intracellular; GO:0005623 cell; GO:0005634 nucleus; GO:0005654 nucleoplasm; GO:0005694 chromosome; GO:0005737 cytoplasm; GO:0005829 cytosol; GO:0031974 membrane-enclosed lumen; GO:0031981 nuclear lumen; GO:0032991 protein-containing complex; GO:0043226 organelle; GO:0043227 membrane-bounded organelle; GO:0043228 non-membrane…		PF08295	PF08295 Sin3 family co-repressor		B	KOG4204	Histone deacetylase complex, SIN3 component
A0A1U8I3X9	S3	Cluster2	Polynucleotide adenylyltransferase	LOC107890837	0.99917	0.000661828	48.998	2	GS(0.999)PGLGT(0.001)GNSGQR	-3.5322	0.641078	0.725979	0.915852	0.818801	1.04827	1.43075	1.22642	1.19285	nucleus	K14376	PAP; poly(A) polymerase [EC:2.7.7.19]	map03015 mRNA surveillance pathway	GO:0000003 reproduction; GO:0002682 regulation of immune system process; GO:0002683 negative regulation of immune system process; GO:0003006 developmental process involved in reproduction; GO:0006139 nucleobase-containing compound metabolic process; GO:0006378 mRNA polyadenylation; GO:0006396 RNA processing; GO:0006397 mRNA processing; GO:0006725 cellular aromatic compound metabolic process; GO:0…	GO:0005622 intracellular; GO:0005623 cell; GO:0005634 nucleus; GO:0005654 nucleoplasm; GO:0005847 mRNA cleavage and polyadenylation specificity factor complex; GO:0005849 mRNA cleavage factor complex; GO:0031974 membrane-enclosed lumen; GO:0031981 nuclear lumen; GO:0032991 protein-containing complex; GO:0043226 organelle; GO:0043227 membrane-bounded organelle; GO:0043229 intracellular organelle; …	GO:0003824 catalytic activity; GO:0004652 polynucleotide adenylyltransferase activity; GO:0016740 transferase activity; GO:0016772 transferase activity, transferring phosphorus-containing groups; GO:0016779 nucleotidyltransferase activity; GO:0070566 adenylyltransferase activity;	PF04928; PF04926	PF04928 Poly(A) polymerase central domain; PF04926 Poly(A) polymerase predicted RNA binding domain		A	KOG2245	Poly(A) polymerase and related nucleotidyltransferases
A0A1U8I3Z0	S361	Cluster5	Non-specific serine/threonine protein kinase	LOC107890484	0.791768	1.18592e-05	142.45	3	IHPS(0.001)EPT(0.207)S(0.792)PAVGHR	0.070059	0.80011	0.903391	0.785153	0.799157	1.0639	1.18317	1.29827	1.16684	cytoplasm	K07198	PRKAA, AMPK; 5'-AMP-activated protein kinase, catalytic alpha subunit [EC:2.7.11.11]		GO:0000003 reproduction; GO:0001101 response to acid chemical; GO:0003006 developmental process involved in reproduction; GO:0006464 cellular protein modification process; GO:0006468 protein phosphorylation; GO:0006793 phosphorus metabolic process; GO:0006796 phosphate-containing compound metabolic process; GO:0006807 nitrogen compound metabolic process; GO:0007154 cell communication; GO:0007165 …	GO:0005622 intracellular; GO:0005623 cell; GO:0005634 nucleus; GO:0005737 cytoplasm; GO:0043226 organelle; GO:0043227 membrane-bounded organelle; GO:0043229 intracellular organelle; GO:0043231 intracellular membrane-bounded organelle;	GO:0003824 catalytic activity; GO:0004672 protein kinase activity; GO:0004674 protein serine/threonine kinase activity; GO:0016301 kinase activity; GO:0016740 transferase activity; GO:0016772 transferase activity, transferring phosphorus-containing groups; GO:0016773 phosphotransferase activity, alcohol group as acceptor; GO:0140096 catalytic activity, acting on a protein;	PF00069; PF00627; PF02149	PF00069 Protein kinase domain; PF00627 UBA/TS-N domain; PF02149 Kinase associated domain 1		T	KOG0583	Serine/threonine protein kinase
A0A1U8I3Z0	T172	Cluster6	Non-specific serine/threonine protein kinase	LOC107890484	0.992047	2.57982e-88	284.88	2	T(0.992)S(0.008)CGSPNYAAPEVISGK	0.15363	0.771716	0.845982	1.02049	0.816017	0.984966	1.16134	1.29956	1.09993	cytoplasm	K07198	PRKAA, AMPK; 5'-AMP-activated protein kinase, catalytic alpha subunit [EC:2.7.11.11]		GO:0000003 reproduction; GO:0001101 response to acid chemical; GO:0003006 developmental process involved in reproduction; GO:0006464 cellular protein modification process; GO:0006468 protein phosphorylation; GO:0006793 phosphorus metabolic process; GO:0006796 phosphate-containing compound metabolic process; GO:0006807 nitrogen compound metabolic process; GO:0007154 cell communication; GO:0007165 …	GO:0005622 intracellular; GO:0005623 cell; GO:0005634 nucleus; GO:0005737 cytoplasm; GO:0043226 organelle; GO:0043227 membrane-bounded organelle; GO:0043229 intracellular organelle; GO:0043231 intracellular membrane-bounded organelle;	GO:0003824 catalytic activity; GO:0004672 protein kinase activity; GO:0004674 protein serine/threonine kinase activity; GO:0016301 kinase activity; GO:0016740 transferase activity; GO:0016772 transferase activity, transferring phosphorus-containing groups; GO:0016773 phosphotransferase activity, alcohol group as acceptor; GO:0140096 catalytic activity, acting on a protein;	PF00069; PF00627; PF02149	PF00069 Protein kinase domain; PF00627 UBA/TS-N domain; PF02149 Kinase associated domain 1	PF00069 Protein kinase domain	T	KOG0583	Serine/threonine protein kinase
A0A1U8I410	S356	Cluster5	Putative Polyamine-modulated factor 1-binding protein 1(predicted)	LOC107890494	0.885861	1.81657e-17	167.26	4	IVILKPGPITSETGSSFGS(0.087)S(0.886)PES(0.027)R	-1.2996	0.784874	0.956143	0.846971	0.842723	0.998183	1.20571	1.2481	1.1173	nucleus
A0A1U8I410	S426	Cluster6	Putative Polyamine-modulated factor 1-binding protein 1(predicted)	LOC107890494	0.836855	0.00181342	72.29	3	EHIGMS(0.163)S(0.837)PTK	-0.84281	0.785154	0.851441	0.834577	0.912678	1.02067	1.15141	1.29909	1.14498	nucleus
A0A1U8I426	S588	Cluster3	Putative salt-inducible protein(predicted)	LOC107890509	0.999022	5.46288e-05	103.5	3	DS(0.001)IHS(0.999)PSFAEPTGR	0.34507	0.778923	0.802612	0.908608	0.787603	1.01951	1.35294	1.25423	1.09557	nucleus	K23573	DSPP; dentin sialophosphoprotein								S	KOG4197	FOG: PPR repeat
A0A1U8I426	S827	Cluster5	Putative salt-inducible protein(predicted)	LOC107890509	1	3.87819e-241	398.92	3	VSSILGPES(1)PETEPSNVEK	0.12664	0.662865	0.896742	0.900169	0.73712	0.78372	1.43748	1.44531	1.13659	nucleus	K23573	DSPP; dentin sialophosphoprotein								S	KOG4197	FOG: PPR repeat
A0A1U8I426	T144	Cluster5	Putative salt-inducible protein(predicted)	LOC107890509	0.98363	8.61051e-05	118.21	3	SDKDLT(0.984)PVVS(0.016)FK	0.17921	0.834577	0.887315	0.789468	0.777481	1.00389	1.06557	1.42303	1.21867	nucleus	K23573	DSPP; dentin sialophosphoprotein								S	KOG4197	FOG: PPR repeat
A0A1U8I453	S10	Cluster1	ATP-diphosphatase	LOC107892437	0.988016	0.000520524	90.731	2	HDS(0.988)IS(0.012)DQIHR	-1.7618	0.648715	0.900748	0.726059	0.590345	1.13455	1.53184	1.23842	1.22932	cytoplasm	K14641	APY1_2; apyrase [EC:3.6.1.5]	map00230 Purine metabolism; map00240 Pyrimidine metabolism; map01100 Metabolic pathways	GO:0000003 reproduction; GO:0009846 pollen germination; GO:0009856 pollination; GO:0022414 reproductive process; GO:0032501 multicellular organismal process; GO:0044706 multi-multicellular organism process; GO:0051704 multi-organism process;	GO:0005622 intracellular; GO:0005623 cell; GO:0005737 cytoplasm; GO:0005768 endosome; GO:0005794 Golgi apparatus; GO:0005802 trans-Golgi network; GO:0012505 endomembrane system; GO:0016020 membrane; GO:0016021 integral component of membrane; GO:0031224 intrinsic component of membrane; GO:0031410 cytoplasmic vesicle; GO:0031982 vesicle; GO:0031984 organelle subcompartment; GO:0043226 organelle; GO…	GO:0003824 catalytic activity; GO:0004382 guanosine-diphosphatase activity; GO:0016462 pyrophosphatase activity; GO:0016787 hydrolase activity; GO:0016817 hydrolase activity, acting on acid anhydrides; GO:0016818 hydrolase activity, acting on acid anhydrides, in phosphorus-containing anhydrides; GO:0017110 nucleoside-diphosphatase activity; GO:0045134 uridine-diphosphatase activity;				GO	KOG1385	Nucleoside phosphatase
A0A1U8I472	S275	Cluster6	U11/U12 small nuclear ribonucleoprotein 35 kDa protein	LOC107890921	0.94263	3.76726e-18	187.26	4	SSEDRPECS(0.943)PNT(0.026)T(0.026)S(0.005)IETDHNYK	0.15654	0.792493	0.849468	0.939618	0.819218	1.02178	1.14784	1.29603	1.13355	nucleus	K13155	SNRNP35; U11/U12 small nuclear ribonucleoprotein 35 kDa protein		GO:0000375 RNA splicing, via transesterification reactions; GO:0000377 RNA splicing, via transesterification reactions with bulged adenosine as nucleophile; GO:0000398 mRNA splicing, via spliceosome; GO:0006139 nucleobase-containing compound metabolic process; GO:0006396 RNA processing; GO:0006397 mRNA processing; GO:0006725 cellular aromatic compound metabolic process; GO:0006807 nitrogen compou…	GO:0000243 commitment complex; GO:0005622 intracellular; GO:0005623 cell; GO:0005634 nucleus; GO:0005654 nucleoplasm; GO:0005681 spliceosomal complex; GO:0005684 U2-type spliceosomal complex; GO:0005689 U12-type spliceosomal complex; GO:0005730 nucleolus; GO:0030532 small nuclear ribonucleoprotein complex; GO:0031974 membrane-enclosed lumen; GO:0031981 nuclear lumen; GO:0032991 protein-containing…	GO:0003676 nucleic acid binding; GO:0003723 RNA binding; GO:0003729 mRNA binding; GO:0005488 binding; GO:0017069 snRNA binding; GO:0097159 organic cyclic compound binding; GO:1901363 heterocyclic compound binding;	PF00076	PF00076 RNA recognition motif. (a.k.a. RRM, RBD, or RNP domain)		A	KOG0113	U1 small nuclear ribonucleoprotein (RRM superfamily)
A0A1U8I477	S94	Cluster3	patellin-6-like	LOC107890927	0.973508	6.76392e-05	103.61	3	AS(0.025)S(0.974)PEAS(0.001)PKPHHK	-0.21239	0.634551	0.704718	0.749587	0.663023	0.815083	1.68795	1.49455	1.25055	chloroplast					GO:0005623 cell; GO:0005886 plasma membrane; GO:0016020 membrane; GO:0071944 cell periphery;		PF03765; PF00650	PF03765 CRAL/TRIO, N-terminal domain; PF00650 CRAL/TRIO domain		I	KOG1471	Phosphatidylinositol transfer protein SEC14 and related proteins
A0A1U8I5P5	S107	Cluster2	TATA-binding protein-associated factor BTAF1-like	LOC107893121	0.999997	0.00096928	75.669	3	DVVVS(1)PELHSK	2.2552	0.792163	0.94785	0.954364	0.915915	1.01768	1.28577	1.18968	0.896585	chloroplast	K15192	BTAF1, MOT1; TATA-binding protein-associated factor [EC:3.6.4.-]		GO:0006355 regulation of transcription, DNA-templated; GO:0009889 regulation of biosynthetic process; GO:0009890 negative regulation of biosynthetic process; GO:0009892 negative regulation of metabolic process; GO:0010468 regulation of gene expression; GO:0010556 regulation of macromolecule biosynthetic process; GO:0010558 negative regulation of macromolecule biosynthetic process; GO:0010605 nega…	GO:0005622 intracellular; GO:0005623 cell; GO:0005634 nucleus; GO:0005654 nucleoplasm; GO:0031974 membrane-enclosed lumen; GO:0031981 nuclear lumen; GO:0043226 organelle; GO:0043227 membrane-bounded organelle; GO:0043229 intracellular organelle; GO:0043231 intracellular membrane-bounded organelle; GO:0043233 organelle lumen; GO:0070013 intracellular organelle lumen;	GO:0003700 DNA-binding transcription factor activity; GO:0140110 transcription regulator activity;				K	KOG0392	SNF2 family DNA-dependent ATPase domain-containing protein
A0A1U8I5U0	S155	Cluster4	protein SRC1-like isoform X3	LOC107893147	0.86275	4.07111e-08	157.47	3	KHEDGHESS(0.004)S(0.014)S(0.863)S(0.119)DSD	-0.512	1.12309	0.976884	1.08025	1.15269	0.885363	1.30284	0.726151	0.752735	nucleus
A0A1U8I5W5	S124	Cluster2	protein WVD2-like 1	LOC107893209	0.992222	0.0128509	51.786	3	GS(0.006)EPNS(0.992)PIT(0.002)PLILR	-0.3099	0.593179	0.702483	0.993737	0.66762	0.863381	1.68664	1.49028	1.00267	chloroplast				GO:0000226 microtubule cytoskeleton organization; GO:0000902 cell morphogenesis; GO:0000904 cell morphogenesis involved in differentiation; GO:0001578 microtubule bundle formation; GO:0006996 organelle organization; GO:0007010 cytoskeleton organization; GO:0007017 microtubule-based process; GO:0007163 establishment or maintenance of cell polarity; GO:0007275 multicellular organism development; GO…	GO:0005622 intracellular; GO:0005623 cell; GO:0005737 cytoplasm; GO:0005856 cytoskeleton; GO:0005874 microtubule; GO:0005881 cytoplasmic microtubule; GO:0005938 cell cortex; GO:0015630 microtubule cytoskeleton; GO:0030863 cortical cytoskeleton; GO:0030981 cortical microtubule cytoskeleton; GO:0043226 organelle; GO:0043228 non-membrane-bounded organelle; GO:0043229 intracellular organelle; GO:0043…
A0A1U8I5W5	T127	Cluster5	protein WVD2-like 1	LOC107893209	0.979805	0.0243081	59.185	2	GS(0.001)EPNS(0.02)PIT(0.98)PLILR	0.98052	0.556051	1.06016	0.521986	0.696299	0.740525	1.4055	1.55847	1.46101	chloroplast				GO:0000226 microtubule cytoskeleton organization; GO:0000902 cell morphogenesis; GO:0000904 cell morphogenesis involved in differentiation; GO:0001578 microtubule bundle formation; GO:0006996 organelle organization; GO:0007010 cytoskeleton organization; GO:0007017 microtubule-based process; GO:0007163 establishment or maintenance of cell polarity; GO:0007275 multicellular organism development; GO…	GO:0005622 intracellular; GO:0005623 cell; GO:0005737 cytoplasm; GO:0005856 cytoskeleton; GO:0005874 microtubule; GO:0005881 cytoplasmic microtubule; GO:0005938 cell cortex; GO:0015630 microtubule cytoskeleton; GO:0030863 cortical cytoskeleton; GO:0030981 cortical microtubule cytoskeleton; GO:0043226 organelle; GO:0043228 non-membrane-bounded organelle; GO:0043229 intracellular organelle; GO:0043…
A0A1U8I5Y3	S62	Cluster6	Protein disulfide-isomerase A5(predicted)	LOC107891364	0.9758	4.21165e-28	205	3	KFMGQELS(0.976)DS(0.024)DDDDDESSTK	-0.10495	0.755235	0.884821	0.898917	0.880202	0.849202	1.18942	1.34017	1.20204	chloroplast				GO:0006355 regulation of transcription, DNA-templated; GO:0006996 organelle organization; GO:0009657 plastid organization; GO:0009658 chloroplast organization; GO:0009889 regulation of biosynthetic process; GO:0009987 cellular process; GO:0010468 regulation of gene expression; GO:0010556 regulation of macromolecule biosynthetic process; GO:0016043 cellular component organization; GO:0019219 regul…	GO:0005622 intracellular; GO:0005623 cell; GO:0005737 cytoplasm; GO:0009507 chloroplast; GO:0009532 plastid stroma; GO:0009536 plastid; GO:0009570 chloroplast stroma; GO:0043226 organelle; GO:0043227 membrane-bounded organelle; GO:0043229 intracellular organelle; GO:0043231 intracellular membrane-bounded organelle;
A0A1U8I5Y3	S64	Cluster5	Protein disulfide-isomerase A5(predicted)	LOC107891364	0.996536	1.59835e-61	262.79	3	KFMGQELS(0.003)DS(0.997)DDDDDESSTK	-0.50347	0.875676	0.917924	0.863908	0.820247	0.893269	1.2066	1.22784	1.19454	chloroplast				GO:0006355 regulation of transcription, DNA-templated; GO:0006996 organelle organization; GO:0009657 plastid organization; GO:0009658 chloroplast organization; GO:0009889 regulation of biosynthetic process; GO:0009987 cellular process; GO:0010468 regulation of gene expression; GO:0010556 regulation of macromolecule biosynthetic process; GO:0016043 cellular component organization; GO:0019219 regul…	GO:0005622 intracellular; GO:0005623 cell; GO:0005737 cytoplasm; GO:0009507 chloroplast; GO:0009532 plastid stroma; GO:0009536 plastid; GO:0009570 chloroplast stroma; GO:0043226 organelle; GO:0043227 membrane-bounded organelle; GO:0043229 intracellular organelle; GO:0043231 intracellular membrane-bounded organelle;
A0A1U8I656	T35	Cluster6	probable serine/threonine-protein kinase At1g54610 isoform X2	LOC107893250	1	0.0196571	45.359	2	KVENVT(1)IPK	-0.44417	0.739564	0.834146	0.88447	0.905821	1.13611	1.12725	1.1481	1.22454	chloroplast	K08819	CDK12_13; cyclin-dependent kinase 12/13 [EC:2.7.11.22 2.7.11.23]		GO:0006464 cellular protein modification process; GO:0006468 protein phosphorylation; GO:0006793 phosphorus metabolic process; GO:0006796 phosphate-containing compound metabolic process; GO:0006807 nitrogen compound metabolic process; GO:0008152 metabolic process; GO:0009987 cellular process; GO:0016310 phosphorylation; GO:0019538 protein metabolic process; GO:0036211 protein modification process…	GO:0005622 intracellular; GO:0005623 cell; GO:0005634 nucleus; GO:0005886 plasma membrane; GO:0016020 membrane; GO:0043226 organelle; GO:0043227 membrane-bounded organelle; GO:0043229 intracellular organelle; GO:0043231 intracellular membrane-bounded organelle; GO:0071944 cell periphery;	GO:0003824 catalytic activity; GO:0004672 protein kinase activity; GO:0004674 protein serine/threonine kinase activity; GO:0004693 cyclin-dependent protein serine/threonine kinase activity; GO:0016301 kinase activity; GO:0016740 transferase activity; GO:0016772 transferase activity, transferring phosphorus-containing groups; GO:0016773 phosphotransferase activity, alcohol group as acceptor; GO:00…	PF00069	PF00069 Protein kinase domain		T	KOG0600	Cdc2-related protein kinase
A0A1U8I670	S676	Cluster3	ABC transporter G family member 13-like isoform X2	LOC107891418	0.999172	0.0278451	43.512	3	TSAFPS(0.999)KR	-0.022451	0.76056	0.81756	0.865915	0.759147	1.11216	1.2183	1.44335	1.02301	plasma membrane				GO:0003002 regionalization; GO:0006810 transport; GO:0006950 response to stress; GO:0006970 response to osmotic stress; GO:0007275 multicellular organism development; GO:0007389 pattern specification process; GO:0009628 response to abiotic stimulus; GO:0009651 response to salt stress; GO:0032501 multicellular organismal process; GO:0032502 developmental process; GO:0048856 anatomical structure de…	GO:0005623 cell; GO:0005886 plasma membrane; GO:0005911 cell-cell junction; GO:0009506 plasmodesma; GO:0016020 membrane; GO:0016021 integral component of membrane; GO:0030054 cell junction; GO:0031224 intrinsic component of membrane; GO:0055044 symplast; GO:0071944 cell periphery;	GO:0003824 catalytic activity; GO:0005215 transporter activity; GO:0015399 primary active transmembrane transporter activity; GO:0016462 pyrophosphatase activity; GO:0016787 hydrolase activity; GO:0016817 hydrolase activity, acting on acid anhydrides; GO:0016818 hydrolase activity, acting on acid anhydrides, in phosphorus-containing anhydrides; GO:0016887 ATPase activity; GO:0017111 nucleoside-tr…	PF00005	PF00005 ABC transporter		Q	KOG0061	Transporter, ABC superfamily (Breast cancer resistance protein)
A0A1U8I6L0	S38	Cluster3	polyadenylate-binding protein-interacting protein 7-like	LOC107893387	0.991434	0.000151528	112.63	2	S(0.991)PS(0.007)S(0.001)SGSTIAADATR	0.65039	0.744466	0.89998	0.794162	0.764371	1.08432	1.26131	1.31768	1.13371	chloroplast						GO:0003676 nucleic acid binding; GO:0003723 RNA binding; GO:0003729 mRNA binding; GO:0005488 binding; GO:0097159 organic cyclic compound binding; GO:1901363 heterocyclic compound binding;	PF08590	PF08590 Domain of unknown function (DUF1771)		L	KOG2401	Predicted MutS-related protein involved in mismatch repair
A0A1U8I6L0	S75	Cluster6	polyadenylate-binding protein-interacting protein 7-like	LOC107893387	0.99991	2.05456e-19	190.63	3	SESSISNNS(1)DDEAHQFWR	-0.32533	0.771089	0.895517	0.922743	0.919248	0.896431	1.19445	1.18737	1.21315	chloroplast						GO:0003676 nucleic acid binding; GO:0003723 RNA binding; GO:0003729 mRNA binding; GO:0005488 binding; GO:0097159 organic cyclic compound binding; GO:1901363 heterocyclic compound binding;	PF08590	PF08590 Domain of unknown function (DUF1771)		L	KOG2401	Predicted MutS-related protein involved in mismatch repair
A0A1U8I6P1	T129	Cluster1	Sushi, von Willebrand factor type A, EGF and pentraxin domain-containing 1(predicted)	LOC107893388	0.969386	0.0290934	55.401	3	S(0.027)KT(0.969)CFS(0.003)R	-0.24464	0.890849	0.901322	0.86049	0.738646	1.19884	1.3618	1.0499	0.998146	nucleus
A0A1U8I6R9	S187	Cluster3	protein WVD2-like 6 isoform X1	LOC107893448	0.976062	9.65609e-106	303.49	3	VEGDTES(0.001)S(0.023)S(0.976)PT(0.001)AADAK	0.85748	0.804992	0.81559	0.81339	0.813911	1.06114	1.36883	1.23007	1.09207	nucleus				GO:0009719 response to endogenous stimulus; GO:0009723 response to ethylene; GO:0009725 response to hormone; GO:0009987 cellular process; GO:0010033 response to organic substance; GO:0032870 cellular response to hormone stimulus; GO:0042221 response to chemical; GO:0050896 response to stimulus; GO:0051716 cellular response to stimulus; GO:0070887 cellular response to chemical stimulus; GO:0071310…		GO:0005488 binding; GO:0005515 protein binding; GO:0008017 microtubule binding; GO:0008092 cytoskeletal protein binding; GO:0015631 tubulin binding;
A0A1U8I6U3	S529	Cluster3	Two-component response regulator	LOC107893462	1	0.0224655	46.158	3	NNS(1)IFHK	0.0834	0.813675	0.826031	0.81444	0.930426	1.11129	1.16703	1.22514	1.11197	cytoplasm	K14491	ARR-B; two-component response regulator ARR-B family	map04075 Plant hormone signal transduction	GO:0000160 phosphorelay signal transduction system; GO:0001101 response to acid chemical; GO:0006355 regulation of transcription, DNA-templated; GO:0006950 response to stress; GO:0007154 cell communication; GO:0007165 signal transduction; GO:0007275 multicellular organism development; GO:0009414 response to water deprivation; GO:0009415 response to water; GO:0009628 response to abiotic stimulus; …	GO:0005622 intracellular; GO:0005623 cell; GO:0005634 nucleus; GO:0043226 organelle; GO:0043227 membrane-bounded organelle; GO:0043229 intracellular organelle; GO:0043231 intracellular membrane-bounded organelle;	GO:0000156 phosphorelay response regulator activity; GO:0003700 DNA-binding transcription factor activity; GO:0060089 molecular transducer activity; GO:0140110 transcription regulator activity;	PF00072; PF00249	PF00072 Response regulator receiver domain; PF00249 Myb-like DNA-binding domain		K	KOG1601	GATA-4/5/6 transcription factors
A0A1U8I6W4	S186	Cluster3	protein WVD2-like 6 isoform X2	LOC107893448	0.978603	3.95055e-169	356.37	2	VEGDTES(0.021)S(0.979)PTAADAK	0.13846	0.736386	0.749696	0.728411	0.723469	1.15614	1.36023	1.33338	1.2123	nucleus				GO:0009719 response to endogenous stimulus; GO:0009723 response to ethylene; GO:0009725 response to hormone; GO:0009987 cellular process; GO:0010033 response to organic substance; GO:0032870 cellular response to hormone stimulus; GO:0042221 response to chemical; GO:0050896 response to stimulus; GO:0051716 cellular response to stimulus; GO:0070887 cellular response to chemical stimulus; GO:0071310…		GO:0005488 binding; GO:0005515 protein binding; GO:0008017 microtubule binding; GO:0008092 cytoskeletal protein binding; GO:0015631 tubulin binding;
A0A1U8I6W4	S206	Cluster2	protein WVD2-like 6 isoform X2	LOC107893448	0.999981	0.00132996	83.204	2	IGTLPNYGFS(1)FK	0.14357	0.745602	0.790336	0.994876	0.886846	1.07539	1.26806	1.29758	0.941317	nucleus				GO:0009719 response to endogenous stimulus; GO:0009723 response to ethylene; GO:0009725 response to hormone; GO:0009987 cellular process; GO:0010033 response to organic substance; GO:0032870 cellular response to hormone stimulus; GO:0042221 response to chemical; GO:0050896 response to stimulus; GO:0051716 cellular response to stimulus; GO:0070887 cellular response to chemical stimulus; GO:0071310…		GO:0005488 binding; GO:0005515 protein binding; GO:0008017 microtubule binding; GO:0008092 cytoskeletal protein binding; GO:0015631 tubulin binding;
A0A1U8I6W4	S305	Cluster3	protein WVD2-like 6 isoform X2	LOC107893448	0.999984	6.04812e-37	228.69	3	SSTPSDIDGNS(1)NNSHQSGR	0.13287	0.842021	0.833515	0.932012	0.799807	1.07307	1.22722	1.2638	1.02855	nucleus				GO:0009719 response to endogenous stimulus; GO:0009723 response to ethylene; GO:0009725 response to hormone; GO:0009987 cellular process; GO:0010033 response to organic substance; GO:0032870 cellular response to hormone stimulus; GO:0042221 response to chemical; GO:0050896 response to stimulus; GO:0051716 cellular response to stimulus; GO:0070887 cellular response to chemical stimulus; GO:0071310…		GO:0005488 binding; GO:0005515 protein binding; GO:0008017 microtubule binding; GO:0008092 cytoskeletal protein binding; GO:0015631 tubulin binding;
A0A1U8I6W4	S365	Cluster1	protein WVD2-like 6 isoform X2	LOC107893448	0.9234	0.00228711	62.475	4	S(0.076)KVS(0.923)DQETTTKPK	-0.042162	0.828331	0.851818	0.788419	0.874274	1.05925	1.36618	1.09162	1.14011	nucleus				GO:0009719 response to endogenous stimulus; GO:0009723 response to ethylene; GO:0009725 response to hormone; GO:0009987 cellular process; GO:0010033 response to organic substance; GO:0032870 cellular response to hormone stimulus; GO:0042221 response to chemical; GO:0050896 response to stimulus; GO:0051716 cellular response to stimulus; GO:0070887 cellular response to chemical stimulus; GO:0071310…		GO:0005488 binding; GO:0005515 protein binding; GO:0008017 microtubule binding; GO:0008092 cytoskeletal protein binding; GO:0015631 tubulin binding;
A0A1U8I6Y4	T43	Cluster3	Histone deacetylase HDT1-like(predicted)	LOC107891647	1	4.2337e-16	172.27	3	T(1)LPDLLPER	-0.91152	0.756157	0.78229	0.837086	0.870161	1.10094	1.2524	1.25858	1.14238	nucleus										S	KOG4197	FOG: PPR repeat
A0A1U8I6Y7	S361	Cluster2	zinc_ribbon_10 domain-containing protein(predicted)	LOC107893489	0.994265	0.000191794	98.407	2	S(0.994)PS(0.005)GSMAEDILR	-0.38102	0.764381	0.850142	0.861904	0.920306	1.26703	1.39979	1.09126	0.845182	plasma membrane	K23292	LNPK; endoplasmic reticulum junction formation protein lunapark		GO:0006996 organelle organization; GO:0007029 endoplasmic reticulum organization; GO:0009987 cellular process; GO:0010256 endomembrane system organization; GO:0016043 cellular component organization; GO:0071786 endoplasmic reticulum tubular network organization; GO:0071840 cellular component organization or biogenesis;	GO:0005622 intracellular; GO:0005623 cell; GO:0005737 cytoplasm; GO:0005783 endoplasmic reticulum; GO:0012505 endomembrane system; GO:0031984 organelle subcompartment; GO:0043226 organelle; GO:0043227 membrane-bounded organelle; GO:0043229 intracellular organelle; GO:0043231 intracellular membrane-bounded organelle; GO:0071782 endoplasmic reticulum tubular network; GO:0098827 endoplasmic reticulu…					L	KOG2846	Predicted membrane protein
A0A1U8I706	S234	Cluster6	GBF-interacting protein 1-like isoform X2	LOC107893511	0.994071	2.31799e-19	193.64	2	SASNLNTTSTSAT(0.006)S(0.994)PIVSR	-0.7576	0.80436	0.864937	0.93104	0.870672	0.943766	1.11317	1.34514	1.12691	nucleus	K23625	ATXN2_2L; ataxin 2/2L		GO:0043388 positive regulation of DNA binding; GO:0044093 positive regulation of molecular function; GO:0051098 regulation of binding; GO:0051099 positive regulation of binding; GO:0051101 regulation of DNA binding; GO:0065007 biological regulation; GO:0065009 regulation of molecular function;	GO:0005622 intracellular; GO:0005623 cell; GO:0005634 nucleus; GO:0043226 organelle; GO:0043227 membrane-bounded organelle; GO:0043229 intracellular organelle; GO:0043231 intracellular membrane-bounded organelle;	GO:0005488 binding; GO:0005515 protein binding; GO:0042802 identical protein binding; GO:0051082 unfolded protein binding;
A0A1U8I739	S492	Cluster2	Btz domain-containing protein(predicted)	LOC107891690	0.999551	1.49425e-48	247.35	2	TAMSVNS(1)NESGEVDSSETSR	-0.34335	0.775967	0.850806	0.922107	0.957009	1.04488	1.29541	1.17489	0.978931	nucleus							PF09405	PF09405 CASC3/Barentsz eIF4AIII binding
A0A1U8I742	S11	Cluster5	DUF288 domain-containing protein(predicted)	LOC107891313	1	0.00950741	53.403	3	S(1)PKPPQIR	0.17189	0.673715	0.779958	0.763417	0.771139	0.972958	1.27767	1.49905	1.2621	chloroplast				GO:0000271 polysaccharide biosynthetic process; GO:0005975 carbohydrate metabolic process; GO:0005976 polysaccharide metabolic process; GO:0006073 cellular glucan metabolic process; GO:0006109 regulation of carbohydrate metabolic process; GO:0008152 metabolic process; GO:0009058 biosynthetic process; GO:0009059 macromolecule biosynthetic process; GO:0009250 glucan biosynthetic process; GO:0009664…	GO:0005618 cell wall; GO:0005622 intracellular; GO:0005623 cell; GO:0005737 cytoplasm; GO:0005768 endosome; GO:0005794 Golgi apparatus; GO:0005802 trans-Golgi network; GO:0012505 endomembrane system; GO:0030312 external encapsulating structure; GO:0031410 cytoplasmic vesicle; GO:0031982 vesicle; GO:0031984 organelle subcompartment; GO:0043226 organelle; GO:0043227 membrane-bounded organelle; GO:0…	GO:0005488 binding; GO:0005515 protein binding; GO:0042802 identical protein binding;
A0A1U8I788	S117	Cluster6	tRNA (Ile)-lysidine synthase(predicted)	LOC107893576	0.999995	1.53709e-23	190.28	3	VDIVGGSDGGDCLVKS(1)EDEQTEK	-0.96375	0.755497	0.855842	0.931694	0.79024	0.999786	1.19867	1.44402	1.02426	nucleus	K09422	MYBP; transcription factor MYB, plant
A0A1U8I788	S291	Cluster3	tRNA (Ile)-lysidine synthase(predicted)	LOC107893576	0.991044	0.000914799	90.005	2	TSMGVT(0.004)GS(0.991)PS(0.005)R	0.29011	0.799491	0.805902	0.774308	0.701281	1.00321	1.37126	1.42087	1.12367	nucleus	K09422	MYBP; transcription factor MYB, plant
A0A1U8I788	S67	Cluster5	tRNA (Ile)-lysidine synthase(predicted)	LOC107893576	0.99943	3.87656e-05	130.73	3	HQIQS(0.999)PVS(0.001)CEPPIEPK	0.35509	0.841058	0.901871	0.83574	0.878473	0.919306	1.1539	1.26839	1.20127	nucleus	K09422	MYBP; transcription factor MYB, plant
A0A1U8I790	S236	Cluster1	myb family transcription factor APL-like	LOC107893533	0.992497	0.0222163	42.568	3	KRPS(0.992)PY(0.005)S(0.001)GS(0.001)GK	-0.61594	0.785108	0.86968	0.854756	0.764675	0.895208	1.53167	1.22071	1.07819	nucleus							PF00249	PF00249 Myb-like DNA-binding domain
A0A1U8I790	S311	Cluster3	myb family transcription factor APL-like	LOC107893533	1	0.0232033	47.938	3	KFEAS(1)PK	-0.10684	0.745766	0.849665	0.864785	0.704844	0.830174	1.56151	1.3355	1.10775	nucleus							PF00249	PF00249 Myb-like DNA-binding domain
A0A1U8I790	S318	Cluster3	myb family transcription factor APL-like	LOC107893533	1	0.00983155	61.65	3	LERPS(1)PR	-0.088478	0.810322	0.729861	0.863499	0.707309	0.991152	1.41253	1.32629	1.15903	nucleus							PF00249	PF00249 Myb-like DNA-binding domain
A0A1U8I7D8	S665	Cluster6	dual specificity protein kinase YAK1-like isoform X2	LOC107891373	0.852824	0.04722	50.467	2	NS(0.123)CQGS(0.853)PLS(0.025)K	1.0725	0.694448	0.954364	0.805466	0.98816	0.960121	1.20757	1.324	1.06587	nucleus	K18670	YAK1; dual specificity protein kinase YAK1 [EC:2.7.12.1]		GO:0006464 cellular protein modification process; GO:0006468 protein phosphorylation; GO:0006793 phosphorus metabolic process; GO:0006796 phosphate-containing compound metabolic process; GO:0006807 nitrogen compound metabolic process; GO:0006935 chemotaxis; GO:0006950 response to stress; GO:0006970 response to osmotic stress; GO:0006972 hyperosmotic response; GO:0006979 response to oxidative stre…	GO:0005622 intracellular; GO:0005623 cell; GO:0005737 cytoplasm; GO:0005829 cytosol;	GO:0003824 catalytic activity; GO:0004672 protein kinase activity; GO:0016301 kinase activity; GO:0016740 transferase activity; GO:0016772 transferase activity, transferring phosphorus-containing groups; GO:0016773 phosphotransferase activity, alcohol group as acceptor; GO:0140096 catalytic activity, acting on a protein;	PF00069	PF00069 Protein kinase domain		T	KOG0667	Dual-specificity tyrosine-phosphorylation regulated kinase
A0A1U8I7E4	S47	Cluster3	Alkaline/neutral invertase	LOC107891383	0.998723	4.77692e-31	208.95	2	S(0.999)LS(0.359)ELS(0.642)IGLTR	-0.31086	0.730463	0.764588	0.950889	0.688484	1.1908	1.23081	1.3773	1.06667	cytoplasm				GO:0000302 response to reactive oxygen species; GO:0005975 carbohydrate metabolic process; GO:0005984 disaccharide metabolic process; GO:0005985 sucrose metabolic process; GO:0005987 sucrose catabolic process; GO:0006082 organic acid metabolic process; GO:0006520 cellular amino acid metabolic process; GO:0006807 nitrogen compound metabolic process; GO:0006950 response to stress; GO:0006979 respon…	GO:0005622 intracellular; GO:0005623 cell; GO:0005634 nucleus; GO:0005737 cytoplasm; GO:0005829 cytosol; GO:0005886 plasma membrane; GO:0016020 membrane; GO:0043226 organelle; GO:0043227 membrane-bounded organelle; GO:0043229 intracellular organelle; GO:0043231 intracellular membrane-bounded organelle; GO:0071944 cell periphery;	GO:0003824 catalytic activity; GO:0004553 hydrolase activity, hydrolyzing O-glycosyl compounds; GO:0004564 beta-fructofuranosidase activity; GO:0004575 sucrose alpha-glucosidase activity; GO:0015926 glucosidase activity; GO:0016787 hydrolase activity; GO:0016798 hydrolase activity, acting on glycosyl bonds; GO:0090599 alpha-glucosidase activity;	PF12899	PF12899 Alkaline and neutral invertase
A0A1U8I7E4	S52	Cluster3	Alkaline/neutral invertase	LOC107891383	0.995833	0.000195406	110.8	2	SLS(0.004)ELS(0.996)IGLTR	0.29548	0.825743	0.846726	0.907788	0.805934	0.980055	1.23106	1.27441	1.12828	cytoplasm				GO:0000302 response to reactive oxygen species; GO:0005975 carbohydrate metabolic process; GO:0005984 disaccharide metabolic process; GO:0005985 sucrose metabolic process; GO:0005987 sucrose catabolic process; GO:0006082 organic acid metabolic process; GO:0006520 cellular amino acid metabolic process; GO:0006807 nitrogen compound metabolic process; GO:0006950 response to stress; GO:0006979 respon…	GO:0005622 intracellular; GO:0005623 cell; GO:0005634 nucleus; GO:0005737 cytoplasm; GO:0005829 cytosol; GO:0005886 plasma membrane; GO:0016020 membrane; GO:0043226 organelle; GO:0043227 membrane-bounded organelle; GO:0043229 intracellular organelle; GO:0043231 intracellular membrane-bounded organelle; GO:0071944 cell periphery;	GO:0003824 catalytic activity; GO:0004553 hydrolase activity, hydrolyzing O-glycosyl compounds; GO:0004564 beta-fructofuranosidase activity; GO:0004575 sucrose alpha-glucosidase activity; GO:0015926 glucosidase activity; GO:0016787 hydrolase activity; GO:0016798 hydrolase activity, acting on glycosyl bonds; GO:0090599 alpha-glucosidase activity;	PF12899	PF12899 Alkaline and neutral invertase
A0A1U8I7E4	S68	Cluster3	Alkaline/neutral invertase	LOC107891383	0.999993	2.01014e-48	248.28	2	AGLDNYETTYS(1)PGGR	-0.3662	0.68449	0.769408	0.820806	0.703968	1.20959	1.14032	1.52469	1.14672	cytoplasm				GO:0000302 response to reactive oxygen species; GO:0005975 carbohydrate metabolic process; GO:0005984 disaccharide metabolic process; GO:0005985 sucrose metabolic process; GO:0005987 sucrose catabolic process; GO:0006082 organic acid metabolic process; GO:0006520 cellular amino acid metabolic process; GO:0006807 nitrogen compound metabolic process; GO:0006950 response to stress; GO:0006979 respon…	GO:0005622 intracellular; GO:0005623 cell; GO:0005634 nucleus; GO:0005737 cytoplasm; GO:0005829 cytosol; GO:0005886 plasma membrane; GO:0016020 membrane; GO:0043226 organelle; GO:0043227 membrane-bounded organelle; GO:0043229 intracellular organelle; GO:0043231 intracellular membrane-bounded organelle; GO:0071944 cell periphery;	GO:0003824 catalytic activity; GO:0004553 hydrolase activity, hydrolyzing O-glycosyl compounds; GO:0004564 beta-fructofuranosidase activity; GO:0004575 sucrose alpha-glucosidase activity; GO:0015926 glucosidase activity; GO:0016787 hydrolase activity; GO:0016798 hydrolase activity, acting on glycosyl bonds; GO:0090599 alpha-glucosidase activity;	PF12899	PF12899 Alkaline and neutral invertase
A0A1U8I7E4	S82	Cluster3	Alkaline/neutral invertase	LOC107891383	0.968635	0.000256787	107.09	2	SGFDT(0.009)PAS(0.969)S(0.022)T(0.001)R	-0.27144	0.664074	0.840792	0.82451	0.659829	1.11561	1.39677	1.32193	1.17649	cytoplasm				GO:0000302 response to reactive oxygen species; GO:0005975 carbohydrate metabolic process; GO:0005984 disaccharide metabolic process; GO:0005985 sucrose metabolic process; GO:0005987 sucrose catabolic process; GO:0006082 organic acid metabolic process; GO:0006520 cellular amino acid metabolic process; GO:0006807 nitrogen compound metabolic process; GO:0006950 response to stress; GO:0006979 respon…	GO:0005622 intracellular; GO:0005623 cell; GO:0005634 nucleus; GO:0005737 cytoplasm; GO:0005829 cytosol; GO:0005886 plasma membrane; GO:0016020 membrane; GO:0043226 organelle; GO:0043227 membrane-bounded organelle; GO:0043229 intracellular organelle; GO:0043231 intracellular membrane-bounded organelle; GO:0071944 cell periphery;	GO:0003824 catalytic activity; GO:0004553 hydrolase activity, hydrolyzing O-glycosyl compounds; GO:0004564 beta-fructofuranosidase activity; GO:0004575 sucrose alpha-glucosidase activity; GO:0015926 glucosidase activity; GO:0016787 hydrolase activity; GO:0016798 hydrolase activity, acting on glycosyl bonds; GO:0090599 alpha-glucosidase activity;	PF12899	PF12899 Alkaline and neutral invertase
A0A1U8I7E4	T79	Cluster5	Alkaline/neutral invertase	LOC107891383	0.999612	1.30269e-05	136.7	2	SGFDT(1)PASSTR	-0.10908	0.722025	0.794066	0.792294	0.748375	1.09885	1.14809	1.49152	1.20478	cytoplasm				GO:0000302 response to reactive oxygen species; GO:0005975 carbohydrate metabolic process; GO:0005984 disaccharide metabolic process; GO:0005985 sucrose metabolic process; GO:0005987 sucrose catabolic process; GO:0006082 organic acid metabolic process; GO:0006520 cellular amino acid metabolic process; GO:0006807 nitrogen compound metabolic process; GO:0006950 response to stress; GO:0006979 respon…	GO:0005622 intracellular; GO:0005623 cell; GO:0005634 nucleus; GO:0005737 cytoplasm; GO:0005829 cytosol; GO:0005886 plasma membrane; GO:0016020 membrane; GO:0043226 organelle; GO:0043227 membrane-bounded organelle; GO:0043229 intracellular organelle; GO:0043231 intracellular membrane-bounded organelle; GO:0071944 cell periphery;	GO:0003824 catalytic activity; GO:0004553 hydrolase activity, hydrolyzing O-glycosyl compounds; GO:0004564 beta-fructofuranosidase activity; GO:0004575 sucrose alpha-glucosidase activity; GO:0015926 glucosidase activity; GO:0016787 hydrolase activity; GO:0016798 hydrolase activity, acting on glycosyl bonds; GO:0090599 alpha-glucosidase activity;	PF12899	PF12899 Alkaline and neutral invertase
A0A1U8I7L0	S366	Cluster3	Eukaryotic translation initiation factor 4B(predicted)	LOC107891799	1	1.03643e-11	111.83	3	RLDGPKS(1)PVVDPK	-0.37788	0.756321	0.791614	0.885851	0.714022	0.990676	1.39107	1.33929	1.13116	nucleus
A0A1U8I7P4	S1244	Cluster6	enhancer of mRNA-decapping protein 4-like isoform X1	LOC107891829	0.999966	1.59493e-96	293.64	4	AGNPLVTQLS(1)NGPLAHLHEMQPEAQLDPTK	-0.52927	0.738521	0.838706	0.932736	0.858896	0.968877	1.23858	1.2413	1.18239	nucleus	K12616	EDC4; enhancer of mRNA-decapping protein 4	map03018 RNA degradation							K	KOG1916	Nuclear protein, contains WD40 repeats
A0A1U8I7P4	S698	Cluster6	enhancer of mRNA-decapping protein 4-like isoform X1	LOC107891829	0.759876	1.84172e-13	154.46	3	PSALLSSSSAENMHS(0.239)AS(0.76)PPGLS(0.001)R	-0.84283	0.747	0.799615	1.08681	0.89008	0.988834	1.09429	1.27172	1.12165	nucleus	K12616	EDC4; enhancer of mRNA-decapping protein 4	map03018 RNA degradation							K	KOG1916	Nuclear protein, contains WD40 repeats
A0A1U8I7Y8	S47	Cluster1	Superoxide dismutase [Cu-Zn]	LOC107891526	1	0.0182043	58.676	2	DHGAPS(1)DGER	0.83336	0.882291	0.841552	0.743823	0.828656	1.25746	1.16436	1.09451	1.18735	cytoplasm	K04565	SOD1; superoxide dismutase, Cu-Zn family [EC:1.15.1.1]	map04146 Peroxisome	GO:0000302 response to reactive oxygen species; GO:0000303 response to superoxide; GO:0000305 response to oxygen radical; GO:0001101 response to acid chemical; GO:0006801 superoxide metabolic process; GO:0006950 response to stress; GO:0006970 response to osmotic stress; GO:0006979 response to oxidative stress; GO:0008152 metabolic process; GO:0009314 response to radiation; GO:0009411 response to …	GO:0005576 extracellular region; GO:0005615 extracellular space; GO:0005622 intracellular; GO:0005623 cell; GO:0005737 cytoplasm; GO:0005773 vacuole; GO:0005777 peroxisome; GO:0042579 microbody; GO:0043226 organelle; GO:0043227 membrane-bounded organelle; GO:0043229 intracellular organelle; GO:0043231 intracellular membrane-bounded organelle;	GO:0003824 catalytic activity; GO:0004784 superoxide dismutase activity; GO:0005488 binding; GO:0005507 copper ion binding; GO:0008270 zinc ion binding; GO:0016209 antioxidant activity; GO:0016491 oxidoreductase activity; GO:0016721 oxidoreductase activity, acting on superoxide radicals as acceptor; GO:0043167 ion binding; GO:0043169 cation binding; GO:0046872 metal ion binding; GO:0046914 transi…	PF00080	PF00080 Copper/zinc superoxide dismutase (SODC)	PF00080 Copper/zinc superoxide dismutase (SODC)	P	KOG0441	Cu2+/Zn2+ superoxide dismutase SOD1
A0A1U8I8A1	S620	Cluster5	E3 ubiquitin-protein ligase	LOC107893857	0.922221	1.67324e-10	140.07	3	LTGSSENQSSQCS(0.076)S(0.922)PVYS(0.002)GNR	-0.74962	0.975291	0.869693	0.850604	0.894782	1.01444	1.12481	1.1464	1.12398	plasma membrane				GO:0000003 reproduction; GO:0000280 nuclear division; GO:0001101 response to acid chemical; GO:0006139 nucleobase-containing compound metabolic process; GO:0006259 DNA metabolic process; GO:0006310 DNA recombination; GO:0006325 chromatin organization; GO:0006342 chromatin silencing; GO:0006355 regulation of transcription, DNA-templated; GO:0006464 cellular protein modification process; GO:0006508…	GO:0000151 ubiquitin ligase complex; GO:0005622 intracellular; GO:0005623 cell; GO:0005737 cytoplasm; GO:0032991 protein-containing complex; GO:1902494 catalytic complex; GO:1990234 transferase complex;	GO:0003824 catalytic activity; GO:0004842 ubiquitin-protein transferase activity; GO:0005488 binding; GO:0016597 amino acid binding; GO:0016740 transferase activity; GO:0019787 ubiquitin-like protein transferase activity; GO:0031406 carboxylic acid binding; GO:0036094 small molecule binding; GO:0043167 ion binding; GO:0043168 anion binding; GO:0043169 cation binding; GO:0043177 organic acid bindi…				O	KOG1140	N-end rule pathway, recognition component UBR1
A0A1U8I8H0	T343	Cluster6	protein IQ-DOMAIN 1-like	LOC107893896	0.802212	0.00462761	63.165	3	TSSLQS(0.012)PS(0.184)T(0.802)PKPVS(0.001)MPTR	-0.27395	0.696802	0.770655	0.713495	0.998489	1.11443	1.18548	1.41835	1.10231	nucleus
A0A1U8I8Y5	T142	Cluster1	chromatin remodeling protein EBS-like	LOC107891823	0.999828	0.00218033	96.229	2	AVTGAFT(1)PDR	-0.2829	0.879233	0.976495	0.869276	0.813149	1.01517	1.25088	1.15228	1.04352	cytoplasm				GO:0006323 DNA packaging; GO:0006325 chromatin organization; GO:0006333 chromatin assembly or disassembly; GO:0006338 chromatin remodeling; GO:0006342 chromatin silencing; GO:0006355 regulation of transcription, DNA-templated; GO:0006996 organelle organization; GO:0007275 multicellular organism development; GO:0009791 post-embryonic development; GO:0009845 seed germination; GO:0009889 regulation …	GO:0000785 chromatin; GO:0005622 intracellular; GO:0005623 cell; GO:0005634 nucleus; GO:0005654 nucleoplasm; GO:0005677 chromatin silencing complex; GO:0005694 chromosome; GO:0017053 transcription repressor complex; GO:0031974 membrane-enclosed lumen; GO:0031981 nuclear lumen; GO:0032991 protein-containing complex; GO:0043226 organelle; GO:0043227 membrane-bounded organelle; GO:0043228 non-membra…	GO:0000976 transcription regulatory region sequence-specific DNA binding; GO:0001067 regulatory region nucleic acid binding; GO:0003676 nucleic acid binding; GO:0003677 DNA binding; GO:0003682 chromatin binding; GO:0003690 double-stranded DNA binding; GO:0005488 binding; GO:0005515 protein binding; GO:0035064 methylated histone binding; GO:0042393 histone binding; GO:0043565 sequence-specific DNA…	PF01426; PF00628	PF01426 BAH domain; PF00628 PHD-finger	PF01426 BAH domain	K	KOG1886	BAH domain proteins
A0A1U8I917	S489	Cluster2	pumilio homolog 24-like	LOC107891852	0.998632	5.10324e-89	287.57	2	EVATT(0.001)DS(0.999)DMEATESGK	0.72698	0.77281	0.814819	0.865217	1.33839	1.03356	1.17055	1.10631	0.898335	nucleus	K14844	PUF6; pumilio homology domain family member 6		GO:0000003 reproduction; GO:0003006 developmental process involved in reproduction; GO:0006417 regulation of translation; GO:0007275 multicellular organism development; GO:0009790 embryo development; GO:0009791 post-embryonic development; GO:0009793 embryo development ending in seed dormancy; GO:0009889 regulation of biosynthetic process; GO:0010154 fruit development; GO:0010468 regulation of gen…	GO:0005622 intracellular; GO:0005623 cell; GO:0005634 nucleus; GO:0005730 nucleolus; GO:0031974 membrane-enclosed lumen; GO:0031981 nuclear lumen; GO:0043226 organelle; GO:0043227 membrane-bounded organelle; GO:0043228 non-membrane-bounded organelle; GO:0043229 intracellular organelle; GO:0043231 intracellular membrane-bounded organelle; GO:0043232 intracellular non-membrane-bounded organelle; GO…	GO:0003676 nucleic acid binding; GO:0003723 RNA binding; GO:0003729 mRNA binding; GO:0005488 binding; GO:0097159 organic cyclic compound binding; GO:1901363 heterocyclic compound binding;	PF08144	PF08144 CPL (NUC119) domain		J	KOG2050	Puf family RNA-binding protein
A0A1U8I940	S458	Cluster4	Sodium/hydrogen exchanger	LOC107891873	0.773796	0.000360839	98.156	3	T(0.113)LS(0.774)S(0.113)EPSTPK	-0.36346	1.1643	1.03492	0.983323	1.10068	0.873316	0.754667	1.18771	0.901078	plasma membrane				GO:0006810 transport; GO:0006811 ion transport; GO:0006812 cation transport; GO:0006813 potassium ion transport; GO:0006814 sodium ion transport; GO:0006873 cellular ion homeostasis; GO:0006885 regulation of pH; GO:0006950 response to stress; GO:0006970 response to osmotic stress; GO:0009628 response to abiotic stimulus; GO:0009651 response to salt stress; GO:0009987 cellular process; GO:0010119 …	GO:0005622 intracellular; GO:0005623 cell; GO:0005737 cytoplasm; GO:0005773 vacuole; GO:0005774 vacuolar membrane; GO:0005886 plasma membrane; GO:0016020 membrane; GO:0031090 organelle membrane; GO:0043226 organelle; GO:0043227 membrane-bounded organelle; GO:0043229 intracellular organelle; GO:0043231 intracellular membrane-bounded organelle; GO:0071944 cell periphery; GO:0098588 bounding membran…	GO:0005215 transporter activity; GO:0005451 monovalent cation:proton antiporter activity; GO:0008324 cation transmembrane transporter activity; GO:0015075 ion transmembrane transporter activity; GO:0015077 monovalent inorganic cation transmembrane transporter activity; GO:0015078 proton transmembrane transporter activity; GO:0015079 potassium ion transmembrane transporter activity; GO:0015081 sod…				P	KOG1965	Sodium/hydrogen exchanger protein
A0A1U8I972	S644	Cluster3	ATP-dependent RNA helicase-like protein DB10 isoform X2	LOC107892276	0.999996	0.00043204	80.082	3	DRS(1)PPLQQHMPPNSNGISR	0.044024	0.903397	0.835283	0.862887	0.844709	0.98987	1.22936	1.25779	1.0767	nucleus	K12823	DDX5, DBP2; ATP-dependent RNA helicase DDX5/DBP2 [EC:3.6.4.13]	map03040 Spliceosome	GO:0006139 nucleobase-containing compound metabolic process; GO:0006464 cellular protein modification process; GO:0006468 protein phosphorylation; GO:0006725 cellular aromatic compound metabolic process; GO:0006793 phosphorus metabolic process; GO:0006796 phosphate-containing compound metabolic process; GO:0006807 nitrogen compound metabolic process; GO:0006950 response to stress; GO:0006970 resp…	GO:0005622 intracellular; GO:0005623 cell; GO:0005634 nucleus; GO:0005730 nucleolus; GO:0005737 cytoplasm; GO:0005829 cytosol; GO:0031974 membrane-enclosed lumen; GO:0031981 nuclear lumen; GO:0043226 organelle; GO:0043227 membrane-bounded organelle; GO:0043228 non-membrane-bounded organelle; GO:0043229 intracellular organelle; GO:0043231 intracellular membrane-bounded organelle; GO:0043232 intrac…	GO:0003724 RNA helicase activity; GO:0003824 catalytic activity; GO:0004386 helicase activity; GO:0004672 protein kinase activity; GO:0004674 protein serine/threonine kinase activity; GO:0008186 RNA-dependent ATPase activity; GO:0016301 kinase activity; GO:0016462 pyrophosphatase activity; GO:0016740 transferase activity; GO:0016772 transferase activity, transferring phosphorus-containing groups;…	PF00270	PF00270 DEAD/DEAH box helicase		A	KOG0331	ATP-dependent RNA helicase
A0A1U8I9A4	S149	Cluster3	XS domain-containing protein(predicted)	LOC107891937	0.998155	6.07866e-19	197.15	3	DYWNS(0.998)PS(0.002)DGPGPLK	-0.39924	0.822493	0.824746	0.918266	0.849894	0.931296	1.34264	1.22295	1.08771	chloroplast							PF03468	PF03468 XS domain
A0A1U8I9F8	S200	Cluster5	Protein zinc induced facilitator-like 1(predicted)	LOC107891978	0.999807	0.00407182	63.662	3	HS(1)FNENSLK	0.10745	0.878756	0.754053	0.826118	0.837634	1.01081	1.10888	1.26828	1.31546	plasma membrane
A0A1U8I9H6	T35	Cluster3	Usp domain-containing protein(predicted)	LOC107894156	0.984621	2.25856e-06	155.17	3	VPLT(0.004)VT(0.985)PT(0.01)T(0.001)GAQR	2.0486	0.759983	0.875824	0.841191	0.783669	1.0566	1.29555	1.28027	1.10691	cytoplasm							PF00582	PF00582 Universal stress protein family
A0A1U8I9K9	S96	Cluster1	Transmembrane protein(predicted)	LOC107894196	0.999767	0.0377557	41.283	3	LRS(1)PAVSK	0.22991	0.882799	0.949529	0.762465	0.841269	0.871101	1.40635	1.15325	1.13323	chloroplast
A0A1U8I9T4	S90	Cluster1	costars family protein-like	LOC107894171	0.985642	0.000144599	102.73	2	ATTPAAAAQS(0.014)S(0.986)N	-0.46484	0.869669	0.926294	0.800191	0.82821	1.0736	1.27013	1.08864	1.14327	cytoplasm										S	KOG3376	Uncharacterized conserved protein
A0A1U8I9U4	S154	Cluster6	serine/threonine-protein kinase SRK2A-like	LOC107894240	0.999728	1.03154e-11	108.13	3	SSLLHS(1)RPK	0.051748	0.612851	0.91811	0.830001	1.05511	0.868085	1.24461	1.11395	1.35728	cytoskeleton	K14498	SNRK2; serine/threonine-protein kinase SRK2 [EC:2.7.11.1]	map04016 MAPK signaling pathway - plant; map04075 Plant hormone signal transduction	GO:0006464 cellular protein modification process; GO:0006468 protein phosphorylation; GO:0006793 phosphorus metabolic process; GO:0006796 phosphate-containing compound metabolic process; GO:0006807 nitrogen compound metabolic process; GO:0006950 response to stress; GO:0006952 defense response; GO:0006970 response to osmotic stress; GO:0007154 cell communication; GO:0007165 signal transduction; GO…	GO:0005622 intracellular; GO:0005623 cell; GO:0005634 nucleus; GO:0005737 cytoplasm; GO:0005829 cytosol; GO:0043226 organelle; GO:0043227 membrane-bounded organelle; GO:0043229 intracellular organelle; GO:0043231 intracellular membrane-bounded organelle;	GO:0003824 catalytic activity; GO:0004672 protein kinase activity; GO:0004674 protein serine/threonine kinase activity; GO:0005488 binding; GO:0005543 phospholipid binding; GO:0008289 lipid binding; GO:0016301 kinase activity; GO:0016740 transferase activity; GO:0016772 transferase activity, transferring phosphorus-containing groups; GO:0016773 phosphotransferase activity, alcohol group as accept…	PF00069	PF00069 Protein kinase domain	PF00069 Protein kinase domain	T	KOG0583	Serine/threonine protein kinase
A0A1U8I9U4	S158	Cluster2	serine/threonine-protein kinase SRK2A-like	LOC107894240	0.943318	1.03154e-11	108.13	3	PKS(0.943)T(0.057)VGTPAYIAPEVLSR	-0.17793	0.752777	0.871804	0.963733	1.10879	0.99692	1.19059	1.04096	1.07443	cytoskeleton	K14498	SNRK2; serine/threonine-protein kinase SRK2 [EC:2.7.11.1]	map04016 MAPK signaling pathway - plant; map04075 Plant hormone signal transduction	GO:0006464 cellular protein modification process; GO:0006468 protein phosphorylation; GO:0006793 phosphorus metabolic process; GO:0006796 phosphate-containing compound metabolic process; GO:0006807 nitrogen compound metabolic process; GO:0006950 response to stress; GO:0006952 defense response; GO:0006970 response to osmotic stress; GO:0007154 cell communication; GO:0007165 signal transduction; GO…	GO:0005622 intracellular; GO:0005623 cell; GO:0005634 nucleus; GO:0005737 cytoplasm; GO:0005829 cytosol; GO:0043226 organelle; GO:0043227 membrane-bounded organelle; GO:0043229 intracellular organelle; GO:0043231 intracellular membrane-bounded organelle;	GO:0003824 catalytic activity; GO:0004672 protein kinase activity; GO:0004674 protein serine/threonine kinase activity; GO:0005488 binding; GO:0005543 phospholipid binding; GO:0008289 lipid binding; GO:0016301 kinase activity; GO:0016740 transferase activity; GO:0016772 transferase activity, transferring phosphorus-containing groups; GO:0016773 phosphotransferase activity, alcohol group as accept…	PF00069	PF00069 Protein kinase domain	PF00069 Protein kinase domain	T	KOG0583	Serine/threonine protein kinase
A0A1U8I9U4	T327	Cluster5	serine/threonine-protein kinase SRK2A-like	LOC107894240	1	4.66715e-151	344.32	4	SIGGFGWGGEEDGDAREEDT(1)EQEEEEEEDEYEK	-0.39466	0.971145	0.756975	0.9034	0.899472	0.977622	0.925009	1.33482	1.23156	cytoskeleton	K14498	SNRK2; serine/threonine-protein kinase SRK2 [EC:2.7.11.1]	map04016 MAPK signaling pathway - plant; map04075 Plant hormone signal transduction	GO:0006464 cellular protein modification process; GO:0006468 protein phosphorylation; GO:0006793 phosphorus metabolic process; GO:0006796 phosphate-containing compound metabolic process; GO:0006807 nitrogen compound metabolic process; GO:0006950 response to stress; GO:0006952 defense response; GO:0006970 response to osmotic stress; GO:0007154 cell communication; GO:0007165 signal transduction; GO…	GO:0005622 intracellular; GO:0005623 cell; GO:0005634 nucleus; GO:0005737 cytoplasm; GO:0005829 cytosol; GO:0043226 organelle; GO:0043227 membrane-bounded organelle; GO:0043229 intracellular organelle; GO:0043231 intracellular membrane-bounded organelle;	GO:0003824 catalytic activity; GO:0004672 protein kinase activity; GO:0004674 protein serine/threonine kinase activity; GO:0005488 binding; GO:0005543 phospholipid binding; GO:0008289 lipid binding; GO:0016301 kinase activity; GO:0016740 transferase activity; GO:0016772 transferase activity, transferring phosphorus-containing groups; GO:0016773 phosphotransferase activity, alcohol group as accept…	PF00069	PF00069 Protein kinase domain		T	KOG0583	Serine/threonine protein kinase
A0A1U8I9Y4	S667	Cluster6	probable receptor-like protein kinase At1g49730 isoform X1	LOC107894272	0.999937	0.0104224	70.1	2	S(1)PQNILSL	-0.21131	0.620563	0.975029	0.971932	0.858748	1.19699	0.842364	1.29175	1.24263	plasma membrane							PF00069	PF00069 Protein kinase domain		T	KOG1187	Serine/threonine protein kinase
A0A1U8IA19	S407	Cluster3	Polyadenylate-binding protein	LOC107894289	0.864799	0.000649765	92.866	2	PVT(0.045)MS(0.865)PS(0.09)VAPR	-1.7141	0.804874	0.593239	0.758796	0.590964	1.12661	1.37348	1.50081	1.25122	nucleus	K13126	PABPC; polyadenylate-binding protein	map03013 RNA transport; map03015 mRNA surveillance pathway; map03018 RNA degradation	GO:0006412 translation; GO:0006413 translational initiation; GO:0006417 regulation of translation; GO:0006446 regulation of translational initiation; GO:0006518 peptide metabolic process; GO:0006807 nitrogen compound metabolic process; GO:0006950 response to stress; GO:0006970 response to osmotic stress; GO:0008152 metabolic process; GO:0009058 biosynthetic process; GO:0009059 macromolecule biosy…	GO:0005622 intracellular; GO:0005623 cell; GO:0005737 cytoplasm; GO:0005829 cytosol;	GO:0003676 nucleic acid binding; GO:0003723 RNA binding; GO:0003729 mRNA binding; GO:0003743 translation initiation factor activity; GO:0005488 binding; GO:0008135 translation factor activity, RNA binding; GO:0097159 organic cyclic compound binding; GO:1901363 heterocyclic compound binding;	PF00076	PF00076 RNA recognition motif. (a.k.a. RRM, RBD, or RNP domain)		AJ	KOG0123	Polyadenylate-binding protein (RRM superfamily)
A0A1U8IAA0	S459	Cluster3	AUGMIN subunit 6-like	LOC107892195	0.999086	1.26916e-12	179.97	2	GQAS(0.001)S(0.999)PIQAQSSGR	-0.29895	0.723773	0.84001	0.833723	0.718155	1.11299	1.30218	1.3873	1.08187	nucleus				GO:0000226 microtubule cytoskeleton organization; GO:0006996 organelle organization; GO:0007010 cytoskeleton organization; GO:0007017 microtubule-based process; GO:0007275 multicellular organism development; GO:0009553 embryo sac development; GO:0009555 pollen development; GO:0009561 megagametogenesis; GO:0009987 cellular process; GO:0016043 cellular component organization; GO:0032501 multicellul…	GO:0005622 intracellular; GO:0005623 cell; GO:0005737 cytoplasm; GO:0005819 spindle; GO:0005856 cytoskeleton; GO:0009524 phragmoplast; GO:0015630 microtubule cytoskeleton; GO:0043226 organelle; GO:0043228 non-membrane-bounded organelle; GO:0043229 intracellular organelle; GO:0043232 intracellular non-membrane-bounded organelle;	GO:0005488 binding; GO:0005515 protein binding; GO:0008017 microtubule binding; GO:0008092 cytoskeletal protein binding; GO:0015631 tubulin binding; GO:0051011 microtubule minus-end binding;
A0A1U8IAA0	S495	Cluster3	AUGMIN subunit 6-like	LOC107892195	0.838456	0.00433877	62.466	3	IS(0.162)AS(0.838)PPALK	-0.24197	0.623625	0.709099	0.813373	0.707985	0.999674	1.49685	1.47422	1.17518	nucleus				GO:0000226 microtubule cytoskeleton organization; GO:0006996 organelle organization; GO:0007010 cytoskeleton organization; GO:0007017 microtubule-based process; GO:0007275 multicellular organism development; GO:0009553 embryo sac development; GO:0009555 pollen development; GO:0009561 megagametogenesis; GO:0009987 cellular process; GO:0016043 cellular component organization; GO:0032501 multicellul…	GO:0005622 intracellular; GO:0005623 cell; GO:0005737 cytoplasm; GO:0005819 spindle; GO:0005856 cytoskeleton; GO:0009524 phragmoplast; GO:0015630 microtubule cytoskeleton; GO:0043226 organelle; GO:0043228 non-membrane-bounded organelle; GO:0043229 intracellular organelle; GO:0043232 intracellular non-membrane-bounded organelle;	GO:0005488 binding; GO:0005515 protein binding; GO:0008017 microtubule binding; GO:0008092 cytoskeletal protein binding; GO:0015631 tubulin binding; GO:0051011 microtubule minus-end binding;
A0A1U8IAH1	S215	Cluster2	heterogeneous nuclear ribonucleoprotein 1-like isoform X1	LOC107892251	1	0.0179758	45.115	4	KPNPPPPPS(1)KR	-0.085818	0.814567	0.685051	0.914087	0.740344	1.05255	1.55697	1.22074	1.0157	nucleus	K12741	HNRNPA1_3; heterogeneous nuclear ribonucleoprotein A1/A3	map03040 Spliceosome	GO:0006139 nucleobase-containing compound metabolic process; GO:0006378 mRNA polyadenylation; GO:0006379 mRNA cleavage; GO:0006396 RNA processing; GO:0006397 mRNA processing; GO:0006725 cellular aromatic compound metabolic process; GO:0006807 nitrogen compound metabolic process; GO:0008152 metabolic process; GO:0009607 response to biotic stimulus; GO:0009719 response to endogenous stimulus; GO:00…	GO:0005622 intracellular; GO:0005623 cell; GO:0005634 nucleus; GO:0005654 nucleoplasm; GO:0005737 cytoplasm; GO:0005849 mRNA cleavage factor complex; GO:0010494 cytoplasmic stress granule; GO:0031974 membrane-enclosed lumen; GO:0031981 nuclear lumen; GO:0032991 protein-containing complex; GO:0035770 ribonucleoprotein granule; GO:0036464 cytoplasmic ribonucleoprotein granule; GO:0043226 organelle;…	GO:0003676 nucleic acid binding; GO:0003723 RNA binding; GO:0003729 mRNA binding; GO:0005488 binding; GO:0097159 organic cyclic compound binding; GO:1901363 heterocyclic compound binding;	PF00076	PF00076 RNA recognition motif. (a.k.a. RRM, RBD, or RNP domain)		A	KOG0118	FOG: RRM domain
A0A1U8IAM0	S489	Cluster3	serine/threonine-protein kinase BLUS1-like	LOC107892286	0.996801	8.42076e-13	177.44	2	FLS(0.997)GS(0.003)LIPDSAFSPNK	0.57593	0.757373	0.828297	0.861092	0.831869	1.12416	1.22382	1.32078	1.05261	nucleus	K08835	OXSR1, STK39; serine/threonine-protein kinase OSR1/STK39 [EC:2.7.11.1]		GO:0001932 regulation of protein phosphorylation; GO:0001934 positive regulation of protein phosphorylation; GO:0006464 cellular protein modification process; GO:0006468 protein phosphorylation; GO:0006793 phosphorus metabolic process; GO:0006796 phosphate-containing compound metabolic process; GO:0006807 nitrogen compound metabolic process; GO:0006950 response to stress; GO:0007154 cell communic…	GO:0005622 intracellular; GO:0005623 cell; GO:0005737 cytoplasm;	GO:0003824 catalytic activity; GO:0004672 protein kinase activity; GO:0004674 protein serine/threonine kinase activity; GO:0016301 kinase activity; GO:0016740 transferase activity; GO:0016772 transferase activity, transferring phosphorus-containing groups; GO:0016773 phosphotransferase activity, alcohol group as acceptor; GO:0140096 catalytic activity, acting on a protein;	PF00069	PF00069 Protein kinase domain		T	KOG0582	Ste20-like serine/threonine protein kinase
A0A1U8IAM5	S453	Cluster2	Protein farnesyltransferase subunit beta	LOC107892292	0.835864	0.000487298	86.944	3	YWGAHEFFT(0.164)KS(0.836)	-0.16446	0.784524	0.865908	1.01119	1.14032	1.12258	1.18254	1.08939	0.803535	nucleus	K05954	FNTB; protein farnesyltransferase subunit beta [EC:2.5.1.58]	map00900 Terpenoid backbone biosynthesis	GO:0001101 response to acid chemical; GO:0006464 cellular protein modification process; GO:0006807 nitrogen compound metabolic process; GO:0006950 response to stress; GO:0008152 metabolic process; GO:0009414 response to water deprivation; GO:0009415 response to water; GO:0009628 response to abiotic stimulus; GO:0009719 response to endogenous stimulus; GO:0009725 response to hormone; GO:0009737 re…	GO:0005622 intracellular; GO:0005623 cell; GO:0005737 cytoplasm; GO:0005965 protein farnesyltransferase complex; GO:0032991 protein-containing complex; GO:1902494 catalytic complex; GO:1990234 transferase complex;	GO:0003824 catalytic activity; GO:0004311 farnesyltranstransferase activity; GO:0004659 prenyltransferase activity; GO:0004660 protein farnesyltransferase activity; GO:0005488 binding; GO:0008270 zinc ion binding; GO:0008318 protein prenyltransferase activity; GO:0016740 transferase activity; GO:0016765 transferase activity, transferring alkyl or aryl (other than methyl) groups; GO:0043167 ion bi…				O	KOG0365	Beta subunit of farnesyltransferase
A0A1U8IB02	S18	Cluster3	zinc-finger homeodomain protein 9-like	LOC107892388	0.999998	1.35576e-05	127.87	2	S(1)PDPETETPVR	-0.2948	0.67927	0.93128	0.900756	0.761066	0.954685	1.30092	1.31879	1.15323	nucleus				GO:0001101 response to acid chemical; GO:0006082 organic acid metabolic process; GO:0006790 sulfur compound metabolic process; GO:0006807 nitrogen compound metabolic process; GO:0008152 metabolic process; GO:0009719 response to endogenous stimulus; GO:0009725 response to hormone; GO:0009739 response to gibberellin; GO:0009987 cellular process; GO:0010033 response to organic substance; GO:0016143 …	GO:0005622 intracellular; GO:0005623 cell; GO:0005634 nucleus; GO:0043226 organelle; GO:0043227 membrane-bounded organelle; GO:0043229 intracellular organelle; GO:0043231 intracellular membrane-bounded organelle;	GO:0001067 regulatory region nucleic acid binding; GO:0003676 nucleic acid binding; GO:0003677 DNA binding; GO:0005488 binding; GO:0005515 protein binding; GO:0042802 identical protein binding; GO:0042803 protein homodimerization activity; GO:0043565 sequence-specific DNA binding; GO:0046983 protein dimerization activity; GO:0097159 organic cyclic compound binding; GO:1901363 heterocyclic compoun…
A0A1U8IB02	T8	Cluster6	zinc-finger homeodomain protein 9-like	LOC107892388	0.859695	6.59794e-06	86.39	2	MEIAPT(0.07)S(0.07)T(0.86)PPLS(0.001)TTTPK	0.74109	0.760599	0.874995	0.971253	0.798191	1.04648	1.1738	1.36881	1.00587	nucleus				GO:0001101 response to acid chemical; GO:0006082 organic acid metabolic process; GO:0006790 sulfur compound metabolic process; GO:0006807 nitrogen compound metabolic process; GO:0008152 metabolic process; GO:0009719 response to endogenous stimulus; GO:0009725 response to hormone; GO:0009739 response to gibberellin; GO:0009987 cellular process; GO:0010033 response to organic substance; GO:0016143 …	GO:0005622 intracellular; GO:0005623 cell; GO:0005634 nucleus; GO:0043226 organelle; GO:0043227 membrane-bounded organelle; GO:0043229 intracellular organelle; GO:0043231 intracellular membrane-bounded organelle;	GO:0001067 regulatory region nucleic acid binding; GO:0003676 nucleic acid binding; GO:0003677 DNA binding; GO:0005488 binding; GO:0005515 protein binding; GO:0042802 identical protein binding; GO:0042803 protein homodimerization activity; GO:0043565 sequence-specific DNA binding; GO:0046983 protein dimerization activity; GO:0097159 organic cyclic compound binding; GO:1901363 heterocyclic compoun…
A0A1U8IBD9	S94	Cluster5	serine/threonine protein phosphatase 2A regulatory subunit B''beta-like isoform X1	LOC107893188	0.905674	0.0162364	41.866	3	AGNPLNVS(0.004)ANT(0.004)S(0.004)GGGS(0.004)PS(0.004)S(0.004)NS(0.004)LPS(0.019)MFPAGS(0.048)APPLS(0.906)PR	3.5704	0.773214	0.902638	0.812771	0.79512	0.898886	1.26314	1.33792	1.21632	nucleus	K11583	PPP2R3; serine/threonine-protein phosphatase 2A regulatory subunit B''	map03015 mRNA surveillance pathway		GO:0005622 intracellular; GO:0005623 cell; GO:0005634 nucleus; GO:0005737 cytoplasm; GO:0005829 cytosol; GO:0043226 organelle; GO:0043227 membrane-bounded organelle; GO:0043229 intracellular organelle; GO:0043231 intracellular membrane-bounded organelle;		PF13499	PF13499 EF-hand domain pair		A	KOG2562	Protein phosphatase 2 regulatory subunit
A0A1U8IBJ0	T88	Cluster2	PITH domain-containing protein At3g04780	LOC107893224	0.991917	0.0011444	88.755	4	LHSIVVMGS(0.008)EEDGPKT(0.992)VK	0.12227	0.747728	0.931302	0.94265	0.978707	1.11159	1.27032	1.22694	0.790768	cytoplasm							PF06201	PF06201 PITH domain	PF06201 PITH domain	O	KOG0908	Thioredoxin-like protein
A0A1U8IBL5	S773	Cluster5	Mediator of RNA polymerase II transcription subunit 14	LOC107894950	0.997424	2.79363e-12	119.05	2	S(0.997)PHS(0.003)VDNGVLDEDQLR	0.2537	0.851126	0.894829	0.897852	0.83821	0.979825	1.12402	1.26973	1.14441	nucleus	K15156	MED14, RGR1; mediator of RNA polymerase II transcription subunit 14		GO:0002376 immune system process; GO:0006950 response to stress; GO:0006952 defense response; GO:0006955 immune response; GO:0008284 positive regulation of cell population proliferation; GO:0009266 response to temperature stimulus; GO:0009409 response to cold; GO:0009605 response to external stimulus; GO:0009607 response to biotic stimulus; GO:0009627 systemic acquired resistance; GO:0009628 resp…	GO:0000428 DNA-directed RNA polymerase complex; GO:0005622 intracellular; GO:0005623 cell; GO:0005634 nucleus; GO:0005654 nucleoplasm; GO:0005667 transcription regulator complex; GO:0005911 cell-cell junction; GO:0009506 plasmodesma; GO:0016591 RNA polymerase II, holoenzyme; GO:0016592 mediator complex; GO:0030054 cell junction; GO:0030880 RNA polymerase complex; GO:0031974 membrane-enclosed lume…					K	KOG1875	Thyroid hormone receptor-associated coactivator complex component (TRAP170)
A0A1U8IBN7	T333	Cluster1	probable aldo-keto reductase 1	LOC107894822	0.998986	0.0508339	47.261	2	Y(0.001)GNT(0.999)PPNKR	1.0449	0.678934	0.857987	0.910142	0.679366	1.09216	1.59944	1.21825	0.963716	cytoplasm							PF00248	PF00248 Aldo/keto reductase family		C	KOG1575	Voltage-gated shaker-like K+ channel, subunit beta/KCNAB
A0A1U8ICS1	S599	Cluster2	ANK_REP_REGION domain-containing protein(predicted)	LOC107893187	0.99971	0.000218644	93.478	3	GGQPSDGES(1)HR	-0.83587	0.817109	0.875622	0.880025	0.910142	1.1238	1.24867	1.08912	1.05551	nucleus	K21437	ANKRD13; ankyrin repeat domain-containing protein 13			GO:0005622 intracellular; GO:0005623 cell; GO:0005737 cytoplasm; GO:0043226 organelle; GO:0043227 membrane-bounded organelle; GO:0043229 intracellular organelle; GO:0043231 intracellular membrane-bounded organelle;		PF11904	PF11904 GPCR-chaperone	PF11904 GPCR-chaperone	CH	KOG0522	Ankyrin repeat protein
A0A1U8ICU0	S274	Cluster2	Tetratricopeptide repeat 1(predicted)	LOC107895163	0.976917	0.0151309	54.343	3	EKS(0.977)FS(0.009)T(0.011)S(0.003)MR	-0.7512	0.744948	0.891922	0.975681	1.01787	0.96389	1.20535	1.25225	0.948095	nucleus					GO:0005622 intracellular; GO:0005623 cell; GO:0005737 cytoplasm; GO:0005829 cytosol;		PF00564	PF00564 PB1 domain		DO	KOG4151	Myosin assembly protein/sexual cycle protein and related proteins
A0A1U8ICV8	T347	Cluster1	germinal center kinase 1-like isoform X5	LOC107895261	0.998276	5.39499e-05	141.46	2	GQHDDSDS(0.002)PPT(0.998)PR	0.30307	0.819516	0.97563	0.696511	0.961281	1.20423	1.27433	0.941685	1.12682	nucleus	K08838	STK24_25_MST4; serine/threonine-protein kinase 24/25/MST4 [EC:2.7.11.1]					PF00069	PF00069 Protein kinase domain		T	KOG0201	Serine/threonine protein kinase
A0A1U8ID18	S345	Cluster6	autophagy-related protein 18h-like	LOC107893265	0.942933	3.58507e-05	85.002	3	YYQDLTPDGS(0.035)GS(0.943)PVS(0.011)S(0.011)HSGWK	-1.0658	0.782455	0.786985	0.936761	0.822846	0.929684	1.267	1.40332	1.07094	chloroplast	K04733	IRAK4; interleukin-1 receptor-associated kinase 4 [EC:2.7.11.1]		GO:0000226 microtubule cytoskeleton organization; GO:0001952 regulation of cell-matrix adhesion; GO:0001953 negative regulation of cell-matrix adhesion; GO:0006355 regulation of transcription, DNA-templated; GO:0006357 regulation of transcription by RNA polymerase II; GO:0006810 transport; GO:0006950 response to stress; GO:0006996 organelle organization; GO:0007010 cytoskeleton organization; GO:0…	GO:0000785 chromatin; GO:0005622 intracellular; GO:0005623 cell; GO:0005634 nucleus; GO:0005694 chromosome; GO:0005730 nucleolus; GO:0005737 cytoplasm; GO:0005856 cytoskeleton; GO:0005874 microtubule; GO:0005881 cytoplasmic microtubule; GO:0015630 microtubule cytoskeleton; GO:0031252 cell leading edge; GO:0031974 membrane-enclosed lumen; GO:0031981 nuclear lumen; GO:0035327 transcriptionally acti…	GO:0003682 chromatin binding; GO:0005102 signaling receptor binding; GO:0005488 binding; GO:0005515 protein binding; GO:0008047 enzyme activator activity; GO:0008092 cytoskeletal protein binding; GO:0008134 transcription factor binding; GO:0010698 acetyltransferase activator activity; GO:0015631 tubulin binding; GO:0019899 enzyme binding; GO:0030234 enzyme regulator activity; GO:0035035 histone a…				C	KOG2109	WD40 repeat protein
A0A1U8ID78	S321	Cluster2	protein WVD2-like 3 isoform X4	LOC107893278	0.953295	2.66028e-08	158.58	4	RKS(0.953)CS(0.047)GPVSSSQGDK	-1.1561	0.808144	0.979004	1.03684	0.836361	1.11413	1.25686	1.00463	0.964028	nucleus
A0A1U8ID99	S166	Cluster3	spindle pole body component 110-like isoform X2	LOC107895392	0.986856	5.10106e-49	237.23	3	S(0.987)ADS(0.013)VVESTMSAEDESNAEASK	-0.070058	0.817266	0.892586	0.905325	0.848832	1.01485	1.16216	1.1792	1.17979	Golgi apparatus
A0A1U8IDM9	S528	Cluster6	U11/U12 small nuclear ribonucleoprotein 48 kDa protein-like isoform X2	LOC107893825	0.977195	2.49773e-07	142.93	3	STSDISEAVS(0.023)GS(0.977)PDHYGR	-0.69477	0.765161	0.8121	1.05397	0.721805	1.02003	1.21102	1.30286	1.11306	chloroplast	K13156	SNRNP48; U11/U12 small nuclear ribonucleoprotein 48 kDa protein
A0A1U8IDN3	S309	Cluster6	protein ABSCISIC ACID-INSENSITIVE 5-like	LOC107895419	0.954199	0.000102533	106.38	2	TIGGVAPVS(0.954)PVS(0.038)S(0.008)ER	0.55216	0.746783	0.864411	0.984331	0.930794	0.952823	1.16379	1.32444	1.03263	nucleus	K14432	ABF; ABA responsive element binding factor	map04075 Plant hormone signal transduction	GO:0000003 reproduction; GO:0001101 response to acid chemical; GO:0003006 developmental process involved in reproduction; GO:0006355 regulation of transcription, DNA-templated; GO:0006950 response to stress; GO:0006970 response to osmotic stress; GO:0007154 cell communication; GO:0007165 signal transduction; GO:0007275 multicellular organism development; GO:0009266 response to temperature stimulu…	GO:0005622 intracellular; GO:0005623 cell; GO:0005634 nucleus; GO:0043226 organelle; GO:0043227 membrane-bounded organelle; GO:0043229 intracellular organelle; GO:0043231 intracellular membrane-bounded organelle;	GO:0003676 nucleic acid binding; GO:0003677 DNA binding; GO:0003700 DNA-binding transcription factor activity; GO:0005488 binding; GO:0005515 protein binding; GO:0042802 identical protein binding; GO:0042803 protein homodimerization activity; GO:0043565 sequence-specific DNA binding; GO:0046983 protein dimerization activity; GO:0097159 organic cyclic compound binding; GO:0140110 transcription reg…
A0A1U8IDN7	S26	Cluster5	probable cyclic nucleotide-gated ion channel 5	LOC107893439	1	0.0126418	74.165	2	LDDLDS(1)R	-0.43903	0.806649	0.836761	0.851801	0.812039	1.16222	1.01579	1.37314	1.1416	plasma membrane	K05391	CNGC; cyclic nucleotide gated channel, plant	map04626 Plant-pathogen interaction	GO:0006810 transport; GO:0006811 ion transport; GO:0006812 cation transport; GO:0006813 potassium ion transport; GO:0006816 calcium ion transport; GO:0009987 cellular process; GO:0010035 response to inorganic substance; GO:0010038 response to metal ion; GO:0015672 monovalent inorganic cation transport; GO:0030001 metal ion transport; GO:0034220 ion transmembrane transport; GO:0042221 response to …	GO:0005623 cell; GO:0005886 plasma membrane; GO:0005887 integral component of plasma membrane; GO:0016020 membrane; GO:0016021 integral component of membrane; GO:0031224 intrinsic component of membrane; GO:0031226 intrinsic component of plasma membrane; GO:0071944 cell periphery;	GO:0005215 transporter activity; GO:0005216 ion channel activity; GO:0005217 intracellular ligand-gated ion channel activity; GO:0005221 intracellular cyclic nucleotide activated cation channel activity; GO:0005223 intracellular cGMP-activated cation channel activity; GO:0005244 voltage-gated ion channel activity; GO:0005249 voltage-gated potassium channel activity; GO:0005261 cation channel acti…	PF00027	PF00027 Cyclic nucleotide-binding domain		P	KOG0498	K+-channel ERG and related proteins, contain PAS/PAC sensor domain
A0A1U8IDN7	S30	Cluster2	probable cyclic nucleotide-gated ion channel 5	LOC107893439	0.976367	0.000258918	117.25	2	S(0.001)S(0.022)S(0.976)PS(0.002)AAGLK	0.45753	0.775507	0.84861	0.937349	0.922348	1.08815	1.15983	1.22337	1.04484	plasma membrane	K05391	CNGC; cyclic nucleotide gated channel, plant	map04626 Plant-pathogen interaction	GO:0006810 transport; GO:0006811 ion transport; GO:0006812 cation transport; GO:0006813 potassium ion transport; GO:0006816 calcium ion transport; GO:0009987 cellular process; GO:0010035 response to inorganic substance; GO:0010038 response to metal ion; GO:0015672 monovalent inorganic cation transport; GO:0030001 metal ion transport; GO:0034220 ion transmembrane transport; GO:0042221 response to …	GO:0005623 cell; GO:0005886 plasma membrane; GO:0005887 integral component of plasma membrane; GO:0016020 membrane; GO:0016021 integral component of membrane; GO:0031224 intrinsic component of membrane; GO:0031226 intrinsic component of plasma membrane; GO:0071944 cell periphery;	GO:0005215 transporter activity; GO:0005216 ion channel activity; GO:0005217 intracellular ligand-gated ion channel activity; GO:0005221 intracellular cyclic nucleotide activated cation channel activity; GO:0005223 intracellular cGMP-activated cation channel activity; GO:0005244 voltage-gated ion channel activity; GO:0005249 voltage-gated potassium channel activity; GO:0005261 cation channel acti…	PF00027	PF00027 Cyclic nucleotide-binding domain		P	KOG0498	K+-channel ERG and related proteins, contain PAS/PAC sensor domain
A0A1U8IE02	S147	Cluster5	vesicle-associated protein 1-3-like	LOC107893914	0.964587	0.000126091	142.94	2	AS(0.035)S(0.965)QENGNQNFEEVSR	-1.4146	0.888708	0.82386	0.885461	0.799515	0.957031	1.18718	1.34656	1.11168	nucleus					GO:0005622 intracellular; GO:0005623 cell; GO:0005737 cytoplasm; GO:0005783 endoplasmic reticulum; GO:0012505 endomembrane system; GO:0043226 organelle; GO:0043227 membrane-bounded organelle; GO:0043229 intracellular organelle; GO:0043231 intracellular membrane-bounded organelle;		PF00635	PF00635 MSP (Major sperm protein) domain		U	KOG0439	VAMP-associated protein involved in inositol metabolism
A0A1U8IE02	S169	Cluster2	vesicle-associated protein 1-3-like	LOC107893914	0.762798	0.0233444	47.916	3	EKS(0.763)S(0.23)EAWS(0.007)AISK	-0.82277	0.808002	0.814994	0.967882	0.942795	1.07468	1.22094	1.21249	0.958209	nucleus					GO:0005622 intracellular; GO:0005623 cell; GO:0005737 cytoplasm; GO:0005783 endoplasmic reticulum; GO:0012505 endomembrane system; GO:0043226 organelle; GO:0043227 membrane-bounded organelle; GO:0043229 intracellular organelle; GO:0043231 intracellular membrane-bounded organelle;		PF00635	PF00635 MSP (Major sperm protein) domain		U	KOG0439	VAMP-associated protein involved in inositol metabolism
A0A1U8IEJ7	S265	Cluster2	Probable 6-phosphogluconolactonase	LOC107893687	1	0.000298606	128.6	2	LDNLQFS(1)E	-0.25406	0.806246	0.891363	1.04264	0.854318	1.05453	1.25186	1.14417	0.954872	cytoplasm	K01057	PGLS, pgl, devB; 6-phosphogluconolactonase [EC:3.1.1.31]	map00030 Pentose phosphate pathway; map01100 Metabolic pathways; map01110 Biosynthesis of secondary metabolites; map01200 Carbon metabolism	GO:0006081 cellular aldehyde metabolic process; GO:0006098 pentose-phosphate shunt; GO:0006139 nucleobase-containing compound metabolic process; GO:0006725 cellular aromatic compound metabolic process; GO:0006732 coenzyme metabolic process; GO:0006733 oxidoreduction coenzyme metabolic process; GO:0006739 NADP metabolic process; GO:0006753 nucleoside phosphate metabolic process; GO:0006793 phospho…	GO:0005622 intracellular; GO:0005623 cell; GO:0005737 cytoplasm; GO:0005829 cytosol;	GO:0003824 catalytic activity; GO:0016787 hydrolase activity; GO:0016788 hydrolase activity, acting on ester bonds; GO:0017057 6-phosphogluconolactonase activity; GO:0052689 carboxylic ester hydrolase activity;	PF01182	PF01182 Glucosamine-6-phosphate isomerases/6-phosphogluconolactonase		G	KOG3147	6-phosphogluconolactonase - like protein
A0A1U8IET8	S132	Cluster1	cold shock domain-containing protein 3-like	LOC107895883	1	1.25498e-12	175.85	3	DCSNNVNDDYNHS(1)PR	-0.16296	0.757835	0.87129	0.803192	0.799103	1.07162	1.46535	1.18816	1.04345	nucleus	K09250	CNBP; cellular nucleic acid-binding protein		GO:0000902 cell morphogenesis; GO:0001101 response to acid chemical; GO:0006139 nucleobase-containing compound metabolic process; GO:0006725 cellular aromatic compound metabolic process; GO:0006807 nitrogen compound metabolic process; GO:0006950 response to stress; GO:0006970 response to osmotic stress; GO:0006996 organelle organization; GO:0008152 metabolic process; GO:0009266 response to temper…	GO:0005622 intracellular; GO:0005623 cell; GO:0005634 nucleus; GO:0005737 cytoplasm; GO:0043226 organelle; GO:0043227 membrane-bounded organelle; GO:0043229 intracellular organelle; GO:0043231 intracellular membrane-bounded organelle;	GO:0003676 nucleic acid binding; GO:0003677 DNA binding; GO:0003690 double-stranded DNA binding; GO:0003697 single-stranded DNA binding; GO:0003723 RNA binding; GO:0003729 mRNA binding; GO:0005488 binding; GO:0097159 organic cyclic compound binding; GO:1901363 heterocyclic compound binding;	PF00313; PF00098	PF00313 'Cold-shock' DNA-binding domain; PF00098 Zinc knuckle		J	KOG3070	Predicted RNA-binding protein containing PIN domain and invovled in translation or RNA processing
A0A1U8IFG9	S112	Cluster6	Golgin subfamily A member 4(predicted)	LOC107893945	1	0.000357265	110.86	2	ALS(1)MPEMPIK	-0.15619	0.656856	0.85221	0.863831	0.850701	0.934494	1.31837	1.42518	1.09835	nucleus
A0A1U8IFG9	T250	Cluster3	Golgin subfamily A member 4(predicted)	LOC107893945	1	0.0161973	63.283	3	T(1)PERPEK	0.24326	0.629658	0.766429	0.762234	0.784532	0.98982	1.56241	1.30951	1.19541	nucleus
A0A1U8IFH5	S41	Cluster3	transcription factor TCP15-like	LOC107893949	0.983848	1.4352e-06	97.542	3	FDPADVDTSSKPT(0.005)LES(0.984)PS(0.011)K	0.24029	0.67026	0.817696	0.793045	0.634642	0.979145	1.577	1.44278	1.08543	nucleus
A0A1U8IFJ7	S661	Cluster1	Signal recognition particle subunit SRP72	LOC107893969	0.990882	0.0352137	41.871	3	GVS(0.001)QS(0.001)AEPS(0.008)RPQS(0.991)K	0.10222	0.894775	0.898593	0.871117	0.842823	1.14601	1.21726	1.12092	1.0085	cytoplasm	K03108	SRP72; signal recognition particle subunit SRP72	map03060 Protein export	GO:0006605 protein targeting; GO:0006612 protein targeting to membrane; GO:0006613 cotranslational protein targeting to membrane; GO:0006614 SRP-dependent cotranslational protein targeting to membrane; GO:0006616 SRP-dependent cotranslational protein targeting to membrane, translocation; GO:0006810 transport; GO:0006886 intracellular protein transport; GO:0008104 protein localization; GO:0015031 …	GO:0005622 intracellular; GO:0005623 cell; GO:0005737 cytoplasm; GO:0005783 endoplasmic reticulum; GO:0005786 signal recognition particle, endoplasmic reticulum targeting; GO:0005829 cytosol; GO:0012505 endomembrane system; GO:0032991 protein-containing complex; GO:0043226 organelle; GO:0043227 membrane-bounded organelle; GO:0043229 intracellular organelle; GO:0043231 intracellular membrane-bound…	GO:0003676 nucleic acid binding; GO:0003723 RNA binding; GO:0005047 signal recognition particle binding; GO:0005488 binding; GO:0005515 protein binding; GO:0008312 7S RNA binding; GO:0019904 protein domain specific binding; GO:0030911 TPR domain binding; GO:0043021 ribonucleoprotein complex binding; GO:0044877 protein-containing complex binding; GO:0097159 organic cyclic compound binding; GO:1901…	PF08492	PF08492 SRP72 RNA-binding domain		U	KOG2376	Signal recognition particle, subunit Srp72
A0A1U8IFQ9	T16	Cluster1	GATA zinc finger domain-containing protein isoform 1(predicted)	LOC107896346	0.999966	7.07316e-20	98.3	3	SESEQTQTQNPDPKT(1)PEPK	0.37779	0.868568	0.914908	0.897801	0.81496	0.948094	1.31338	1.22196	1.02033	nucleus
A0A1U8IG60	T28	Cluster6	nephrocystin-3-like	LOC107896447	1	1.70441e-07	145.02	5	IAVSEPPSHNPVRT(1)PNKK	0.045847	0.793972	0.857284	0.839992	1.06635	1.01115	1.15761	1.31479	0.958851	cytoplasm				GO:0002009 morphogenesis of an epithelium; GO:0006996 organelle organization; GO:0007275 multicellular organism development; GO:0007369 gastrulation; GO:0009653 anatomical structure morphogenesis; GO:0009790 embryo development; GO:0009888 tissue development; GO:0009966 regulation of signal transduction; GO:0009968 negative regulation of signal transduction; GO:0009987 cellular process; GO:0010646…	GO:0005622 intracellular; GO:0005623 cell; GO:0005737 cytoplasm; GO:0005856 cytoskeleton; GO:0005874 microtubule; GO:0005886 plasma membrane; GO:0005929 cilium; GO:0015630 microtubule cytoskeleton; GO:0016020 membrane; GO:0042995 cell projection; GO:0043226 organelle; GO:0043228 non-membrane-bounded organelle; GO:0043229 intracellular organelle; GO:0043232 intracellular non-membrane-bounded organ…					Z	KOG1840	Kinesin light chain
A0A1U8IG87	S220	Cluster5	BTB/POZ domain-containing protein At1g63850-like	LOC107896469	1	2.14139e-12	180.64	2	S(1)PGNQFNDPNSSDMK	1.2278	0.69409	0.913138	0.902112	0.716924	0.814303	1.3311	1.53507	1.09326	chloroplast
A0A1U8IGC6	S211	Cluster6	hsp70-Hsp90 organizing protein 3-like	LOC107896512	1	1.64004e-23	191.09	3	AGGGDDMEVPEADS(1)PPAPSQPAK	-0.10074	0.807496	0.842079	0.923438	0.903376	1.01785	1.16281	1.2466	1.09635	mitochondria	K09553	STIP1; stress-induced-phosphoprotein 1		GO:0000302 response to reactive oxygen species; GO:0006950 response to stress; GO:0006979 response to oxidative stress; GO:0009266 response to temperature stimulus; GO:0009314 response to radiation; GO:0009408 response to heat; GO:0009416 response to light stimulus; GO:0009628 response to abiotic stimulus; GO:0009636 response to toxic substance; GO:0009642 response to light intensity; GO:0009644 …	GO:0005622 intracellular; GO:0005623 cell; GO:0005634 nucleus; GO:0005737 cytoplasm; GO:0005829 cytosol; GO:0005886 plasma membrane; GO:0016020 membrane; GO:0043226 organelle; GO:0043227 membrane-bounded organelle; GO:0043229 intracellular organelle; GO:0043231 intracellular membrane-bounded organelle; GO:0071944 cell periphery;	GO:0005488 binding; GO:0005515 protein binding; GO:0031072 heat shock protein binding; GO:0051879 Hsp90 protein binding; GO:0070678 preprotein binding;				O	KOG0548	Molecular co-chaperone STI1
A0A1U8IGJ5	S15	Cluster5	Putative methyltransferase PMT5-like(predicted)	LOC107896575	0.999075	0.000298152	78.088	3	EKEEEQDGVS(0.999)VHS(0.001)PCK	1.1156	0.782752	0.992212	0.90406	0.872884	0.9192	1.14847	1.25978	1.12064	nucleus
A0A1U8IGR0	S495	Cluster5	BTB/POZ domain-containing protein NPY2-like	LOC107894319	0.828942	0.0022297	65.339	3	ATASSGS(0.005)S(0.166)S(0.829)PDLPR	-0.14918	0.83587	0.865635	0.776202	0.786181	1.08514	1.1947	1.25293	1.20334	cytoplasm				GO:0009605 response to external stimulus; GO:0009606 tropism; GO:0009628 response to abiotic stimulus; GO:0009629 response to gravity; GO:0009630 gravitropism; GO:0009958 positive gravitropism; GO:0050896 response to stimulus;	GO:0005623 cell; GO:0071944 cell periphery;		PF00651	PF00651 BTB/POZ domain
A0A1U8IGR3	S64	Cluster2	Phytochrome	LOC107896595	0.998594	0.000427219	83.966	3	LHAVFEQS(0.999)GES(0.001)GK	-2.1962	0.845975	0.374931	0.894346	0.866825	1.57949	1.02348	1.27843	1.13652	chloroplast	K12121	PHYB; phytochrome B	map04712 Circadian rhythm - plant	GO:0006996 organelle organization; GO:0009657 plastid organization; GO:0009658 chloroplast organization; GO:0009902 chloroplast relocation; GO:0009903 chloroplast avoidance movement; GO:0009987 cellular process; GO:0016043 cellular component organization; GO:0019750 chloroplast localization; GO:0051179 localization; GO:0051234 establishment of localization; GO:0051640 organelle localization; GO:0…	GO:0005622 intracellular; GO:0005623 cell; GO:0005737 cytoplasm;		PF08446; PF01590; PF00989; PF00512; PF02518	PF08446 PAS fold; PF01590 GAF domain; PF00989 PAS fold; PF00512 His Kinase A (phospho-acceptor) domain; PF02518 Histidine kinase-, DNA gyrase B-, and HSP90-like ATPase
A0A1U8IH08	S118	Cluster6	Calcium-transporting ATPase	LOC107896667	0.989871	1.28433e-14	164.13	3	LAGENQIVSSAPVAS(0.99)PS(0.01)AGDDYK	0.4781	0.712396	0.807448	0.922381	0.996638	0.983158	1.12978	1.32898	1.11922	plasma membrane	K01537	ATP2C; P-type Ca2+ transporter type 2C [EC:7.2.2.10]		GO:0000003 reproduction; GO:0001101 response to acid chemical; GO:0006810 transport; GO:0006811 ion transport; GO:0006812 cation transport; GO:0006816 calcium ion transport; GO:0006950 response to stress; GO:0007275 multicellular organism development; GO:0007338 single fertilization; GO:0009266 response to temperature stimulus; GO:0009409 response to cold; GO:0009414 response to water deprivation…	GO:0005622 intracellular; GO:0005623 cell; GO:0005886 plasma membrane; GO:0005887 integral component of plasma membrane; GO:0016020 membrane; GO:0016021 integral component of membrane; GO:0031224 intrinsic component of membrane; GO:0031226 intrinsic component of plasma membrane; GO:0043226 organelle; GO:0043227 membrane-bounded organelle; GO:0043229 intracellular organelle; GO:0043231 intracellul…	GO:0003824 catalytic activity; GO:0005215 transporter activity; GO:0005388 calcium transmembrane transporter activity, phosphorylative mechanism; GO:0005488 binding; GO:0005515 protein binding; GO:0005516 calmodulin binding; GO:0008324 cation transmembrane transporter activity; GO:0015075 ion transmembrane transporter activity; GO:0015085 calcium ion transmembrane transporter activity; GO:0015318…	PF00690; PF00702	PF00690 Cation transporter/ATPase, N-terminus; PF00702 haloacid dehalogenase-like hydrolase		P	KOG0204	Calcium transporting ATPase
A0A1U8IHC2	S25	Cluster5	Uridine kinase	LOC107896719	0.985243	5.19753e-06	96.734	2	S(0.985)PT(0.015)ATATSTAFSDANAPR	-0.2572	0.893721	0.995059	0.728345	0.835836	0.927447	1.24808	1.1721	1.19941	cytoplasm	K00876	udk, UCK; uridine kinase [EC:2.7.1.48]	map00240 Pyrimidine metabolism; map01100 Metabolic pathways	GO:0006109 regulation of carbohydrate metabolic process; GO:0006139 nucleobase-containing compound metabolic process; GO:0006206 pyrimidine nucleobase metabolic process; GO:0006207 'de novo' pyrimidine nucleobase biosynthetic process; GO:0006213 pyrimidine nucleoside metabolic process; GO:0006220 pyrimidine nucleotide metabolic process; GO:0006221 pyrimidine nucleotide biosynthetic process; GO:00…	GO:0005622 intracellular; GO:0005623 cell; GO:0005737 cytoplasm; GO:0005829 cytosol; GO:0009507 chloroplast; GO:0009536 plastid; GO:0043226 organelle; GO:0043227 membrane-bounded organelle; GO:0043229 intracellular organelle; GO:0043231 intracellular membrane-bounded organelle;	GO:0003824 catalytic activity; GO:0004845 uracil phosphoribosyltransferase activity; GO:0004849 uridine kinase activity; GO:0016301 kinase activity; GO:0016740 transferase activity; GO:0016757 transferase activity, transferring glycosyl groups; GO:0016763 transferase activity, transferring pentosyl groups; GO:0016772 transferase activity, transferring phosphorus-containing groups; GO:0019205 nucl…	PF00485	PF00485 Phosphoribulokinase / Uridine kinase family		F	KOG4203	Armadillo/beta-Catenin/plakoglobin
A0A1U8IHK8	T902	Cluster1	regulatory-associated protein of TOR 1-like	LOC107896885	0.990279	6.23643e-07	113.17	3	PGEPTTSS(0.004)AT(0.99)PS(0.005)FAGLAR	-0.66589	0.693932	0.903614	0.840667	0.835561	1.27101	1.19373	1.09932	1.16216	nucleus	K07204	RAPTOR; regulatory associated protein of mTOR	map04136 Autophagy - other	GO:0000003 reproduction; GO:0001101 response to acid chemical; GO:0001558 regulation of cell growth; GO:0001932 regulation of protein phosphorylation; GO:0001934 positive regulation of protein phosphorylation; GO:0003006 developmental process involved in reproduction; GO:0006950 response to stress; GO:0007154 cell communication; GO:0007165 signal transduction; GO:0007275 multicellular organism de…	GO:0000151 ubiquitin ligase complex; GO:0005622 intracellular; GO:0005623 cell; GO:0005737 cytoplasm; GO:0031461 cullin-RING ubiquitin ligase complex; GO:0031931 TORC1 complex; GO:0032991 protein-containing complex; GO:0038201 TOR complex; GO:0080008 Cul4-RING E3 ubiquitin ligase complex; GO:1902494 catalytic complex; GO:1990234 transferase complex;	GO:0005488 binding; GO:0005515 protein binding; GO:0030674 protein-macromolecule adaptor activity; GO:0060090 molecular adaptor activity;				D	KOG1517	Guanine nucleotide binding protein MIP1
A0A1U8IHN4	S532	Cluster3	probable serine/threonine-protein kinase At1g54610 isoform X2	LOC107894636	1	0.00112263	103.34	2	S(1)GPLVESSK	-0.2704	0.870546	0.886783	0.852729	0.835406	1.13323	1.14823	1.21742	1.05565	nucleus	K08819	CDK12_13; cyclin-dependent kinase 12/13 [EC:2.7.11.22 2.7.11.23]		GO:0006464 cellular protein modification process; GO:0006468 protein phosphorylation; GO:0006793 phosphorus metabolic process; GO:0006796 phosphate-containing compound metabolic process; GO:0006807 nitrogen compound metabolic process; GO:0008152 metabolic process; GO:0009987 cellular process; GO:0016310 phosphorylation; GO:0019538 protein metabolic process; GO:0036211 protein modification process…	GO:0005622 intracellular; GO:0005623 cell; GO:0005634 nucleus; GO:0005886 plasma membrane; GO:0016020 membrane; GO:0043226 organelle; GO:0043227 membrane-bounded organelle; GO:0043229 intracellular organelle; GO:0043231 intracellular membrane-bounded organelle; GO:0071944 cell periphery;	GO:0003824 catalytic activity; GO:0004672 protein kinase activity; GO:0004674 protein serine/threonine kinase activity; GO:0004693 cyclin-dependent protein serine/threonine kinase activity; GO:0016301 kinase activity; GO:0016740 transferase activity; GO:0016772 transferase activity, transferring phosphorus-containing groups; GO:0016773 phosphotransferase activity, alcohol group as acceptor; GO:00…	PF00069	PF00069 Protein kinase domain		T	KOG0600	Cdc2-related protein kinase
A0A1U8IHT5	S272	Cluster5	serine/threonine-protein kinase SRK2A-like	LOC107896865	0.999997	3.56815e-07	145.31	2	EVHAS(1)GEYQIH	-0.66545	0.852693	0.933383	0.909023	0.86151	1.01136	1.06085	1.24208	1.1291	cytoskeleton	K14498	SNRK2; serine/threonine-protein kinase SRK2 [EC:2.7.11.1]	map04016 MAPK signaling pathway - plant; map04075 Plant hormone signal transduction	GO:0006464 cellular protein modification process; GO:0006468 protein phosphorylation; GO:0006793 phosphorus metabolic process; GO:0006796 phosphate-containing compound metabolic process; GO:0006807 nitrogen compound metabolic process; GO:0006950 response to stress; GO:0006970 response to osmotic stress; GO:0007154 cell communication; GO:0007165 signal transduction; GO:0008152 metabolic process; G…	GO:0005622 intracellular; GO:0005623 cell; GO:0005634 nucleus; GO:0005737 cytoplasm; GO:0043226 organelle; GO:0043227 membrane-bounded organelle; GO:0043229 intracellular organelle; GO:0043231 intracellular membrane-bounded organelle;	GO:0003676 nucleic acid binding; GO:0003723 RNA binding; GO:0003729 mRNA binding; GO:0003824 catalytic activity; GO:0004672 protein kinase activity; GO:0004674 protein serine/threonine kinase activity; GO:0005488 binding; GO:0016301 kinase activity; GO:0016740 transferase activity; GO:0016772 transferase activity, transferring phosphorus-containing groups; GO:0016773 phosphotransferase activity, …	PF00069	PF00069 Protein kinase domain		T	KOG0583	Serine/threonine protein kinase
A0A1U8IHT5	S78	Cluster6	serine/threonine-protein kinase SRK2A-like	LOC107896865	0.999728	0.000856704	83.182	3	SSLLHS(1)RPK	0.051748	0.612851	0.91811	0.830001	1.05511	0.868085	1.24461	1.11395	1.35728	cytoskeleton	K14498	SNRK2; serine/threonine-protein kinase SRK2 [EC:2.7.11.1]	map04016 MAPK signaling pathway - plant; map04075 Plant hormone signal transduction	GO:0006464 cellular protein modification process; GO:0006468 protein phosphorylation; GO:0006793 phosphorus metabolic process; GO:0006796 phosphate-containing compound metabolic process; GO:0006807 nitrogen compound metabolic process; GO:0006950 response to stress; GO:0006970 response to osmotic stress; GO:0007154 cell communication; GO:0007165 signal transduction; GO:0008152 metabolic process; G…	GO:0005622 intracellular; GO:0005623 cell; GO:0005634 nucleus; GO:0005737 cytoplasm; GO:0043226 organelle; GO:0043227 membrane-bounded organelle; GO:0043229 intracellular organelle; GO:0043231 intracellular membrane-bounded organelle;	GO:0003676 nucleic acid binding; GO:0003723 RNA binding; GO:0003729 mRNA binding; GO:0003824 catalytic activity; GO:0004672 protein kinase activity; GO:0004674 protein serine/threonine kinase activity; GO:0005488 binding; GO:0016301 kinase activity; GO:0016740 transferase activity; GO:0016772 transferase activity, transferring phosphorus-containing groups; GO:0016773 phosphotransferase activity, …	PF00069	PF00069 Protein kinase domain	PF00069 Protein kinase domain	T	KOG0583	Serine/threonine protein kinase
A0A1U8IHT9	S17	Cluster1	Conserved oligomeric Golgi complex subunit 5	LOC107896914	0.799846	3.4714e-05	113.53	3	SPTTTS(0.002)S(0.198)S(0.8)PLHR	-0.31242	0.765761	0.934532	0.847303	0.742184	1.11878	1.42736	1.13411	1.02998	chloroplast	K20292	COG5; conserved oligomeric Golgi complex subunit 5								U	KOG2211	Predicted Golgi transport complex 1 protein
A0A1U8IHT9	S3	Cluster6	Conserved oligomeric Golgi complex subunit 5	LOC107896914	1	0.00315931	92.538	2	VS(1)PAALQR	0.36559	0.84387	0.900278	0.985845	0.868106	1.00172	0.989283	1.26131	1.14959	chloroplast	K20292	COG5; conserved oligomeric Golgi complex subunit 5								U	KOG2211	Predicted Golgi transport complex 1 protein
A0A1U8IIC4	S275	Cluster6	protein WVD2-like 1 isoform X3	LOC107894973	0.999157	0.0195658	48.229	3	RMS(0.999)CGDLVPAT(0.001)QVEK	-0.80042	0.820804	0.853943	0.935258	0.8761	0.894961	1.2243	1.29949	1.09514	nucleus				GO:0000226 microtubule cytoskeleton organization; GO:0000902 cell morphogenesis; GO:0000904 cell morphogenesis involved in differentiation; GO:0001578 microtubule bundle formation; GO:0006996 organelle organization; GO:0007010 cytoskeleton organization; GO:0007017 microtubule-based process; GO:0007163 establishment or maintenance of cell polarity; GO:0007275 multicellular organism development; GO…	GO:0005622 intracellular; GO:0005623 cell; GO:0005737 cytoplasm; GO:0005856 cytoskeleton; GO:0005874 microtubule; GO:0005881 cytoplasmic microtubule; GO:0005938 cell cortex; GO:0015630 microtubule cytoskeleton; GO:0030863 cortical cytoskeleton; GO:0030981 cortical microtubule cytoskeleton; GO:0043226 organelle; GO:0043228 non-membrane-bounded organelle; GO:0043229 intracellular organelle; GO:0043…
A0A1U8IIC7	S38	Cluster3	far upstream element-binding protein 1-like	LOC107895341	0.762397	1.02001e-37	215.57	3	RPT(0.058)GFS(0.171)S(0.762)PDS(0.009)APPSYNSVPPPLDGIEMAK	-0.6369	0.7278	0.773751	0.897191	0.768993	0.996956	1.37913	1.32819	1.12799	nucleus	K13210	FUBP; far upstream element-binding protein					PF00013	PF00013 KH domain		A	KOG1676	K-homology type RNA binding proteins
A0A1U8IIC8	S291	Cluster2	transcription factor BIM2-like isoform X2	LOC107894988	1	1.11478e-05	140.63	4	EPHNS(1)PHQAMTHLR	0.011754	0.777564	0.929215	1.00128	0.930537	1.07948	1.25723	1.02938	0.995312	nucleus							PF00010	PF00010 Helix-loop-helix DNA-binding domain
A0A1U8IIL8	S437	Cluster3	uridine-cytidine kinase C-like	LOC107895040	0.978369	7.11225e-29	215.87	2	LSLDEDLVS(0.022)S(0.978)PK	0.22746	0.790898	0.809205	0.822097	0.814648	1.03895	1.27631	1.2788	1.1691	nucleus	K00876	udk, UCK; uridine kinase [EC:2.7.1.48]	map00240 Pyrimidine metabolism; map01100 Metabolic pathways	GO:0006139 nucleobase-containing compound metabolic process; GO:0006206 pyrimidine nucleobase metabolic process; GO:0006213 pyrimidine nucleoside metabolic process; GO:0006220 pyrimidine nucleotide metabolic process; GO:0006221 pyrimidine nucleotide biosynthetic process; GO:0006222 UMP biosynthetic process; GO:0006725 cellular aromatic compound metabolic process; GO:0006753 nucleoside phosphate m…	GO:0005622 intracellular; GO:0005623 cell; GO:0005737 cytoplasm; GO:0005829 cytosol;	GO:0003824 catalytic activity; GO:0004849 uridine kinase activity; GO:0016301 kinase activity; GO:0016740 transferase activity; GO:0016772 transferase activity, transferring phosphorus-containing groups; GO:0019205 nucleobase-containing compound kinase activity; GO:0019206 nucleoside kinase activity;	PF00485; PF01928	PF00485 Phosphoribulokinase / Uridine kinase family; PF01928 CYTH domain		TZ	KOG4203	Armadillo/beta-Catenin/plakoglobin
A0A1U8IIL8	S464	Cluster3	uridine-cytidine kinase C-like	LOC107895040	0.998582	5.54019e-20	192.78	2	SGIS(0.001)HS(0.999)YSTQTEK	0.42173	0.683305	0.771152	0.748612	0.655413	1.28942	1.31224	1.40879	1.13108	nucleus	K00876	udk, UCK; uridine kinase [EC:2.7.1.48]	map00240 Pyrimidine metabolism; map01100 Metabolic pathways	GO:0006139 nucleobase-containing compound metabolic process; GO:0006206 pyrimidine nucleobase metabolic process; GO:0006213 pyrimidine nucleoside metabolic process; GO:0006220 pyrimidine nucleotide metabolic process; GO:0006221 pyrimidine nucleotide biosynthetic process; GO:0006222 UMP biosynthetic process; GO:0006725 cellular aromatic compound metabolic process; GO:0006753 nucleoside phosphate m…	GO:0005622 intracellular; GO:0005623 cell; GO:0005737 cytoplasm; GO:0005829 cytosol;	GO:0003824 catalytic activity; GO:0004849 uridine kinase activity; GO:0016301 kinase activity; GO:0016740 transferase activity; GO:0016772 transferase activity, transferring phosphorus-containing groups; GO:0019205 nucleobase-containing compound kinase activity; GO:0019206 nucleoside kinase activity;	PF00485; PF01928	PF00485 Phosphoribulokinase / Uridine kinase family; PF01928 CYTH domain		TZ	KOG4203	Armadillo/beta-Catenin/plakoglobin
A0A1U8IIR0	S450	Cluster3	protein CASC3-like	LOC107897151	0.988407	1.10615e-38	228.62	2	VS(0.009)S(0.988)PT(0.002)QIIPVQR	0.42718	0.711711	0.852514	0.798522	0.809634	0.962503	1.3585	1.30065	1.20597	nucleus							PF09405	PF09405 CASC3/Barentsz eIF4AIII binding
A0A1U8IIS1	S349	Cluster5	IST1-like protein	LOC107895515	0.999878	4.71355e-05	119.31	4	RHS(1)YNHAPAAHSDIK	-0.0089894	0.663575	0.919689	0.794452	0.713779	0.901678	1.29877	1.68128	1.02678	mitochondria	K19476	IST1; vacuolar protein sorting-associated protein IST1	map04144 Endocytosis							Z	KOG2027	Spindle pole body protein
A0A1U8IIW4	S68	Cluster3	Alkaline/neutral invertase	LOC107895101	0.99868	4.16054e-05	138.73	2	GAHDNYETT(0.001)HS(0.999)PGWR	3.1907	0.836129	0.85212	0.847319	0.878813	0.943979	1.27508	1.22145	1.14511	cytoplasm				GO:0000302 response to reactive oxygen species; GO:0005975 carbohydrate metabolic process; GO:0005984 disaccharide metabolic process; GO:0005985 sucrose metabolic process; GO:0005987 sucrose catabolic process; GO:0006082 organic acid metabolic process; GO:0006520 cellular amino acid metabolic process; GO:0006807 nitrogen compound metabolic process; GO:0006950 response to stress; GO:0006979 respon…	GO:0005622 intracellular; GO:0005623 cell; GO:0005634 nucleus; GO:0005737 cytoplasm; GO:0005829 cytosol; GO:0005886 plasma membrane; GO:0016020 membrane; GO:0043226 organelle; GO:0043227 membrane-bounded organelle; GO:0043229 intracellular organelle; GO:0043231 intracellular membrane-bounded organelle; GO:0071944 cell periphery;	GO:0003824 catalytic activity; GO:0004553 hydrolase activity, hydrolyzing O-glycosyl compounds; GO:0004564 beta-fructofuranosidase activity; GO:0004575 sucrose alpha-glucosidase activity; GO:0015926 glucosidase activity; GO:0016787 hydrolase activity; GO:0016798 hydrolase activity, acting on glycosyl bonds; GO:0090599 alpha-glucosidase activity;	PF12899	PF12899 Alkaline and neutral invertase
A0A1U8IJI1	S107	Cluster3	DEAD-box ATP-dependent RNA helicase 41-like	LOC107897322	0.972018	0.00241775	73.156	2	S(0.016)GS(0.972)PS(0.012)LT(0.001)CDQAELLR	3.1876	0.783208	0.895372	0.895932	0.845719	1.04635	1.21449	1.22591	1.09302	cytoplasm	K19466	DDX59; ATP-dependent RNA helicase DDX59 [EC:3.6.4.13]		GO:0006139 nucleobase-containing compound metabolic process; GO:0006725 cellular aromatic compound metabolic process; GO:0006807 nitrogen compound metabolic process; GO:0008152 metabolic process; GO:0009987 cellular process; GO:0010501 RNA secondary structure unwinding; GO:0016070 RNA metabolic process; GO:0034641 cellular nitrogen compound metabolic process; GO:0043170 macromolecule metabolic pr…	GO:0005622 intracellular; GO:0005623 cell; GO:0005634 nucleus; GO:0005730 nucleolus; GO:0005737 cytoplasm; GO:0031974 membrane-enclosed lumen; GO:0031981 nuclear lumen; GO:0043226 organelle; GO:0043227 membrane-bounded organelle; GO:0043228 non-membrane-bounded organelle; GO:0043229 intracellular organelle; GO:0043231 intracellular membrane-bounded organelle; GO:0043232 intracellular non-membrane…	GO:0003724 RNA helicase activity; GO:0003824 catalytic activity; GO:0004386 helicase activity; GO:0008186 RNA-dependent ATPase activity; GO:0016462 pyrophosphatase activity; GO:0016787 hydrolase activity; GO:0016817 hydrolase activity, acting on acid anhydrides; GO:0016818 hydrolase activity, acting on acid anhydrides, in phosphorus-containing anhydrides; GO:0016887 ATPase activity; GO:0017111 nu…	PF04438; PF00270	PF04438 HIT zinc finger; PF00270 DEAD/DEAH box helicase		A	KOG0331	ATP-dependent RNA helicase
A0A1U8IJQ7	S195	Cluster2	BUD13 homolog	LOC107897382	1	0.00983587	83.998	2	ADS(1)PEPR	0.41744	0.904324	0.907619	0.917692	1.05443	1.16417	1.24088	0.899988	0.910894	nucleus	K13106	BUD13, CWC26; pre-mRNA-splicing factor CWC26								S	KOG2654	Uncharacterized conserved protein
A0A1U8IJQ7	S290	Cluster1	BUD13 homolog	LOC107897382	1	0.00624238	72.243	2	AGAGLS(1)PPR	0.5872	1.00313	0.790609	0.703754	0.921783	1.29372	1.13078	1.12631	1.02992	nucleus	K13106	BUD13, CWC26; pre-mRNA-splicing factor CWC26								S	KOG2654	Uncharacterized conserved protein
A0A1U8IJS5	S258	Cluster1	GBF-interacting protein 1-like isoform X2(predicted)	LOC107897440	0.900143	0.00633776	72.096	2	S(0.9)S(0.1)GAVGAIK	-0.15075	0.799086	0.81928	0.779171	0.838024	0.966904	1.48701	1.09373	1.21679	nucleus
A0A1U8IJS5	S30	Cluster1	GBF-interacting protein 1-like isoform X2(predicted)	LOC107897440	0.999999	2.61236e-08	157.73	3	EIVGNHS(1)DDDIYVALK	-0.51613	0.792772	0.759334	0.795822	0.697742	0.984429	1.56186	1.25927	1.14877	nucleus
A0A1U8IJS5	S339	Cluster6	GBF-interacting protein 1-like isoform X2(predicted)	LOC107897440	0.980564	0.000841243	102.03	2	S(0.981)FVS(0.019)NPYGSR	-1.228	0.720947	0.864179	0.85661	1.0052	0.949003	1.27452	1.26505	1.06449	nucleus
A0A1U8IJS5	S504	Cluster3	GBF-interacting protein 1-like isoform X2(predicted)	LOC107897440	0.999379	1.05667e-28	204.61	4	NSGS(0.001)NS(0.999)PPSGPASEHQFPDKK	0.35452	0.841309	0.837403	0.8804	0.819326	0.929125	1.38186	1.23505	1.07552	nucleus
A0A1U8IJS5	T384	Cluster3	GBF-interacting protein 1-like isoform X2(predicted)	LOC107897440	1	2.09236e-27	203.78	2	SSVNNPGVIGT(1)PK	0.091417	0.704955	0.751756	0.822412	0.786618	1.11911	1.39376	1.30219	1.1192	nucleus
A0A1U8IJZ3	S719	Cluster1	Ribonuclease Z	LOC107897490	0.999517	4.37591e-05	134.52	3	DGASNNDGSSPQS(1)PR	0.15563	0.954821	0.944266	0.811168	0.78472	1.26459	1.11032	1.12658	1.00354	chloroplast	K00784	rnz; ribonuclease Z [EC:3.1.26.11]	map03013 RNA transport	GO:0000959 mitochondrial RNA metabolic process; GO:0000963 mitochondrial RNA processing; GO:0006139 nucleobase-containing compound metabolic process; GO:0006396 RNA processing; GO:0006399 tRNA metabolic process; GO:0006725 cellular aromatic compound metabolic process; GO:0006807 nitrogen compound metabolic process; GO:0008033 tRNA processing; GO:0008152 metabolic process; GO:0009987 cellular proc…	GO:0005622 intracellular; GO:0005623 cell; GO:0005737 cytoplasm; GO:0005739 mitochondrion; GO:0043226 organelle; GO:0043227 membrane-bounded organelle; GO:0043229 intracellular organelle; GO:0043231 intracellular membrane-bounded organelle;	GO:0003824 catalytic activity; GO:0004518 nuclease activity; GO:0004519 endonuclease activity; GO:0004521 endoribonuclease activity; GO:0004540 ribonuclease activity; GO:0016787 hydrolase activity; GO:0016788 hydrolase activity, acting on ester bonds; GO:0016891 endoribonuclease activity, producing 5'-phosphomonoesters; GO:0016893 endonuclease activity, active with either ribo- or deoxyribonuclei…	PF13691	PF13691 Family description		U	KOG2121	Predicted metal-dependent hydrolase (beta-lactamase superfamily)
A0A1U8IK15	S885	Cluster2	Plasma membrane ATPase	LOC107897472	1	0.000318931	118.4	2	AAQWILS(1)QR	0.25482	0.812298	0.774232	0.871926	0.935481	1.09859	1.18551	1.23176	1.09021	plasma membrane	K01535	PMA1, PMA2; H+-transporting ATPase [EC:7.1.2.1]	map00190 Oxidative phosphorylation; map01100 Metabolic pathways	GO:0000003 reproduction; GO:0003006 developmental process involved in reproduction; GO:0006725 cellular aromatic compound metabolic process; GO:0006810 transport; GO:0006811 ion transport; GO:0006812 cation transport; GO:0006873 cellular ion homeostasis; GO:0006885 regulation of pH; GO:0006996 organelle organization; GO:0007033 vacuole organization; GO:0007035 vacuolar acidification; GO:0007275 m…	GO:0000325 plant-type vacuole; GO:0005622 intracellular; GO:0005623 cell; GO:0005737 cytoplasm; GO:0005773 vacuole; GO:0005774 vacuolar membrane; GO:0005911 cell-cell junction; GO:0009506 plasmodesma; GO:0009507 chloroplast; GO:0009536 plastid; GO:0009705 plant-type vacuole membrane; GO:0016020 membrane; GO:0030054 cell junction; GO:0031090 organelle membrane; GO:0043226 organelle; GO:0043227 mem…	GO:0003824 catalytic activity; GO:0005215 transporter activity; GO:0008324 cation transmembrane transporter activity; GO:0008553 proton-exporting ATPase activity, phosphorylative mechanism; GO:0015075 ion transmembrane transporter activity; GO:0015077 monovalent inorganic cation transmembrane transporter activity; GO:0015078 proton transmembrane transporter activity; GO:0015318 inorganic molecula…	PF00690; PF00702	PF00690 Cation transporter/ATPase, N-terminus; PF00702 haloacid dehalogenase-like hydrolase		P	KOG0205	Plasma membrane H+-transporting ATPase
A0A1U8IKK9	S157	Cluster2	Kinetochore Spc24(predicted)	LOC107897649	0.999999	1.99656e-05	145.69	2	PTLSEDDSALIS(1)R	0.15191	0.885343	0.679076	1.13176	0.998281	1.47082	1.06408	0.956832	0.813799	nucleus
A0A1U8IKK9	S205	Cluster5	Kinetochore Spc24(predicted)	LOC107897649	0.999947	1.75948e-88	285.96	2	LTPPGS(1)PPSVS(0.001)AS(0.213)VS(0.759)PT(0.028)R	0.70976	0.824278	0.974658	0.901754	0.851211	1.00048	1.16168	1.1544	1.13154	nucleus
A0A1U8IKK9	S223	Cluster1	Kinetochore Spc24(predicted)	LOC107897649	0.999999	0.00295882	90.827	2	TSKPVS(1)PR	-0.31295	0.946923	0.888321	0.870088	0.880304	1.24284	1.18814	0.960545	1.02284	nucleus
A0A1U8IKK9	S251	Cluster2	Kinetochore Spc24(predicted)	LOC107897649	0.980366	1.11746e-06	154.52	3	SSISSSDS(0.006)GS(0.98)QS(0.014)GR	0.52317	0.689547	0.930995	0.957341	0.88828	1.09804	1.2977	1.13119	1.00691	nucleus
A0A1U8IKK9	S253	Cluster1	Kinetochore Spc24(predicted)	LOC107897649	0.83389	3.27454e-48	240.5	2	SSISSSDS(0.013)GS(0.153)QS(0.834)GR	-0.31657	0.957986	0.899811	0.876803	0.952184	1.20373	1.21274	0.871313	1.02543	nucleus
A0A1U8IKP9	S23	Cluster6	mRNA (guanine-N(7)-)-methyltransferase	LOC107896314	1	0.0212908	63.227	3	EAWES(1)QRK	-0.44283	0.796428	0.876978	0.921321	0.862172	0.875197	1.27937	1.30317	1.08537	nucleus	K00565	RNMT; mRNA (guanine-N7-)-methyltransferase [EC:2.1.1.56]	map03015 mRNA surveillance pathway	GO:0001510 RNA methylation; GO:0006139 nucleobase-containing compound metabolic process; GO:0006370 7-methylguanosine mRNA capping; GO:0006396 RNA processing; GO:0006397 mRNA processing; GO:0006725 cellular aromatic compound metabolic process; GO:0006807 nitrogen compound metabolic process; GO:0008152 metabolic process; GO:0009451 RNA modification; GO:0009452 7-methylguanosine RNA capping; GO:000…	GO:0005622 intracellular; GO:0005623 cell; GO:0005634 nucleus; GO:0005845 mRNA cap binding complex; GO:0032991 protein-containing complex; GO:0034518 RNA cap binding complex; GO:0043226 organelle; GO:0043227 membrane-bounded organelle; GO:0043229 intracellular organelle; GO:0043231 intracellular membrane-bounded organelle;	GO:0003824 catalytic activity; GO:0004482 mRNA (guanine-N7-)-methyltransferase activity; GO:0008168 methyltransferase activity; GO:0008170 N-methyltransferase activity; GO:0008173 RNA methyltransferase activity; GO:0008174 mRNA methyltransferase activity; GO:0008757 S-adenosylmethionine-dependent methyltransferase activity; GO:0016740 transferase activity; GO:0016741 transferase activity, transfe…
A0A1U8IKR7	S234	Cluster6	translation initiation factor eIF-2B subunit delta-like isoform X1	LOC107897680	0.857869	1.44281e-08	168.67	2	DGPPVAS(0.142)S(0.858)IAASER	1.2589	0.715674	0.864498	0.982411	0.864227	1.07167	1.15831	1.33257	1.01063	chloroplast	K03680	EIF2B4; translation initiation factor eIF-2B subunit delta	map03013 RNA transport	GO:0000003 reproduction; GO:0001541 ovarian follicle development; GO:0002253 activation of immune response; GO:0002376 immune system process; GO:0002429 immune response-activating cell surface receptor signaling pathway; GO:0002682 regulation of immune system process; GO:0002684 positive regulation of immune system process; GO:0002757 immune response-activating signal transduction; GO:0002764 imm…	GO:0005622 intracellular; GO:0005623 cell; GO:0005737 cytoplasm; GO:0005851 eukaryotic translation initiation factor 2B complex; GO:0032991 protein-containing complex;					J	KOG1467	Translation initiation factor 2B, delta subunit (eIF-2Bdelta/GCD2)
A0A1U8IKR7	S39	Cluster3	translation initiation factor eIF-2B subunit delta-like isoform X1	LOC107897680	0.75271	1.06861e-06	99.372	4	QPQPQSAAPS(0.009)S(0.042)ES(0.753)PPLS(0.09)DS(0.09)PAS(0.012)NS(0.003)LSPVMIPPPR	0.89842	0.710065	0.931601	0.916956	0.88634	1.01134	1.25847	1.06879	1.21643	chloroplast	K03680	EIF2B4; translation initiation factor eIF-2B subunit delta	map03013 RNA transport	GO:0000003 reproduction; GO:0001541 ovarian follicle development; GO:0002253 activation of immune response; GO:0002376 immune system process; GO:0002429 immune response-activating cell surface receptor signaling pathway; GO:0002682 regulation of immune system process; GO:0002684 positive regulation of immune system process; GO:0002757 immune response-activating signal transduction; GO:0002764 imm…	GO:0005622 intracellular; GO:0005623 cell; GO:0005737 cytoplasm; GO:0005851 eukaryotic translation initiation factor 2B complex; GO:0032991 protein-containing complex;					J	KOG1467	Translation initiation factor 2B, delta subunit (eIF-2Bdelta/GCD2)
A0A1U8IKV2	S390	Cluster3	LOW QUALITY PROTEIN: chromatin structure-remodeling complex protein SYD-like	LOC107895764	0.994988	1.28851e-12	175.26	2	SSVAS(0.995)PDGS(0.004)S(0.001)STLSAGK	0.40542	0.76209	0.887405	0.87916	0.841197	1.004	1.21466	1.38885	1.02264	nucleus				GO:0000003 reproduction; GO:0002831 regulation of response to biotic stimulus; GO:0003006 developmental process involved in reproduction; GO:0006139 nucleobase-containing compound metabolic process; GO:0006325 chromatin organization; GO:0006338 chromatin remodeling; GO:0006351 transcription, DNA-templated; GO:0006355 regulation of transcription, DNA-templated; GO:0006357 regulation of transcripti…	GO:0000228 nuclear chromosome; GO:0000785 chromatin; GO:0000790 nuclear chromatin; GO:0005622 intracellular; GO:0005623 cell; GO:0005634 nucleus; GO:0005694 chromosome; GO:0005737 cytoplasm; GO:0005829 cytosol; GO:0016514 SWI/SNF complex; GO:0016586 RSC-type complex; GO:0031974 membrane-enclosed lumen; GO:0031981 nuclear lumen; GO:0032991 protein-containing complex; GO:0043226 organelle; GO:00432…	GO:0000166 nucleotide binding; GO:0003676 nucleic acid binding; GO:0003677 DNA binding; GO:0003678 DNA helicase activity; GO:0003824 catalytic activity; GO:0004386 helicase activity; GO:0005488 binding; GO:0005524 ATP binding; GO:0008094 DNA-dependent ATPase activity; GO:0008144 drug binding; GO:0016462 pyrophosphatase activity; GO:0016787 hydrolase activity; GO:0016817 hydrolase activity, acting…				BK	KOG1181	FOG: Low-complexity
A0A1U8IKV2	T2383	Cluster6	LOW QUALITY PROTEIN: chromatin structure-remodeling complex protein SYD-like	LOC107895764	0.952044	0.0023585	70.76	3	IGEPAGS(0.023)EGKNT(0.952)PT(0.01)AS(0.014)K	0.82429	0.674887	0.925704	1.01732	0.850709	0.912789	1.2624	1.42118	0.935009	nucleus				GO:0000003 reproduction; GO:0002831 regulation of response to biotic stimulus; GO:0003006 developmental process involved in reproduction; GO:0006139 nucleobase-containing compound metabolic process; GO:0006325 chromatin organization; GO:0006338 chromatin remodeling; GO:0006351 transcription, DNA-templated; GO:0006355 regulation of transcription, DNA-templated; GO:0006357 regulation of transcripti…	GO:0000228 nuclear chromosome; GO:0000785 chromatin; GO:0000790 nuclear chromatin; GO:0005622 intracellular; GO:0005623 cell; GO:0005634 nucleus; GO:0005694 chromosome; GO:0005737 cytoplasm; GO:0005829 cytosol; GO:0016514 SWI/SNF complex; GO:0016586 RSC-type complex; GO:0031974 membrane-enclosed lumen; GO:0031981 nuclear lumen; GO:0032991 protein-containing complex; GO:0043226 organelle; GO:00432…	GO:0000166 nucleotide binding; GO:0003676 nucleic acid binding; GO:0003677 DNA binding; GO:0003678 DNA helicase activity; GO:0003824 catalytic activity; GO:0004386 helicase activity; GO:0005488 binding; GO:0005524 ATP binding; GO:0008094 DNA-dependent ATPase activity; GO:0008144 drug binding; GO:0016462 pyrophosphatase activity; GO:0016787 hydrolase activity; GO:0016817 hydrolase activity, acting…				BK	KOG1181	FOG: Low-complexity
A0A1U8IL21	S217	Cluster4	stem-specific protein TSJT1-like	LOC107897761	0.764076	6.10306e-74	271.72	2	VDS(0.236)S(0.764)GHVCGATFNVDVETK	1.0941	1.12394	1.11529	1.1388	1.11782	0.829773	0.870502	0.958519	0.845356	chloroplast							PF12481	PF12481 Aluminium induced protein	PF12481 Aluminium induced protein
A0A1U8IL86	S213	Cluster3	probable serine/threonine-protein kinase At5g41260	LOC107896481	0.855149	5.90271e-05	124.84	2	S(0.03)YS(0.855)T(0.115)NLAFTPPEYLR	-0.71508	0.860241	0.85639	0.939846	0.819461	0.957515	1.25796	1.26774	1.04085	chloroplast	K14500	BSK; BR-signaling kinase [EC:2.7.11.1]	map04075 Plant hormone signal transduction	GO:0006464 cellular protein modification process; GO:0006468 protein phosphorylation; GO:0006793 phosphorus metabolic process; GO:0006796 phosphate-containing compound metabolic process; GO:0006807 nitrogen compound metabolic process; GO:0007154 cell communication; GO:0007165 signal transduction; GO:0007166 cell surface receptor signaling pathway; GO:0007167 enzyme linked receptor protein signali…	GO:0005623 cell; GO:0005886 plasma membrane; GO:0005911 cell-cell junction; GO:0009506 plasmodesma; GO:0016020 membrane; GO:0030054 cell junction; GO:0055044 symplast; GO:0071944 cell periphery;	GO:0003824 catalytic activity; GO:0004672 protein kinase activity; GO:0004674 protein serine/threonine kinase activity; GO:0004675 transmembrane receptor protein serine/threonine kinase activity; GO:0004888 transmembrane signaling receptor activity; GO:0016301 kinase activity; GO:0016740 transferase activity; GO:0016772 transferase activity, transferring phosphorus-containing groups; GO:0016773 p…	PF07714	PF07714 Protein tyrosine kinase	PF07714 Protein tyrosine and serine/threonine kinase
A0A1U8ILB1	S6	Cluster5	SANT domain-containing protein 2(predicted)	LOC107897821	0.999056	0.00133307	68.893	2	TT(0.001)IFS(0.999)PGR	-0.45363	1.03628	0.912296	0.880978	0.987997	0.714361	0.731774	1.23503	1.50128	plasma membrane
A0A1U8ILB1	T359	Cluster2	SANT domain-containing protein 2(predicted)	LOC107897821	0.804114	2.10418e-05	124.69	4	GGPHQIWDDS(0.001)PAS(0.195)T(0.804)FRPR	-0.16554	0.790204	0.811379	1.05929	1.08918	1.03555	1.06248	1.22215	0.929766	plasma membrane
A0A1U8ILE3	S144	Cluster3	plasminogen activator inhibitor 1 RNA-binding protein-like isoform X1	LOC107896527	1	4.49181e-06	153.95	2	GGFNDGES(1)GEGERPR	0.052964	0.696404	0.791978	0.716184	0.692925	1.01662	1.445	1.41955	1.22135	nucleus	K13199	SERBP1; plasminogen activator inhibitor 1 RNA-binding protein		GO:0001101 response to acid chemical; GO:0006950 response to stress; GO:0006970 response to osmotic stress; GO:0009628 response to abiotic stimulus; GO:0009651 response to salt stress; GO:0009719 response to endogenous stimulus; GO:0009725 response to hormone; GO:0009735 response to cytokinin; GO:0009737 response to abscisic acid; GO:0009787 regulation of abscisic acid-activated signaling pathway…	GO:0005622 intracellular; GO:0005623 cell; GO:0005634 nucleus; GO:0005737 cytoplasm; GO:0005777 peroxisome; GO:0005829 cytosol; GO:0005886 plasma membrane; GO:0016020 membrane; GO:0042579 microbody; GO:0043226 organelle; GO:0043227 membrane-bounded organelle; GO:0043229 intracellular organelle; GO:0043231 intracellular membrane-bounded organelle; GO:0048471 perinuclear region of cytoplasm; GO:007…	GO:0003676 nucleic acid binding; GO:0003723 RNA binding; GO:0003729 mRNA binding; GO:0005488 binding; GO:0097159 organic cyclic compound binding; GO:1901363 heterocyclic compound binding;				S	KOG2945	Predicted RNA-binding protein
A0A1U8ILG2	S451	Cluster5	casein kinase I-like	LOC107897892	1	2.47232e-06	138.89	2	S(1)FEFLTIGSGK	-0.29329	0.873445	0.894824	0.86316	0.841344	0.980779	1.20448	1.22811	1.11386	nucleus	K08960	CSNK1E; casein kinase 1, epsilon [EC:2.7.11.1]		GO:0006464 cellular protein modification process; GO:0006468 protein phosphorylation; GO:0006793 phosphorus metabolic process; GO:0006796 phosphate-containing compound metabolic process; GO:0006807 nitrogen compound metabolic process; GO:0006810 transport; GO:0006897 endocytosis; GO:0008152 metabolic process; GO:0008360 regulation of cell shape; GO:0009987 cellular process; GO:0016192 vesicle-med…	GO:0005622 intracellular; GO:0005623 cell; GO:0005634 nucleus; GO:0005737 cytoplasm; GO:0005911 cell-cell junction; GO:0009506 plasmodesma; GO:0030054 cell junction; GO:0043226 organelle; GO:0043227 membrane-bounded organelle; GO:0043229 intracellular organelle; GO:0043231 intracellular membrane-bounded organelle; GO:0055044 symplast;	GO:0003824 catalytic activity; GO:0004672 protein kinase activity; GO:0004674 protein serine/threonine kinase activity; GO:0016301 kinase activity; GO:0016740 transferase activity; GO:0016772 transferase activity, transferring phosphorus-containing groups; GO:0016773 phosphotransferase activity, alcohol group as acceptor; GO:0140096 catalytic activity, acting on a protein;	PF00069	PF00069 Protein kinase domain		T	KOG1164	Casein kinase (serine/threonine/tyrosine protein kinase)
A0A1U8ILT7	S705	Cluster6	topless-related protein 2 isoform X1	LOC107896646	0.998254	2.60824e-09	160.36	3	VDS(0.998)PAKPT(0.002)STLNGVEPMIR	0.95647	0.726407	0.861614	0.914046	0.839646	0.965265	1.27246	1.30049	1.12007	chloroplast				GO:0000003 reproduction; GO:0003006 developmental process involved in reproduction; GO:0007275 multicellular organism development; GO:0009653 anatomical structure morphogenesis; GO:0009790 embryo development; GO:0009791 post-embryonic development; GO:0009793 embryo development ending in seed dormancy; GO:0009888 tissue development; GO:0009933 meristem structural organization; GO:0010014 meristem …						KLT	KOG0266	WD40 repeat-containing protein
A0A1U8ILT7	T214	Cluster6	topless-related protein 2 isoform X1	LOC107896646	0.999412	2.69504e-05	138.73	3	APT(0.999)PVT(0.001)FPVAAVAK	0.29799	0.782406	0.818863	0.97532	0.834448	0.858423	1.25986	1.38053	1.09015	chloroplast				GO:0000003 reproduction; GO:0003006 developmental process involved in reproduction; GO:0007275 multicellular organism development; GO:0009653 anatomical structure morphogenesis; GO:0009790 embryo development; GO:0009791 post-embryonic development; GO:0009793 embryo development ending in seed dormancy; GO:0009888 tissue development; GO:0009933 meristem structural organization; GO:0010014 meristem …						KLT	KOG0266	WD40 repeat-containing protein
A0A1U8IM37	S51	Cluster6	calcium-dependent protein kinase 1-like	LOC107896275	1	1.73176e-09	107.76	5	EPES(1)PLPVLNKPPEQVTIPKPETK	-0.19894	0.81917	0.748592	0.867333	0.915853	1.04118	1.00873	1.48048	1.11866	chloroplast	K13412	CPK; calcium-dependent protein kinase [EC:2.7.11.1]	map04626 Plant-pathogen interaction	GO:0001101 response to acid chemical; GO:0006464 cellular protein modification process; GO:0006468 protein phosphorylation; GO:0006793 phosphorus metabolic process; GO:0006796 phosphate-containing compound metabolic process; GO:0006807 nitrogen compound metabolic process; GO:0007154 cell communication; GO:0007165 signal transduction; GO:0008152 metabolic process; GO:0009719 response to endogenous…	GO:0005622 intracellular; GO:0005623 cell; GO:0005634 nucleus; GO:0005737 cytoplasm; GO:0005777 peroxisome; GO:0005778 peroxisomal membrane; GO:0005783 endoplasmic reticulum; GO:0005789 endoplasmic reticulum membrane; GO:0012505 endomembrane system; GO:0016020 membrane; GO:0031090 organelle membrane; GO:0031903 microbody membrane; GO:0031984 organelle subcompartment; GO:0042175 nuclear outer memb…	GO:0003824 catalytic activity; GO:0004672 protein kinase activity; GO:0004674 protein serine/threonine kinase activity; GO:0004683 calmodulin-dependent protein kinase activity; GO:0005488 binding; GO:0005509 calcium ion binding; GO:0005515 protein binding; GO:0005516 calmodulin binding; GO:0009931 calcium-dependent protein serine/threonine kinase activity; GO:0010857 calcium-dependent protein kin…	PF00069; PF13499	PF00069 Protein kinase domain; PF13499 EF-hand domain pair		T	KOG0032	Ca2+/calmodulin-dependent protein kinase, EF-Hand protein superfamily
A0A1U8IMG6	S951	Cluster1	kinesin-related protein 4-like	LOC107898305	0.979888	0.0014132	70.281	4	HDQLGS(0.98)PS(0.02)DLKK	-0.11091	0.773407	0.928817	0.817593	0.95022	1.00009	1.37351	1.07347	1.08289	nucleus	K11498	CENPE; centromeric protein E		GO:0006928 movement of cell or subcellular component; GO:0007017 microtubule-based process; GO:0007018 microtubule-based movement; GO:0009987 cellular process;	GO:0005622 intracellular; GO:0005623 cell; GO:0005856 cytoskeleton; GO:0005871 kinesin complex; GO:0005874 microtubule; GO:0005875 microtubule associated complex; GO:0015630 microtubule cytoskeleton; GO:0032991 protein-containing complex; GO:0035371 microtubule plus-end; GO:0043226 organelle; GO:0043228 non-membrane-bounded organelle; GO:0043229 intracellular organelle; GO:0043232 intracellular n…	GO:0000166 nucleotide binding; GO:0000287 magnesium ion binding; GO:0003774 motor activity; GO:0003777 microtubule motor activity; GO:0003824 catalytic activity; GO:0005488 binding; GO:0005515 protein binding; GO:0016462 pyrophosphatase activity; GO:0016787 hydrolase activity; GO:0016817 hydrolase activity, acting on acid anhydrides; GO:0016818 hydrolase activity, acting on acid anhydrides, in ph…	PF00225	PF00225 Kinesin motor domain		Z	KOG0242	Kinesin-like protein
A0A1U8IMK1	S126	Cluster1	protein NETWORKED 3A-like	LOC107898367	0.998316	0.000123118	125.45	2	NIS(0.998)DGS(0.002)QLMENEK	-0.26956	0.846125	0.95296	0.870756	0.811302	0.933971	1.38376	1.14048	1.06064	nucleus
A0A1U8IMY9	S16	Cluster2	FK506-binding protein 4-like	LOC107898532	0.998188	5.23682e-31	190.22	4	VLKDENS(0.998)PAT(0.002)VPAPEPVKEESVQPVETK	-0.069192	0.737047	0.937794	0.937636	0.904744	1.06794	1.28313	1.07938	1.05233	cytoplasm
A0A1U8IN15	S4	Cluster1	WD repeat-containing protein LWD1-like	LOC107896977	0.970647	1.03541e-12	138.76	3	AAS(0.971)S(0.029)DPNPEGSDEQQKR	0.19081	0.796043	0.903334	0.828742	0.837255	1.01517	1.34251	1.18379	1.09315	cytoskeleton	K11805	DCAF7, HAN11; DDB1- and CUL4-associated factor 7		GO:0000003 reproduction; GO:0003006 developmental process involved in reproduction; GO:0007275 multicellular organism development; GO:0008152 metabolic process; GO:0009058 biosynthetic process; GO:0009314 response to radiation; GO:0009416 response to light stimulus; GO:0009605 response to external stimulus; GO:0009628 response to abiotic stimulus; GO:0009648 photoperiodism; GO:0009649 entrainment…	GO:0005622 intracellular; GO:0005623 cell; GO:0005634 nucleus; GO:0043226 organelle; GO:0043227 membrane-bounded organelle; GO:0043229 intracellular organelle; GO:0043231 intracellular membrane-bounded organelle;	GO:0001067 regulatory region nucleic acid binding; GO:0003676 nucleic acid binding; GO:0003677 DNA binding; GO:0005488 binding; GO:0097159 organic cyclic compound binding; GO:1901363 heterocyclic compound binding;				S	KOG0290	Conserved WD40 repeat-containing protein AN11
A0A1U8IN24	S145	Cluster4	serine/threonine-protein kinase STY46-like isoform X2	LOC107898548	0.799583	2.98007e-20	173.09	4	QS(0.001)IHPPPAFGS(0.8)S(0.199)PNLEALALEANK	0.91457	0.871467	1.07578	1.26075	1.37073	0.708947	0.88755	0.917115	0.907664	cytoplasm				GO:0006464 cellular protein modification process; GO:0006468 protein phosphorylation; GO:0006793 phosphorus metabolic process; GO:0006796 phosphate-containing compound metabolic process; GO:0006807 nitrogen compound metabolic process; GO:0006996 organelle organization; GO:0007154 cell communication; GO:0007165 signal transduction; GO:0008152 metabolic process; GO:0009657 plastid organization; GO:…	GO:0005622 intracellular; GO:0005623 cell; GO:0005737 cytoplasm; GO:0005829 cytosol;	GO:0003824 catalytic activity; GO:0004672 protein kinase activity; GO:0004674 protein serine/threonine kinase activity; GO:0004712 protein serine/threonine/tyrosine kinase activity; GO:0016301 kinase activity; GO:0016740 transferase activity; GO:0016772 transferase activity, transferring phosphorus-containing groups; GO:0016773 phosphotransferase activity, alcohol group as acceptor; GO:0140096 ca…	PF01842; PF07714	PF01842 ACT domain; PF07714 Protein tyrosine kinase		T	KOG0192	Tyrosine kinase specific for activated (GTP-bound) p21cdc42Hs
A0A1U8IN73	S229	Cluster1	trihelix transcription factor ASIL1-like	LOC107897025	0.99954	0.0044599	66.595	3	LSGHLS(1)DK	0.50201	0.871708	0.852535	0.909838	0.788913	1.11571	1.24807	1.12276	1.09047	nucleus							PF13837	PF13837 Myb/SANT-like DNA-binding domain		K	KOG4282	Transcription factor GT-2 and related proteins, contains trihelix DNA-binding/SANT domain
A0A1U8IN76	S204	Cluster1	eukaryotic translation initiation factor 4B3-like	LOC107898589	0.954073	0.000319165	94.487	3	S(0.046)NKS(0.954)PNGAPPPR	-0.0028558	0.787959	0.793175	0.791712	0.773821	1.03371	1.5003	1.22301	1.09631	nucleus						GO:0003676 nucleic acid binding; GO:0003723 RNA binding; GO:0003729 mRNA binding; GO:0005488 binding; GO:0005515 protein binding; GO:0042802 identical protein binding; GO:0042803 protein homodimerization activity; GO:0046983 protein dimerization activity; GO:0097159 organic cyclic compound binding; GO:1901363 heterocyclic compound binding;
A0A1U8IN76	S97	Cluster1	eukaryotic translation initiation factor 4B3-like	LOC107898589	1	0.00794843	107.21	2	S(1)AEELDR	0.14773	0.851447	0.803023	0.840689	0.783065	1.05472	1.47508	1.1218	1.07018	nucleus						GO:0003676 nucleic acid binding; GO:0003723 RNA binding; GO:0003729 mRNA binding; GO:0005488 binding; GO:0005515 protein binding; GO:0042802 identical protein binding; GO:0042803 protein homodimerization activity; GO:0046983 protein dimerization activity; GO:0097159 organic cyclic compound binding; GO:1901363 heterocyclic compound binding;
A0A1U8INW0	S267	Cluster3	J domain-containing protein(predicted)	LOC107898782	0.999998	6.01204e-57	250.08	3	ETQTQTLFMQS(1)PPKETQTQVTQPLFAIR	-0.055309	0.899724	0.893421	0.881543	0.85557	0.958047	1.22981	1.14631	1.13558	nucleus							PF00226	PF00226 DnaJ domain		O	KOG0714	Molecular chaperone (DnaJ superfamily)
A0A1U8INW0	S365	Cluster6	J domain-containing protein(predicted)	LOC107898782	0.944016	1.60706e-10	119.14	3	TSQVNRPEPT(0.028)QS(0.944)S(0.028)QVNQPEPTR	0.34535	0.735535	0.877228	1.03904	0.734826	0.977309	1.21447	1.35489	1.0667	nucleus							PF00226	PF00226 DnaJ domain		O	KOG0714	Molecular chaperone (DnaJ superfamily)
A0A1U8INZ8	S655	Cluster1	ethylene-insensitive protein 2-like isoform X2	LOC107898809	0.960479	8.97249e-09	168.05	2	NDDCGS(0.96)GT(0.039)GSLSR	-0.35265	0.881324	0.895595	0.869958	0.744351	1.06401	1.36619	1.12267	1.05589	plasma membrane	K14513	EIN2; ethylene-insensitive protein 2	map04016 MAPK signaling pathway - plant; map04075 Plant hormone signal transduction	GO:0000160 phosphorelay signal transduction system; GO:0001736 establishment of planar polarity; GO:0001738 morphogenesis of a polarized epithelium; GO:0002009 morphogenesis of an epithelium; GO:0002237 response to molecule of bacterial origin; GO:0002376 immune system process; GO:0006810 transport; GO:0006950 response to stress; GO:0006952 defense response; GO:0006955 immune response; GO:0006970…		GO:0003676 nucleic acid binding; GO:0003723 RNA binding; GO:0003729 mRNA binding; GO:0005488 binding; GO:0097159 organic cyclic compound binding; GO:1901363 heterocyclic compound binding;				P	KOG1291	Mn2+ and Fe2+ transporters of the NRAMP family
A0A1U8IPC1	S277	Cluster2	monosaccharide-sensing protein 2-like	LOC107898905	0.800946	0.000736171	76.341	3	PVT(0.146)GQS(0.801)T(0.053)LGIVSR	0.044243	0.771678	0.821307	1.11898	0.99294	1.23349	1.20953	0.965135	0.886942	plasma membrane				GO:0006810 transport; GO:0006811 ion transport; GO:0006812 cation transport; GO:0008643 carbohydrate transport; GO:0008645 hexose transmembrane transport; GO:0015672 monovalent inorganic cation transport; GO:0015749 monosaccharide transmembrane transport; GO:0034219 carbohydrate transmembrane transport; GO:0034220 ion transmembrane transport; GO:0046323 glucose import; GO:0051179 localization; GO…	GO:0005622 intracellular; GO:0005623 cell; GO:0005737 cytoplasm; GO:0005773 vacuole; GO:0005774 vacuolar membrane; GO:0005794 Golgi apparatus; GO:0012505 endomembrane system; GO:0016020 membrane; GO:0031090 organelle membrane; GO:0043226 organelle; GO:0043227 membrane-bounded organelle; GO:0043229 intracellular organelle; GO:0043231 intracellular membrane-bounded organelle; GO:0098588 bounding me…	GO:0005215 transporter activity; GO:0005351 carbohydrate:proton symporter activity; GO:0005355 glucose transmembrane transporter activity; GO:0005402 carbohydrate:cation symporter activity; GO:0008324 cation transmembrane transporter activity; GO:0015075 ion transmembrane transporter activity; GO:0015077 monovalent inorganic cation transmembrane transporter activity; GO:0015078 proton transmembra…				U	KOG0254	Predicted transporter (major facilitator superfamily)
A0A1U8IPF1	S388	Cluster1	flowering time control protein FPA-like	LOC107896915	1	7.66878e-06	98.816	4	RLS(1)PPVPSAQGFRPSPR	-0.21308	0.901021	1.00919	0.780435	0.663058	1.09238	1.49364	1.12208	0.938199	nucleus				GO:0000003 reproduction; GO:0000375 RNA splicing, via transesterification reactions; GO:0000377 RNA splicing, via transesterification reactions with bulged adenosine as nucleophile; GO:0000398 mRNA splicing, via spliceosome; GO:0003006 developmental process involved in reproduction; GO:0006139 nucleobase-containing compound metabolic process; GO:0006325 chromatin organization; GO:0006342 chromati…	GO:0000785 chromatin; GO:0005622 intracellular; GO:0005623 cell; GO:0005634 nucleus; GO:0005694 chromosome; GO:0043226 organelle; GO:0043227 membrane-bounded organelle; GO:0043228 non-membrane-bounded organelle; GO:0043229 intracellular organelle; GO:0043231 intracellular membrane-bounded organelle; GO:0043232 intracellular non-membrane-bounded organelle;	GO:0003676 nucleic acid binding; GO:0003723 RNA binding; GO:0005488 binding; GO:0097159 organic cyclic compound binding; GO:1901363 heterocyclic compound binding;	PF00076; PF07744	PF00076 RNA recognition motif. (a.k.a. RRM, RBD, or RNP domain); PF07744 SPOC domain		A	KOG0118	FOG: RRM domain
A0A1U8IPP2	S240	Cluster3	protein TIFY 11B-like	LOC107897415	0.999958	2.32742e-05	87.339	5	APYQLINHQGS(1)PPPPKPDENKPSHEEGQSSK	0.18653	0.908075	0.685416	0.922751	0.769665	0.838809	1.4517	1.2525	1.17108	nucleus	K13464	JAZ; jasmonate ZIM domain-containing protein	map04075 Plant hormone signal transduction	GO:0001101 response to acid chemical; GO:0006950 response to stress; GO:0009611 response to wounding; GO:0009719 response to endogenous stimulus; GO:0009725 response to hormone; GO:0009753 response to jasmonic acid; GO:0009889 regulation of biosynthetic process; GO:0009890 negative regulation of biosynthetic process; GO:0009892 negative regulation of metabolic process; GO:0009966 regulation of si…	GO:0005622 intracellular; GO:0005623 cell; GO:0005634 nucleus; GO:0043226 organelle; GO:0043227 membrane-bounded organelle; GO:0043229 intracellular organelle; GO:0043231 intracellular membrane-bounded organelle;	GO:0003712 transcription coregulator activity; GO:0003714 transcription corepressor activity; GO:0140110 transcription regulator activity;	PF06200	PF06200 tify domain
A0A1U8IPV8	S1125	Cluster3	topless-related protein 3-like	LOC107899070	0.988266	3.48496e-37	234.57	2	TTSSSTT(0.011)S(0.988)NHTPDQLQR	1.4745	0.726878	0.81771	0.886278	0.790568	0.854607	1.47637	1.32501	1.12257	chloroplast										KLT	KOG0266	WD40 repeat-containing protein
A0A1U8IPV8	T205	Cluster6	topless-related protein 3-like	LOC107899070	0.965484	2.24372e-23	162	4	TLFTDHT(0.034)CT(0.965)PPNGPLAPTPVNLPVAAVAK	0.99391	0.781838	0.85258	0.963861	0.812127	0.941266	1.18545	1.35946	1.10342	chloroplast										KLT	KOG0266	WD40 repeat-containing protein
A0A1U8IPV8	T291	Cluster5	topless-related protein 3-like	LOC107899070	0.999917	7.19321e-50	250.22	3	T(1)PPSAPGLVDYQNPDHELLMK	0.22016	0.791828	0.944484	0.919254	0.863113	0.836351	1.27783	1.28417	1.08297	chloroplast										KLT	KOG0266	WD40 repeat-containing protein
A0A1U8IPX2	S55	Cluster5	DNA-directed RNA polymerase subunit beta(predicted)	LOC107897491	0.990562	1.98421e-52	220.67	4	SQPHLDFEFPSPAASSAVSPVPES(0.991)PT(0.008)S(0.001)LADESK	-0.85209	0.814977	0.925136	0.894276	0.838346	0.974344	1.17041	1.25285	1.12966	mitochondria
A0A1U8IPY2	S1233	Cluster6	Ephrin_rec_like domain-containing protein(predicted)	LOC107897081	0.999996	1.19907e-12	180.39	2	VNITDMPNESGS(1)PR	-0.1064	0.782228	0.846988	0.900927	0.862293	1.01676	1.1587	1.30243	1.12968	chloroplast
A0A1U8IPY6	S160	Cluster1	lysine-specific demethylase JMJ25-like isoform X2	LOC107899094	0.900997	0.0105808	61.423	2	T(0.026)PS(0.072)FS(0.901)AADSSR	2.1282	0.829112	0.865438	0.859747	0.906089	1.16531	1.22723	1.11942	1.02765	nucleus	K15601	KDM3; [histone H3]-dimethyl-L-lysine9 demethylase [EC:1.14.11.65]		GO:0006325 chromatin organization; GO:0006355 regulation of transcription, DNA-templated; GO:0006464 cellular protein modification process; GO:0006482 protein demethylation; GO:0006807 nitrogen compound metabolic process; GO:0006996 organelle organization; GO:0008152 metabolic process; GO:0008214 protein dealkylation; GO:0009889 regulation of biosynthetic process; GO:0009987 cellular process; GO:…	GO:0000785 chromatin; GO:0005622 intracellular; GO:0005623 cell; GO:0005634 nucleus; GO:0005654 nucleoplasm; GO:0005694 chromosome; GO:0031974 membrane-enclosed lumen; GO:0031981 nuclear lumen; GO:0043226 organelle; GO:0043227 membrane-bounded organelle; GO:0043228 non-membrane-bounded organelle; GO:0043229 intracellular organelle; GO:0043231 intracellular membrane-bounded organelle; GO:0043232 i…	GO:0000976 transcription regulatory region sequence-specific DNA binding; GO:0001067 regulatory region nucleic acid binding; GO:0003676 nucleic acid binding; GO:0003677 DNA binding; GO:0003682 chromatin binding; GO:0003690 double-stranded DNA binding; GO:0003824 catalytic activity; GO:0005488 binding; GO:0031490 chromatin DNA binding; GO:0032451 demethylase activity; GO:0032452 histone demethylas…	PF08879; PF10497; PF02373	PF08879 WRC; PF10497 Zinc-finger domain of monoamine-oxidase A repressor R1; PF02373 JmjC domain, hydroxylase		K	KOG1356	Putative transcription factor 5qNCA, contains JmjC domain
A0A1U8IQA3	S52	Cluster3	LEA_2 domain-containing protein(predicted)	LOC107897194	0.99211	1.42984e-37	231.77	3	SSTMQPSPMES(0.992)PS(0.008)HPSSVGR	-0.64866	0.861929	0.893203	0.854259	0.843141	1.0334	1.23287	1.20885	1.07234	chloroplast							PF03168	PF03168 Late embryogenesis abundant protein
A0A1U8IQD8	S817	Cluster6	Mediator of RNA polymerase II transcription subunit 14	LOC107899159	0.999958	1.98217e-11	171.29	3	FSGSSPLAS(1)PPVSQAAETK	-0.18472	0.854221	0.845567	0.944156	0.863753	0.90757	1.11717	1.33012	1.13744	nucleus	K15156	MED14, RGR1; mediator of RNA polymerase II transcription subunit 14		GO:0002376 immune system process; GO:0006950 response to stress; GO:0006952 defense response; GO:0006955 immune response; GO:0008284 positive regulation of cell population proliferation; GO:0009266 response to temperature stimulus; GO:0009409 response to cold; GO:0009605 response to external stimulus; GO:0009607 response to biotic stimulus; GO:0009627 systemic acquired resistance; GO:0009628 resp…	GO:0000428 DNA-directed RNA polymerase complex; GO:0005622 intracellular; GO:0005623 cell; GO:0005634 nucleus; GO:0005654 nucleoplasm; GO:0005667 transcription regulator complex; GO:0005911 cell-cell junction; GO:0009506 plasmodesma; GO:0016591 RNA polymerase II, holoenzyme; GO:0016592 mediator complex; GO:0030054 cell junction; GO:0030880 RNA polymerase complex; GO:0031974 membrane-enclosed lume…					K	KOG1875	Thyroid hormone receptor-associated coactivator complex component (TRAP170)
A0A1U8IQH5	S708	Cluster1	protein STRUBBELIG-RECEPTOR FAMILY 6-like	LOC107897667	0.999545	0.0196434	58.04	2	TIGTDQGAS(1)QR	-1.834	0.919583	0.974239	0.891055	0.763352	1.08989	1.18282	1.17658	1.00247	plasma membrane	K04733	IRAK4; interleukin-1 receptor-associated kinase 4 [EC:2.7.11.1]		GO:0006464 cellular protein modification process; GO:0006468 protein phosphorylation; GO:0006793 phosphorus metabolic process; GO:0006796 phosphate-containing compound metabolic process; GO:0006807 nitrogen compound metabolic process; GO:0007154 cell communication; GO:0007165 signal transduction; GO:0007166 cell surface receptor signaling pathway; GO:0007167 enzyme linked receptor protein signali…	GO:0005622 intracellular; GO:0005623 cell; GO:0005634 nucleus; GO:0005737 cytoplasm; GO:0005829 cytosol; GO:0005886 plasma membrane; GO:0016020 membrane; GO:0043226 organelle; GO:0043227 membrane-bounded organelle; GO:0043229 intracellular organelle; GO:0043231 intracellular membrane-bounded organelle; GO:0071944 cell periphery;	GO:0003824 catalytic activity; GO:0004672 protein kinase activity; GO:0004674 protein serine/threonine kinase activity; GO:0004675 transmembrane receptor protein serine/threonine kinase activity; GO:0004888 transmembrane signaling receptor activity; GO:0016301 kinase activity; GO:0016740 transferase activity; GO:0016772 transferase activity, transferring phosphorus-containing groups; GO:0016773 p…	PF07714	PF07714 Protein tyrosine kinase
A0A1U8IQI9	S649	Cluster6	G-type lectin S-receptor-like serine/threonine-protein kinase SD2-5 isoform X2	LOC107897270	0.999779	0.0211395	63.419	2	AYS(1)GFLR	-0.33397	0.852438	0.7898	1.01788	0.761505	0.981625	1.06937	1.4445	1.08288	nucleus							PF00069	PF00069 Protein kinase domain
A0A1U8IQL6	S117	Cluster3	protein MODIFIER OF SNC1 11-like isoform X2	LOC107899259	0.999438	0.00558752	78.655	2	FGT(0.001)APS(0.999)PK	0.2309	0.721585	0.817124	0.803795	0.843592	1.0665	1.3144	1.3607	1.0723	chloroplast	K18732	SARNP, CIP29, THO1; SAP domain-containing ribonucleoprotein		GO:0006403 RNA localization; GO:0006405 RNA export from nucleus; GO:0006406 mRNA export from nucleus; GO:0006611 protein export from nucleus; GO:0006810 transport; GO:0006886 intracellular protein transport; GO:0006913 nucleocytoplasmic transport; GO:0008104 protein localization; GO:0008152 metabolic process; GO:0010467 gene expression; GO:0015031 protein transport; GO:0015833 peptide transport; …	GO:0005622 intracellular; GO:0005623 cell; GO:0005634 nucleus; GO:0043226 organelle; GO:0043227 membrane-bounded organelle; GO:0043229 intracellular organelle; GO:0043231 intracellular membrane-bounded organelle;
A0A1U8IQQ8	S197	Cluster4	probable ADP-ribosylation factor GTPase-activating protein AGD6	LOC107899297	0.971756	0.000585996	114.89	2	S(0.003)RS(0.972)T(0.025)EDIYTK	0.1475	1.07203	1.09033	1.21523	1.15643	0.802528	0.915868	0.883539	0.864054	nucleus	K12492	ARFGAP1; ADP-ribosylation factor GTPase-activating protein 1	map04144 Endocytosis		GO:0005622 intracellular; GO:0005623 cell; GO:0005634 nucleus; GO:0005737 cytoplasm; GO:0005829 cytosol; GO:0043226 organelle; GO:0043227 membrane-bounded organelle; GO:0043229 intracellular organelle; GO:0043231 intracellular membrane-bounded organelle;		PF01412	PF01412 Putative GTPase activating protein for Arf		TUZ	KOG0704	ADP-ribosylation factor GTPase activator
A0A1U8IQY0	S812	Cluster2	MATH domain-containing protein At5g43560-like	LOC107897762	0.856481	2.02935e-22	187.43	3	S(0.144)VS(0.856)AVGHLGPDLSPAAGYVPQSYR	0.38067	0.830859	0.835853	0.895421	0.970473	1.05455	1.22123	1.19959	0.992024	nucleus				GO:0002376 immune system process; GO:0006914 autophagy; GO:0006950 response to stress; GO:0006952 defense response; GO:0006955 immune response; GO:0006996 organelle organization; GO:0007033 vacuole organization; GO:0008152 metabolic process; GO:0009056 catabolic process; GO:0009987 cellular process; GO:0016043 cellular component organization; GO:0016236 macroautophagy; GO:0044237 cellular metabol…	GO:0005622 intracellular; GO:0005623 cell; GO:0005737 cytoplasm; GO:0005829 cytosol; GO:0005886 plasma membrane; GO:0016020 membrane; GO:0071944 cell periphery;	GO:0005488 binding; GO:0005515 protein binding; GO:0019899 enzyme binding; GO:0019900 kinase binding; GO:0019901 protein kinase binding; GO:0043424 protein histidine kinase binding;	PF00917	PF00917 MATH domain
A0A1U8IR08	S172	Cluster3	methyltransferase-like protein 1 isoform X1	LOC107899376	0.999989	0.00421959	61.641	3	SHDGELEKS(1)LDR	-0.43501	0.795612	0.917962	0.826853	0.755852	1.15389	1.16817	1.31631	1.06535	nucleus										K	KOG2097	Predicted N6-adenine methylase involved in transcription regulation
A0A1U8IR28	S1293	Cluster6	protein TSS-like	LOC107899383	0.999988	2.47523e-27	217.42	2	TSPNEPTASAGPS(1)PPASK	-0.79892	0.663486	0.770407	0.862986	0.817237	1.10214	1.17592	1.46541	1.14241	nucleus	K03255	TIF31, CLU1; protein TIF31		GO:0001101 response to acid chemical; GO:0009719 response to endogenous stimulus; GO:0009725 response to hormone; GO:0009737 response to abscisic acid; GO:0010033 response to organic substance; GO:0033993 response to lipid; GO:0042221 response to chemical; GO:0050896 response to stimulus; GO:0097305 response to alcohol; GO:1901700 response to oxygen-containing compound;						L	KOG1839	Uncharacterized protein CLU1/cluA/TIF31 involved in mitochondrial morphology/distribution, also found associated with eIF-3
A0A1U8IR28	S1346	Cluster6	protein TSS-like	LOC107899383	0.999809	3.50074e-56	240.95	4	SAPGSPASTDQVTKPTQVAS(1)PISVQAAGK	-0.30637	0.648118	0.835961	0.854856	0.793874	1.05476	1.23923	1.44421	1.129	nucleus	K03255	TIF31, CLU1; protein TIF31		GO:0001101 response to acid chemical; GO:0009719 response to endogenous stimulus; GO:0009725 response to hormone; GO:0009737 response to abscisic acid; GO:0010033 response to organic substance; GO:0033993 response to lipid; GO:0042221 response to chemical; GO:0050896 response to stimulus; GO:0097305 response to alcohol; GO:1901700 response to oxygen-containing compound;						L	KOG1839	Uncharacterized protein CLU1/cluA/TIF31 involved in mitochondrial morphology/distribution, also found associated with eIF-3
A0A1U8IR57	S231	Cluster3	oligouridylate-binding protein 1B-like	LOC107897416	1	1.16618e-60	255.71	2	S(1)VVELTNGSSEDGK	-0.41916	0.750699	0.867626	0.879075	0.819333	1.01569	1.25725	1.30305	1.10728	nucleus	K13201	TIA1, TIAL1; nucleolysin TIA-1/TIAR		GO:0006355 regulation of transcription, DNA-templated; GO:0006357 regulation of transcription by RNA polymerase II; GO:0006915 apoptotic process; GO:0006950 response to stress; GO:0006952 defense response; GO:0007154 cell communication; GO:0007165 signal transduction; GO:0007166 cell surface receptor signaling pathway; GO:0007167 enzyme linked receptor protein signaling pathway; GO:0007169 transm…	GO:0000323 lytic vacuole; GO:0005622 intracellular; GO:0005623 cell; GO:0005634 nucleus; GO:0005654 nucleoplasm; GO:0005737 cytoplasm; GO:0005764 lysosome; GO:0005773 vacuole; GO:0010494 cytoplasmic stress granule; GO:0031974 membrane-enclosed lumen; GO:0031981 nuclear lumen; GO:0032991 protein-containing complex; GO:0035770 ribonucleoprotein granule; GO:0036464 cytoplasmic ribonucleoprotein gran…	GO:0003676 nucleic acid binding; GO:0003723 RNA binding; GO:0003729 mRNA binding; GO:0005488 binding; GO:0097159 organic cyclic compound binding; GO:1901363 heterocyclic compound binding;	PF00076	PF00076 RNA recognition motif. (a.k.a. RRM, RBD, or RNP domain)		A	KOG0118	FOG: RRM domain
A0A1U8IR57	S239	Cluster3	oligouridylate-binding protein 1B-like	LOC107897416	0.751152	1.96846e-36	223.14	2	SVVELTNGS(0.751)S(0.249)EDGK	-2.2417	0.749017	0.835035	0.884563	0.84251	1.02135	1.26303	1.30482	1.09967	nucleus	K13201	TIA1, TIAL1; nucleolysin TIA-1/TIAR		GO:0006355 regulation of transcription, DNA-templated; GO:0006357 regulation of transcription by RNA polymerase II; GO:0006915 apoptotic process; GO:0006950 response to stress; GO:0006952 defense response; GO:0007154 cell communication; GO:0007165 signal transduction; GO:0007166 cell surface receptor signaling pathway; GO:0007167 enzyme linked receptor protein signaling pathway; GO:0007169 transm…	GO:0000323 lytic vacuole; GO:0005622 intracellular; GO:0005623 cell; GO:0005634 nucleus; GO:0005654 nucleoplasm; GO:0005737 cytoplasm; GO:0005764 lysosome; GO:0005773 vacuole; GO:0010494 cytoplasmic stress granule; GO:0031974 membrane-enclosed lumen; GO:0031981 nuclear lumen; GO:0032991 protein-containing complex; GO:0035770 ribonucleoprotein granule; GO:0036464 cytoplasmic ribonucleoprotein gran…	GO:0003676 nucleic acid binding; GO:0003723 RNA binding; GO:0003729 mRNA binding; GO:0005488 binding; GO:0097159 organic cyclic compound binding; GO:1901363 heterocyclic compound binding;	PF00076	PF00076 RNA recognition motif. (a.k.a. RRM, RBD, or RNP domain)		A	KOG0118	FOG: RRM domain
A0A1U8IS18	S27	Cluster6	protein NRT1/ PTR FAMILY 2.13-like	LOC107899612	0.99887	0.0089059	57.328	3	KPAS(0.999)PQQGT(0.001)K	-0.57778	0.747134	0.812908	0.890436	0.946177	1.14855	1.09906	1.03977	1.31596	plasma membrane				GO:0000003 reproduction; GO:0003006 developmental process involved in reproduction; GO:0006810 transport; GO:0006811 ion transport; GO:0006820 anion transport; GO:0007154 cell communication; GO:0007275 multicellular organism development; GO:0009605 response to external stimulus; GO:0009790 embryo development; GO:0009791 post-embryonic development; GO:0009793 embryo development ending in seed dorm…	GO:0005623 cell; GO:0005886 plasma membrane; GO:0016020 membrane; GO:0071944 cell periphery;	GO:0005215 transporter activity; GO:0008509 anion transmembrane transporter activity; GO:0015075 ion transmembrane transporter activity; GO:0015103 inorganic anion transmembrane transporter activity; GO:0015112 nitrate transmembrane transporter activity; GO:0015318 inorganic molecular entity transmembrane transporter activity; GO:0022857 transmembrane transporter activity; GO:0080054 low-affinity…				E	KOG1237	H+/oligopeptide symporter
A0A1U8IS18	S336	Cluster3	protein NRT1/ PTR FAMILY 2.13-like	LOC107899612	1	0.000215503	106.17	3	NDLEDDGS(1)PK	-0.45165	0.856022	0.77467	0.853685	0.941995	1.14676	1.14411	1.19002	1.09273	plasma membrane				GO:0000003 reproduction; GO:0003006 developmental process involved in reproduction; GO:0006810 transport; GO:0006811 ion transport; GO:0006820 anion transport; GO:0007154 cell communication; GO:0007275 multicellular organism development; GO:0009605 response to external stimulus; GO:0009790 embryo development; GO:0009791 post-embryonic development; GO:0009793 embryo development ending in seed dorm…	GO:0005623 cell; GO:0005886 plasma membrane; GO:0016020 membrane; GO:0071944 cell periphery;	GO:0005215 transporter activity; GO:0008509 anion transmembrane transporter activity; GO:0015075 ion transmembrane transporter activity; GO:0015103 inorganic anion transmembrane transporter activity; GO:0015112 nitrate transmembrane transporter activity; GO:0015318 inorganic molecular entity transmembrane transporter activity; GO:0022857 transmembrane transporter activity; GO:0080054 low-affinity…				E	KOG1237	H+/oligopeptide symporter
A0A1U8IS54	T71	Cluster3	dystrophia myotonica WD repeat-containing protein-like isoform X2	LOC107899651	0.973677	5.99207e-12	155.45	3	EKPAPS(0.023)T(0.974)PT(0.003)SSSSSYSASSGVR	-0.059242	0.717203	0.800687	0.832995	0.816667	1.05059	1.2872	1.29059	1.20407	nucleus				GO:0006355 regulation of transcription, DNA-templated; GO:0007154 cell communication; GO:0007584 response to nutrient; GO:0009605 response to external stimulus; GO:0009889 regulation of biosynthetic process; GO:0009890 negative regulation of biosynthetic process; GO:0009892 negative regulation of metabolic process; GO:0009987 cellular process; GO:0009991 response to extracellular stimulus; GO:001…						C	KOG2394	WD40 protein DMR-N9
A0A1U8IS61	S293	Cluster2	protein IQ-DOMAIN 1-like isoform X2	LOC107899674	0.999999	0.00745079	70.373	2	S(1)NFGGEISK	-0.7285	0.773731	0.902024	0.908043	0.973165	1.01133	1.19313	1.21085	1.02772	nucleus
A0A1U8IS77	S10	Cluster5	PREDICTED: LOC109796742 isoform(predicted)	LOC107899667	0.855475	0.010011	57.106	3	LS(0.001)S(0.001)KPMS(0.143)S(0.855)PGR	-0.46662	0.800361	0.767002	0.796767	0.689482	1.09217	1.22576	1.46455	1.16391	nucleus
A0A1U8IS77	S158	Cluster6	PREDICTED: LOC109796742 isoform(predicted)	LOC107899667	1	2.83903e-07	144.22	3	TGDSVPEEEEEKS(1)EENEK	0.01546	0.728217	0.924454	0.950027	0.782555	1.01683	1.13866	1.40432	1.05493	nucleus
A0A1U8IS77	S58	Cluster6	PREDICTED: LOC109796742 isoform(predicted)	LOC107899667	0.976167	1.93924e-50	247.34	2	NTAIETQEPS(0.024)S(0.976)PK	0.96267	0.742777	0.87203	0.925569	0.87608	0.905517	1.23712	1.29575	1.14516	nucleus
A0A1U8ISM1	T17	Cluster3	cation/H(+) antiporter 15-like	LOC107899838	0.999732	0.0119372	58.674	2	NVT(1)ILCINNSFK	-2.4615	0.789836	0.928716	0.897447	0.869139	0.979302	1.19212	1.18369	1.15974	plasma membrane										P	KOG1650	Predicted K+/H+-antiporter
A0A1U8ITL8	S501	Cluster3	RING-type E3 ubiquitin transferase	LOC107900225	1	0.0103817	80.165	2	EAEFS(1)PR	0.0060431	0.626174	0.707406	0.764282	0.67627	1.21845	1.2594	1.433	1.31503	chloroplast					GO:0005622 intracellular; GO:0005623 cell; GO:0005634 nucleus; GO:0005737 cytoplasm; GO:0043226 organelle; GO:0043227 membrane-bounded organelle; GO:0043229 intracellular organelle; GO:0043231 intracellular membrane-bounded organelle;		PF04564	PF04564 U-box domain		E	KOG0167	FOG: Armadillo/beta-catenin-like repeats
A0A1U8IU12	S38	Cluster5	U3 small nucleolar RNA-associated protein 18 homolog	LOC107898850	0.834877	3.3438e-16	143.09	3	DDEVVSINEDTNDTENGLES(0.835)DS(0.164)EIS(0.001)K	-1.9732	0.922945	0.882877	0.902194	0.82713	0.884568	1.10074	1.30866	1.17088	nucleus	K14553	UTP18; U3 small nucleolar RNA-associated protein 18	map03008 Ribosome biogenesis in eukaryotes	GO:0000462 maturation of SSU-rRNA from tricistronic rRNA transcript (SSU-rRNA, 5.8S rRNA, LSU-rRNA); GO:0006139 nucleobase-containing compound metabolic process; GO:0006364 rRNA processing; GO:0006396 RNA processing; GO:0006725 cellular aromatic compound metabolic process; GO:0006807 nitrogen compound metabolic process; GO:0008152 metabolic process; GO:0009987 cellular process; GO:0010467 gene ex…	GO:0000151 ubiquitin ligase complex; GO:0005622 intracellular; GO:0005623 cell; GO:0005634 nucleus; GO:0005730 nucleolus; GO:0030684 preribosome; GO:0030686 90S preribosome; GO:0031461 cullin-RING ubiquitin ligase complex; GO:0031974 membrane-enclosed lumen; GO:0031981 nuclear lumen; GO:0032040 small-subunit processome; GO:0032991 protein-containing complex; GO:0034388 Pwp2p-containing subcomplex…					S	KOG2055	WD40 repeat protein
A0A1U8IU29	S108	Cluster6	TOM1-like protein 2 isoform X3	LOC107900513	1	0.00091292	79.466	3	LGAVFPPRS(1)ER	-0.21114	0.760421	0.861911	0.924226	1.02141	1.03879	1.09648	1.17612	1.12064	nucleus							PF00790; PF03127	PF00790 VHS domain; PF03127 GAT domain		U	KOG1087	Cytosolic sorting protein GGA2/TOM1
A0A1U8IU29	S316	Cluster3	TOM1-like protein 2 isoform X3	LOC107900513	1	1.12241e-06	155.2	3	MDLLSGDDFNS(1)PK	-0.0044222	0.778108	0.817838	0.828094	0.79124	1.08202	1.27936	1.2336	1.18974	nucleus							PF00790; PF03127	PF00790 VHS domain; PF03127 GAT domain		U	KOG1087	Cytosolic sorting protein GGA2/TOM1
A0A1U8IU29	T236	Cluster3	TOM1-like protein 2 isoform X3	LOC107900513	0.999957	1.27962e-13	170.56	5	HEAIASGT(1)PSQANKPKPEPAK	0.94186	0.802786	0.82695	0.912262	0.832588	0.940857	1.32594	1.30607	1.05255	nucleus							PF00790; PF03127	PF00790 VHS domain; PF03127 GAT domain		U	KOG1087	Cytosolic sorting protein GGA2/TOM1
A0A1U8IU44	S134	Cluster5	Zinc finger FYVE domain-containing protein 26 isoform 1(predicted)	LOC107900500	0.822422	1.17251e-07	153.75	2	S(0.178)S(0.822)PISTSGTVQGSETSAR	0.67471	0.763355	0.927502	0.865049	0.818726	1.08134	1.12577	1.32387	1.09439	nucleus
A0A1U8IU49	S28	Cluster6	probable cadmium/zinc-transporting ATPase HMA1, chloroplastic	LOC107900502	1	0.0141733	54.416	3	LNS(1)FHFK	-0.68305	0.541979	0.430645	0.83137	0.890235	0.96241	1.10087	1.59056	1.65192	chloroplast	K01534	zntA; Zn2+/Cd2+-exporting ATPase [EC:7.2.2.12 7.2.2.21]		GO:0000041 transition metal ion transport; GO:0006810 transport; GO:0006811 ion transport; GO:0006812 cation transport; GO:0006829 zinc ion transport; GO:0006873 cellular ion homeostasis; GO:0006875 cellular metal ion homeostasis; GO:0006878 cellular copper ion homeostasis; GO:0009314 response to radiation; GO:0009416 response to light stimulus; GO:0009628 response to abiotic stimulus; GO:0009642…	GO:0005622 intracellular; GO:0005623 cell; GO:0005737 cytoplasm; GO:0009507 chloroplast; GO:0009526 plastid envelope; GO:0009536 plastid; GO:0009941 chloroplast envelope; GO:0031967 organelle envelope; GO:0031975 envelope; GO:0043226 organelle; GO:0043227 membrane-bounded organelle; GO:0043229 intracellular organelle; GO:0043231 intracellular membrane-bounded organelle;	GO:0003824 catalytic activity; GO:0005215 transporter activity; GO:0005385 zinc ion transmembrane transporter activity; GO:0008324 cation transmembrane transporter activity; GO:0015075 ion transmembrane transporter activity; GO:0015318 inorganic molecular entity transmembrane transporter activity; GO:0015633 ATPase-coupled zinc transmembrane transporter activity; GO:0016462 pyrophosphatase activi…	PF00702	PF00702 haloacid dehalogenase-like hydrolase		P	KOG0207	Cation transport ATPase
A0A1U8IU52	S494	Cluster3	zinc finger CCCH domain-containing protein 29-like isoform X2	LOC107900532	0.855586	0.00643043	66.708	2	SGYPT(0.002)NLT(0.019)S(0.124)S(0.856)PVR	2.0592	0.709737	0.853704	0.772708	0.722636	1.08804	1.25292	1.55329	1.04697	endoplasmic reticulum,plasma membrane				GO:0006355 regulation of transcription, DNA-templated; GO:0006950 response to stress; GO:0006952 defense response; GO:0009266 response to temperature stimulus; GO:0009409 response to cold; GO:0009605 response to external stimulus; GO:0009607 response to biotic stimulus; GO:0009620 response to fungus; GO:0009628 response to abiotic stimulus; GO:0009889 regulation of biosynthetic process; GO:001003…		GO:0003700 DNA-binding transcription factor activity; GO:0140110 transcription regulator activity;				O	KOG1595	CCCH-type Zn-finger protein
A0A1U8IUJ9	T44	Cluster3	serine/arginine repetitive matrix protein 1-like(predicted)	LOC107900628	0.841657	0.00107982	91.62	3	EVLS(0.158)ET(0.842)PKPK	-0.092105	0.614238	0.797707	0.784312	0.789573	0.973379	1.4497	1.37699	1.2141	nucleus
A0A1U8IUP6	S160	Cluster1	cyclin-dependent kinase D-3-like	LOC107899055	1	0.00334113	88.681	2	IFGS(1)PDRK	0.37813	0.923096	0.89022	0.869681	0.799304	0.944583	1.31067	1.15735	1.10509	cytoplasm	K02202	CDK7; cyclin-dependent kinase 7 [EC:2.7.11.22 2.7.11.23]	map03022 Basal transcription factors; map03420 Nucleotide excision repair	GO:0006355 regulation of transcription, DNA-templated; GO:0006357 regulation of transcription by RNA polymerase II; GO:0006464 cellular protein modification process; GO:0006468 protein phosphorylation; GO:0006793 phosphorus metabolic process; GO:0006796 phosphate-containing compound metabolic process; GO:0006807 nitrogen compound metabolic process; GO:0008152 metabolic process; GO:0009889 regulat…	GO:0000428 DNA-directed RNA polymerase complex; GO:0005622 intracellular; GO:0005623 cell; GO:0005634 nucleus; GO:0005654 nucleoplasm; GO:0005667 transcription regulator complex; GO:0005675 transcription factor TFIIH holo complex; GO:0005737 cytoplasm; GO:0016591 RNA polymerase II, holoenzyme; GO:0030880 RNA polymerase complex; GO:0031974 membrane-enclosed lumen; GO:0031981 nuclear lumen; GO:0032…	GO:0003824 catalytic activity; GO:0004672 protein kinase activity; GO:0004674 protein serine/threonine kinase activity; GO:0004693 cyclin-dependent protein serine/threonine kinase activity; GO:0016301 kinase activity; GO:0016740 transferase activity; GO:0016772 transferase activity, transferring phosphorus-containing groups; GO:0016773 phosphotransferase activity, alcohol group as acceptor; GO:00…	PF00069	PF00069 Protein kinase domain	PF00069 Protein kinase domain	T	KOG0659	Cdk activating kinase (CAK)/RNA polymerase II transcription initiation/nucleotide excision repair factor TFIIH/TFIIK, kinase subunit CDK7
A0A1U8IUS2	S275	Cluster1	uncharacterized zinc finger CCHC domain-containing protein At4g19190-like	LOC107900685	1	0.0289116	45.077	3	QKPGMS(1)PPR	0.14242	0.844233	0.937031	0.827395	0.891625	1.1633	1.33884	0.971022	1.02655	nucleus	K06066	CIR; CBF1 interacting corepressor					PF10197	PF10197 N-terminal domain of CBF1 interacting co-repressor CIR		K	KOG3794	CBF1-interacting corepressor CIR and related proteins
A0A1U8IVB2	S124	Cluster2	Histone-lysine N-methyltransferase SETD2(predicted)	LOC107900812	0.800551	1.07786e-05	112.74	3	LPHILSAPS(0.006)IS(0.193)S(0.801)PAPNR	0.24827	0.778333	0.89514	1.01001	0.905859	0.975766	1.2817	1.12475	1.02845	nucleus				GO:0001101 response to acid chemical; GO:0006810 transport; GO:0006811 ion transport; GO:0006820 anion transport; GO:0009987 cellular process; GO:0010035 response to inorganic substance; GO:0010167 response to nitrate; GO:0015698 inorganic anion transport; GO:0015706 nitrate transport; GO:0042221 response to chemical; GO:0050896 response to stimulus; GO:0051179 localization; GO:0051234 establishm…	GO:0005622 intracellular; GO:0005623 cell; GO:0005634 nucleus; GO:0043226 organelle; GO:0043227 membrane-bounded organelle; GO:0043229 intracellular organelle; GO:0043231 intracellular membrane-bounded organelle;
A0A1U8IVD7	S300	Cluster3	GTPase LSG1-2-like	LOC107900816	0.999999	4.79337e-13	183.06	4	KSASDTSTSSNIHS(1)PR	-0.059411	0.702816	0.847045	0.783878	0.843251	1.04436	1.28451	1.30375	1.19039	nucleus	K14539	LSG1; large subunit GTPase 1 [EC:3.6.1.-]	map03008 Ribosome biogenesis in eukaryotes	GO:0000003 reproduction; GO:0000054 ribosomal subunit export from nucleus; GO:0003006 developmental process involved in reproduction; GO:0006139 nucleobase-containing compound metabolic process; GO:0006364 rRNA processing; GO:0006396 RNA processing; GO:0006403 RNA localization; GO:0006405 RNA export from nucleus; GO:0006611 protein export from nucleus; GO:0006725 cellular aromatic compound metabo…	GO:0005622 intracellular; GO:0005623 cell; GO:0005634 nucleus; GO:0005654 nucleoplasm; GO:0005730 nucleolus; GO:0005737 cytoplasm; GO:0005783 endoplasmic reticulum; GO:0005829 cytosol; GO:0012505 endomembrane system; GO:0015030 Cajal body; GO:0016604 nuclear body; GO:0031974 membrane-enclosed lumen; GO:0031981 nuclear lumen; GO:0043226 organelle; GO:0043227 membrane-bounded organelle; GO:0043228 …	GO:0000166 nucleotide binding; GO:0001882 nucleoside binding; GO:0001883 purine nucleoside binding; GO:0003824 catalytic activity; GO:0003924 GTPase activity; GO:0005488 binding; GO:0005525 GTP binding; GO:0016462 pyrophosphatase activity; GO:0016787 hydrolase activity; GO:0016817 hydrolase activity, acting on acid anhydrides; GO:0016818 hydrolase activity, acting on acid anhydrides, in phosphoru…				K	KOG1424	Predicted GTP-binding protein MMR1
A0A1U8IVG1	T8	Cluster6	UDP-glucuronate 4-epimerase 3 isoform X3	LOC107900845	0.991015	0.00176668	85.731	3	HIPS(0.009)T(0.991)PGK	0.43282	0.621472	0.66006	0.709924	0.709874	1.00214	1.36698	1.52544	1.40411	chloroplast	K08679	E5.1.3.6; UDP-glucuronate 4-epimerase [EC:5.1.3.6]	map00520 Amino sugar and nucleotide sugar metabolism; map01100 Metabolic pathways							M	KOG1371	UDP-glucose 4-epimerase/UDP-sulfoquinovose synthase
A0A1U8IVI5	S1318	Cluster1	brefeldin A-inhibited guanine nucleotide-exchange protein 2	LOC107900862	0.867309	0.00277916	99.568	3	VS(0.013)PS(0.12)S(0.867)PHK	0.2032	0.899041	0.857953	0.757584	1.04568	1.18737	1.20947	1.08808	0.954818	plasma membrane	K18442	ARFGEF, BIG; brefeldin A-inhibited guanine nucleotide-exchange protein	map04144 Endocytosis	GO:0001817 regulation of cytokine production; GO:0001819 positive regulation of cytokine production; GO:0001881 receptor recycling; GO:0006810 transport; GO:0006887 exocytosis; GO:0006892 post-Golgi vesicle-mediated transport; GO:0006893 Golgi to plasma membrane transport; GO:0006996 organelle organization; GO:0007032 endosome organization; GO:0007154 cell communication; GO:0007165 signal transdu…	GO:0000139 Golgi membrane; GO:0005622 intracellular; GO:0005623 cell; GO:0005634 nucleus; GO:0005737 cytoplasm; GO:0005768 endosome; GO:0005794 Golgi apparatus; GO:0005802 trans-Golgi network; GO:0005815 microtubule organizing center; GO:0005829 cytosol; GO:0005856 cytoskeleton; GO:0005874 microtubule; GO:0005879 axonemal microtubule; GO:0005881 cytoplasmic microtubule; GO:0005929 cilium; GO:0005…	GO:0005085 guanyl-nucleotide exchange factor activity; GO:0005086 ARF guanyl-nucleotide exchange factor activity; GO:0005102 signaling receptor binding; GO:0005488 binding; GO:0005515 protein binding; GO:0019899 enzyme binding; GO:0034237 protein kinase A regulatory subunit binding; GO:0050811 GABA receptor binding; GO:0051018 protein kinase A binding; GO:0051020 GTPase binding; GO:0098772 molecu…	PF12783; PF01369	PF12783 Guanine nucleotide exchange factor in Golgi transport N-terminal; PF01369 Sec7 domain		L	KOG0929	Guanine nucleotide exchange factor
A0A1U8IVQ9	S22	Cluster1	4HBT domain-containing protein(predicted)	LOC107900905	0.980777	4.10452e-06	149.73	2	ELQTSST(0.019)S(0.981)PGGAATSTK	0.5895	0.911368	0.983341	0.86811	0.810678	1.25049	1.2277	1.06752	0.880793	mitochondria	K17362	ACOT13; acyl-coenzyme A thioesterase 13 [EC:3.1.2.-]					PF03061	PF03061 Thioesterase superfamily		Q	KOG3328	HGG motif-containing thioesterase
A0A1U8IVT9	S295	Cluster4	protein PLASTID MOVEMENT IMPAIRED 1-like	LOC107899338	0.969641	0.0171331	60.641	2	NFS(0.97)AS(0.03)FAR	0.035345	1.11043	0.820463	1.1632	1.3306	0.828764	1.02467	0.848804	0.873073	chloroplast				GO:0006810 transport; GO:0006928 movement of cell or subcellular component; GO:0006950 response to stress; GO:0006970 response to osmotic stress; GO:0006996 organelle organization; GO:0007097 nuclear migration; GO:0009314 response to radiation; GO:0009416 response to light stimulus; GO:0009628 response to abiotic stimulus; GO:0009637 response to blue light; GO:0009657 plastid organization; GO:000…	GO:0005622 intracellular; GO:0005623 cell; GO:0005737 cytoplasm; GO:0005829 cytosol; GO:0005886 plasma membrane; GO:0016020 membrane; GO:0071944 cell periphery;
A0A1U8IVT9	S421	Cluster4	protein PLASTID MOVEMENT IMPAIRED 1-like	LOC107899338	0.99985	0.00194837	90.827	2	LTELDS(1)IAR	0.3736	1.11856	1.13056	1.07462	1.14428	0.789906	0.887261	1.12444	0.73038	chloroplast				GO:0006810 transport; GO:0006928 movement of cell or subcellular component; GO:0006950 response to stress; GO:0006970 response to osmotic stress; GO:0006996 organelle organization; GO:0007097 nuclear migration; GO:0009314 response to radiation; GO:0009416 response to light stimulus; GO:0009628 response to abiotic stimulus; GO:0009637 response to blue light; GO:0009657 plastid organization; GO:000…	GO:0005622 intracellular; GO:0005623 cell; GO:0005737 cytoplasm; GO:0005829 cytosol; GO:0005886 plasma membrane; GO:0016020 membrane; GO:0071944 cell periphery;
A0A1U8IVY5	S107	Cluster5	light-regulated protein-like	LOC107898991	0.99988	0.00121994	76.942	3	EYLEYNS(1)PK	-0.070422	0.675602	0.75371	0.777053	0.754702	0.99941	1.22466	1.52253	1.29233	chloroplast				GO:0007623 circadian rhythm; GO:0009314 response to radiation; GO:0009416 response to light stimulus; GO:0009628 response to abiotic stimulus; GO:0009987 cellular process; GO:0048511 rhythmic process; GO:0050896 response to stimulus; GO:0051716 cellular response to stimulus; GO:0071214 cellular response to abiotic stimulus; GO:0071478 cellular response to radiation; GO:0071482 cellular response t…	GO:0005622 intracellular; GO:0005623 cell; GO:0005737 cytoplasm; GO:0009507 chloroplast; GO:0009526 plastid envelope; GO:0009532 plastid stroma; GO:0009534 chloroplast thylakoid; GO:0009535 chloroplast thylakoid membrane; GO:0009536 plastid; GO:0009570 chloroplast stroma; GO:0009579 thylakoid; GO:0009941 chloroplast envelope; GO:0016020 membrane; GO:0031967 organelle envelope; GO:0031975 envelope…
A0A1U8IW09	S190	Cluster6	probable RNA helicase SDE3	LOC107900969	0.989467	0.000424745	82.59	4	MSFTAEKPS(0.011)PS(0.989)PK	-0.44325	0.61092	0.873847	0.837691	0.901748	0.922791	1.24224	1.40486	1.2059	cytoplasm	K18422	MOV10; helicase MOV-10 [EC:3.6.4.13]								A	KOG1804	RNA helicase
A0A1U8IW56	S394	Cluster1	diphthamide biosynthesis protein 2-like isoform X4	LOC107899059	0.835553	0.00115709	96.009	2	S(0.164)S(0.836)PEPYLIGR	0.30262	0.755555	0.970052	0.83636	0.832511	1.00565	1.36445	1.20347	1.03195	cytoplasm	K17866	DPH2; diphthamide biosynthesis protein 2		GO:0006417 regulation of translation; GO:0006448 regulation of translational elongation; GO:0006464 cellular protein modification process; GO:0006807 nitrogen compound metabolic process; GO:0008152 metabolic process; GO:0009058 biosynthetic process; GO:0009889 regulation of biosynthetic process; GO:0009987 cellular process; GO:0010468 regulation of gene expression; GO:0010556 regulation of macrom…						J	KOG2648	Diphthamide biosynthesis protein
A0A1U8IWJ9	S6	Cluster1	Hydrolase_4 domain-containing protein(predicted)	LOC107901106	0.965511	6.69768e-27	89.541	2	AHT(0.032)HS(0.966)AQS(0.002)PVIEQQR	1.2206	0.842961	0.879503	0.882676	0.771249	1.01419	1.37753	1.17144	1.06044	cytoplasm	K06889	K06889; uncharacterized protein								I	KOG4667	Predicted esterase
A0A1U8IWK7	S9	Cluster1	mitogen-activated protein kinase kinase 2-like isoform X2	LOC107901094	1	0.00264863	73.985	3	GILS(1)PNLK	0.088168	0.831853	0.87805	0.969367	0.755277	1.18645	1.16165	1.36579	0.851566	cytoplasm	K20603	MKK2; mitogen-activated protein kinase kinase 2 [EC:2.7.12.2]	map04016 MAPK signaling pathway - plant	GO:0000165 MAPK cascade; GO:0000187 activation of MAPK activity; GO:0000302 response to reactive oxygen species; GO:0001101 response to acid chemical; GO:0001932 regulation of protein phosphorylation; GO:0001934 positive regulation of protein phosphorylation; GO:0002237 response to molecule of bacterial origin; GO:0002376 immune system process; GO:0003002 regionalization; GO:0006464 cellular prot…	GO:0005622 intracellular; GO:0005623 cell; GO:0005737 cytoplasm; GO:0005886 plasma membrane; GO:0016020 membrane; GO:0071944 cell periphery;	GO:0003824 catalytic activity; GO:0004672 protein kinase activity; GO:0004674 protein serine/threonine kinase activity; GO:0004708 MAP kinase kinase activity; GO:0004712 protein serine/threonine/tyrosine kinase activity; GO:0016301 kinase activity; GO:0016740 transferase activity; GO:0016772 transferase activity, transferring phosphorus-containing groups; GO:0016773 phosphotransferase activity, a…	PF00069	PF00069 Protein kinase domain		T	KOG0581	Mitogen-activated protein kinase kinase (MAP2K)
A0A1U8IWQ1	S97	Cluster5	transcription factor MYB1R1-like	LOC107901127	0.997506	0.00176429	79.466	2	TS(0.002)IGYLS(0.998)DGLMGR	0.87049	0.839848	0.896476	0.869393	0.835215	0.992387	1.05871	1.28597	1.222	chloroplast							PF00249	PF00249 Myb-like DNA-binding domain
A0A1U8IWR9	S320	Cluster5	protein IQ-DOMAIN 1-like isoform X2	LOC107900889	0.994734	0.000140183	87.287	3	IGLSYSEGS(0.005)DS(0.995)PPGK	-1.3149	0.892881	0.886114	0.913864	0.865182	0.914747	1.117	1.26372	1.14649	nucleus					GO:0005622 intracellular; GO:0005623 cell; GO:0005634 nucleus; GO:0005856 cytoskeleton; GO:0005874 microtubule; GO:0015630 microtubule cytoskeleton; GO:0043226 organelle; GO:0043227 membrane-bounded organelle; GO:0043228 non-membrane-bounded organelle; GO:0043229 intracellular organelle; GO:0043231 intracellular membrane-bounded organelle; GO:0043232 intracellular non-membrane-bounded organelle; …	GO:0005488 binding; GO:0005515 protein binding; GO:0008017 microtubule binding; GO:0008092 cytoskeletal protein binding; GO:0015631 tubulin binding;
A0A1U8IX11	S179	Cluster6	zinc finger protein JACKDAW-like	LOC107899653	0.999772	0.00443235	68.676	3	KDS(1)FITHR	-0.37232	0.706449	0.905022	0.85011	0.942973	0.804789	1.13336	1.35193	1.30536	nucleus				GO:0006355 regulation of transcription, DNA-templated; GO:0007275 multicellular organism development; GO:0008356 asymmetric cell division; GO:0009888 tissue development; GO:0009889 regulation of biosynthetic process; GO:0009987 cellular process; GO:0010073 meristem maintenance; GO:0010075 regulation of meristem growth; GO:0010468 regulation of gene expression; GO:0010556 regulation of macromolecu…	GO:0005622 intracellular; GO:0005623 cell; GO:0005634 nucleus; GO:0043226 organelle; GO:0043227 membrane-bounded organelle; GO:0043229 intracellular organelle; GO:0043231 intracellular membrane-bounded organelle;	GO:0003700 DNA-binding transcription factor activity; GO:0140110 transcription regulator activity;				S	KOG1721	FOG: Zn-finger
A0A1U8IXH5	S178	Cluster5	calmodulin-binding receptor-like cytoplasmic kinase 3 isoform X2	LOC107901332	1	0.0125344	74.301	2	VPAS(1)PLR	-0.016835	0.948593	0.872639	0.821226	0.892003	0.97938	1.13958	1.18629	1.16029	chloroplast							PF07714	PF07714 Protein tyrosine kinase		T	KOG1187	Serine/threonine protein kinase
A0A1U8IXJ5	S619	Cluster2	S-acyltransferase	LOC107901346	1	5.50535e-05	122.16	3	LETESGTVGLGHGS(1)GR	-0.82974	0.752227	0.874833	0.945546	1.02171	1.06262	1.16808	1.2203	0.954677	plasma membrane	K20032	ZDHHC13_17, HIP14; palmitoyltransferase ZDHHC13/17 [EC:2.3.1.225]		GO:0000902 cell morphogenesis; GO:0009653 anatomical structure morphogenesis; GO:0009826 unidimensional cell growth; GO:0009932 cell tip growth; GO:0009987 cellular process; GO:0016043 cellular component organization; GO:0016049 cell growth; GO:0032502 developmental process; GO:0032989 cellular component morphogenesis; GO:0040007 growth; GO:0048589 developmental growth; GO:0048856 anatomical stru…	GO:0005622 intracellular; GO:0005623 cell; GO:0005737 cytoplasm; GO:0005768 endosome; GO:0005794 Golgi apparatus; GO:0005802 trans-Golgi network; GO:0012505 endomembrane system; GO:0031410 cytoplasmic vesicle; GO:0031982 vesicle; GO:0031984 organelle subcompartment; GO:0043226 organelle; GO:0043227 membrane-bounded organelle; GO:0043229 intracellular organelle; GO:0043231 intracellular membrane-b…	GO:0000035 acyl binding; GO:0005488 binding;				S	KOG0509	Ankyrin repeat and DHHC-type Zn-finger domain containing proteins
A0A1U8IXR3	S290	Cluster3	transcriptional corepressor LEUNIG-like	LOC107901393	0.999973	0.000115892	119.32	2	S(1)QQLPGTTPDIK	-0.43485	0.769037	0.824983	0.837078	0.879401	1.02958	1.25338	1.27681	1.12974	nucleus				GO:0000003 reproduction; GO:0001101 response to acid chemical; GO:0001558 regulation of cell growth; GO:0001666 response to hypoxia; GO:0003002 regionalization; GO:0003006 developmental process involved in reproduction; GO:0005975 carbohydrate metabolic process; GO:0005976 polysaccharide metabolic process; GO:0006355 regulation of transcription, DNA-templated; GO:0006950 response to stress; GO:00…			PF08513	PF08513 LisH		S	KOG0266	WD40 repeat-containing protein
A0A1U8IXX6	S6	Cluster1	protein transport protein Sec24-like At4g32640	LOC107901421	1	0.000272939	77.124	2	AAPVS(1)PGAPR	0.30983	0.888309	1.03927	0.757934	0.661978	0.904723	1.5067	1.14357	1.09751	chloroplast	K14007	SEC24; protein transport protein SEC24	map04141 Protein processing in endoplasmic reticulum	GO:0006950 response to stress; GO:0006979 response to oxidative stress; GO:0050896 response to stimulus;	GO:0005622 intracellular; GO:0005623 cell; GO:0005737 cytoplasm; GO:0005829 cytosol;		PF04810; PF04811; PF08033; PF04815; PF00626	PF04810 Sec23/Sec24 zinc finger; PF04811 Sec23/Sec24 trunk domain; PF08033 Sec23/Sec24 beta-sandwich domain; PF04815 Sec23/Sec24 helical domain; PF00626 Gelsolin repeat		U	KOG1984	Vesicle coat complex COPII, subunit SFB3
A0A1U8IY37	S66	Cluster3	DUF4408 domain-containing protein(predicted)	LOC107901485	0.864175	0.0102207	81.296	2	S(0.136)PS(0.864)MLQR	-0.14575	0.780498	0.811128	0.912923	0.69806	1.02342	1.36602	1.33753	1.07042	nucleus
A0A1U8IY52	S60	Cluster5	protein indeterminate-domain 7-like	LOC107901480	1	4.54506e-14	186.05	2	NLPGNPDPDAEVIALS(1)PK	0.21941	0.857444	0.926506	0.854495	0.767808	0.663705	1.39145	1.3175	1.2211	nucleus	K12309	GLB1, ELNR1; beta-galactosidase [EC:3.2.1.23]	map00052 Galactose metabolism; map00511 Other glycan degradation; map00531 Glycosaminoglycan degradation; map00600 Sphingolipid metabolism; map00604 Glycosphingolipid biosynthesis - ganglio series; map01100 Metabolic pathways							K	KOG1721	FOG: Zn-finger
A0A1U8IY75	S657	Cluster1	ethylene-insensitive protein 2-like	LOC107899635	0.999832	2.49499e-12	178.22	2	SDDGGNGTGS(1)LSR	0.29779	0.970245	0.857848	0.841691	0.905732	1.27679	1.22225	0.885757	1.03969	plasma membrane	K14513	EIN2; ethylene-insensitive protein 2	map04016 MAPK signaling pathway - plant; map04075 Plant hormone signal transduction	GO:0000160 phosphorelay signal transduction system; GO:0001736 establishment of planar polarity; GO:0001738 morphogenesis of a polarized epithelium; GO:0002009 morphogenesis of an epithelium; GO:0002237 response to molecule of bacterial origin; GO:0002376 immune system process; GO:0006810 transport; GO:0006950 response to stress; GO:0006952 defense response; GO:0006955 immune response; GO:0006970…		GO:0003676 nucleic acid binding; GO:0003723 RNA binding; GO:0003729 mRNA binding; GO:0005488 binding; GO:0097159 organic cyclic compound binding; GO:1901363 heterocyclic compound binding;				P	KOG1291	Mn2+ and Fe2+ transporters of the NRAMP family
A0A1U8IY75	S742	Cluster3	ethylene-insensitive protein 2-like	LOC107899635	0.999998	1.16653e-08	135.23	2	GSDALNGSSLYDS(1)PK	0.039668	0.723605	0.871796	0.853563	0.773382	1.07971	1.2496	1.38081	1.06754	plasma membrane	K14513	EIN2; ethylene-insensitive protein 2	map04016 MAPK signaling pathway - plant; map04075 Plant hormone signal transduction	GO:0000160 phosphorelay signal transduction system; GO:0001736 establishment of planar polarity; GO:0001738 morphogenesis of a polarized epithelium; GO:0002009 morphogenesis of an epithelium; GO:0002237 response to molecule of bacterial origin; GO:0002376 immune system process; GO:0006810 transport; GO:0006950 response to stress; GO:0006952 defense response; GO:0006955 immune response; GO:0006970…		GO:0003676 nucleic acid binding; GO:0003723 RNA binding; GO:0003729 mRNA binding; GO:0005488 binding; GO:0097159 organic cyclic compound binding; GO:1901363 heterocyclic compound binding;				P	KOG1291	Mn2+ and Fe2+ transporters of the NRAMP family
A0A1U8IYD7	S89	Cluster2	Glucose-6-phosphate 1-dehydrogenase	LOC107899693	0.983262	4.57864e-13	178.84	2	SS(0.016)S(0.983)PS(0.001)EDVSEFLK	-0.047369	0.835848	0.870348	0.969882	0.859086	1.06109	1.25207	1.12097	1.03071	nucleus	K00036	G6PD, zwf; glucose-6-phosphate 1-dehydrogenase [EC:1.1.1.49 1.1.1.363]	map00030 Pentose phosphate pathway; map00480 Glutathione metabolism; map01100 Metabolic pathways; map01110 Biosynthesis of secondary metabolites; map01200 Carbon metabolism	GO:0005975 carbohydrate metabolic process; GO:0005996 monosaccharide metabolic process; GO:0006006 glucose metabolic process; GO:0006081 cellular aldehyde metabolic process; GO:0006098 pentose-phosphate shunt; GO:0006139 nucleobase-containing compound metabolic process; GO:0006725 cellular aromatic compound metabolic process; GO:0006732 coenzyme metabolic process; GO:0006733 oxidoreduction coenzy…	GO:0005622 intracellular; GO:0005623 cell; GO:0005737 cytoplasm; GO:0005829 cytosol; GO:0009507 chloroplast; GO:0009536 plastid; GO:0043226 organelle; GO:0043227 membrane-bounded organelle; GO:0043229 intracellular organelle; GO:0043231 intracellular membrane-bounded organelle;	GO:0003824 catalytic activity; GO:0004345 glucose-6-phosphate dehydrogenase activity; GO:0016491 oxidoreductase activity; GO:0016614 oxidoreductase activity, acting on CH-OH group of donors; GO:0016616 oxidoreductase activity, acting on the CH-OH group of donors, NAD or NADP as acceptor;	PF00479; PF02781	PF00479 Glucose-6-phosphate dehydrogenase, NAD binding domain; PF02781 Glucose-6-phosphate dehydrogenase, C-terminal domain	PF00479 Glucose-6-phosphate dehydrogenase, NAD binding domain	G	KOG0563	Glucose-6-phosphate 1-dehydrogenase
A0A1U8IYE3	S474	Cluster5	protein tesmin/TSO1-like CXC 6	LOC107901546	0.999998	2.78489e-07	107.09	3	SGDCGANEDSVQNGKPLS(1)PR	-0.13749	0.758257	0.874714	0.848501	0.800739	0.961064	1.25801	1.43614	1.06258	nucleus	K21776	LIN54; protein lin-54					PF03638	PF03638 Tesmin/TSO1-like CXC domain		P	KOG1171	Metallothionein-like protein
A0A1U8IYL7	S405	Cluster1	nucleolar and coiled-body phosphoprotein 1-like	LOC107901619	0.913438	0.0176997	57.804	2	NDS(0.913)KDDAGS(0.087)LR	0.99444	0.842484	0.957735	0.779264	1.03332	1.13703	1.24746	1.04963	0.953079	nucleus										D	KOG1525	Sister chromatid cohesion complex Cohesin, subunit PDS5
A0A1U8IYQ9	S498	Cluster3	ubiquitin carboxyl-terminal hydrolase 18-like	LOC107901643	0.782075	0.00900668	72.096	2	ES(0.05)IS(0.113)S(0.782)PS(0.055)R	0.30981	0.811318	0.836735	0.761704	0.844807	1.03343	1.36903	1.17022	1.17275	chloroplast	K11855	USP36_42; ubiquitin carboxyl-terminal hydrolase 36/42 [EC:3.4.19.12]					PF01753	PF01753 MYND finger		O	KOG1865	Ubiquitin carboxyl-terminal hydrolase
A0A1U8IYX1	S46	Cluster6	ribulose bisphosphate carboxylase/oxygenase activase 2, chloroplastic-like	LOC107900463	0.993317	0.00498859	73.435	3	QVPS(0.007)GS(0.993)FK	0.23995	0.520381	0.559275	0.654009	0.592419	0.996095	1.48116	1.70099	1.49567	chloroplast					GO:0005622 intracellular; GO:0005623 cell; GO:0005737 cytoplasm; GO:0009507 chloroplast; GO:0009532 plastid stroma; GO:0009536 plastid; GO:0009570 chloroplast stroma; GO:0043226 organelle; GO:0043227 membrane-bounded organelle; GO:0043229 intracellular organelle; GO:0043231 intracellular membrane-bounded organelle;		PF00004	PF00004 ATPase family associated with various cellular activities (AAA)		O	KOG0651	26S proteasome regulatory complex, ATPase RPT4
A0A1U8IYZ7	S1152	Cluster3	protein TIME FOR COFFEE-like isoform X2	LOC107901704	0.972424	6.31183e-05	105.39	2	NSPSLPSQIS(0.027)S(0.972)PVGGR	0.010282	0.792621	0.92783	0.844347	0.853556	1.05349	1.24462	1.16729	1.11624	nucleus
A0A1U8IZ31	S409	Cluster5	protein EMBRYONIC FLOWER 1-like isoform X2	LOC107900515	1	0.00104015	87.001	3	VDRS(1)PILGK	0.029818	0.775172	0.852993	0.897571	0.768443	0.886277	0.992255	1.47769	1.3496	nucleus				GO:0006325 chromatin organization; GO:0006355 regulation of transcription, DNA-templated; GO:0006464 cellular protein modification process; GO:0006479 protein methylation; GO:0006807 nitrogen compound metabolic process; GO:0006950 response to stress; GO:0006970 response to osmotic stress; GO:0006972 hyperosmotic response; GO:0006996 organelle organization; GO:0007275 multicellular organism develo…	GO:0005622 intracellular; GO:0005623 cell; GO:0005634 nucleus; GO:0043226 organelle; GO:0043227 membrane-bounded organelle; GO:0043229 intracellular organelle; GO:0043231 intracellular membrane-bounded organelle;	GO:0003676 nucleic acid binding; GO:0003677 DNA binding; GO:0003690 double-stranded DNA binding; GO:0003697 single-stranded DNA binding; GO:0003723 RNA binding; GO:0005488 binding; GO:0097159 organic cyclic compound binding; GO:1901363 heterocyclic compound binding;
A0A1U8IZ39	S136	Cluster5	SPOC domain-containing protein(predicted)	LOC107899994	0.971436	0.00322244	64.565	3	DLPCTQS(0.028)AKES(0.971)PR	0.32691	0.751486	0.989078	0.876441	0.827041	0.85765	1.28603	1.17521	1.23707	nucleus							PF07744	PF07744 SPOC domain		K	KOG1634	Predicted transcription factor DATF1, contains PHD and TFS2M domains
A0A1U8IZ41	S348	Cluster1	zinc_ribbon_10 domain-containing protein(predicted)	LOC107901747	0.911478	0.00129293	123.16	2	S(0.011)S(0.067)S(0.911)PS(0.011)MK	0.3879	0.900373	1.03295	0.76247	0.837755	0.995574	1.30001	1.03545	1.13542	nucleus	K23292	LNPK; endoplasmic reticulum junction formation protein lunapark		GO:0006996 organelle organization; GO:0007029 endoplasmic reticulum organization; GO:0009987 cellular process; GO:0010256 endomembrane system organization; GO:0016043 cellular component organization; GO:0071786 endoplasmic reticulum tubular network organization; GO:0071840 cellular component organization or biogenesis;	GO:0005622 intracellular; GO:0005623 cell; GO:0005737 cytoplasm; GO:0005783 endoplasmic reticulum; GO:0012505 endomembrane system; GO:0031984 organelle subcompartment; GO:0043226 organelle; GO:0043227 membrane-bounded organelle; GO:0043229 intracellular organelle; GO:0043231 intracellular membrane-bounded organelle; GO:0071782 endoplasmic reticulum tubular network; GO:0098827 endoplasmic reticulu…					L	KOG2846	Predicted membrane protein
A0A1U8IZB0	S288	Cluster3	zinc finger CCCH domain-containing protein 53-like isoform X2	LOC107900566	0.999963	6.24299e-05	75.88	3	FIHCGLGESGSVIGGADGATMVGS(1)PNK	-0.16648	0.707138	0.899998	0.833908	0.876366	1.05914	1.28804	1.22383	1.11157	nucleus						GO:0003676 nucleic acid binding; GO:0003723 RNA binding; GO:0003729 mRNA binding; GO:0005488 binding; GO:0097159 organic cyclic compound binding; GO:1901363 heterocyclic compound binding;	PF00076	PF00076 RNA recognition motif. (a.k.a. RRM, RBD, or RNP domain)
A0A1U8IZF2	T38	Cluster4	Chlorophyll a-b binding protein, chloroplastic	LOC107901843	0.999812	1.41863e-36	232.02	3	T(1)ATKPAASGSPWYGPDR	0.48155	1.19187	0.936533	1.29676	1.88333	0.947989	0.363372	0.586946	0.793203	chloroplast	K08912	LHCB1; light-harvesting complex II chlorophyll a/b binding protein 1	map00196 Photosynthesis - antenna proteins; map01100 Metabolic pathways
A0A1U8IZP1	S9	Cluster2	Ephrin-A3(predicted)	LOC107901914	0.980681	1.07333e-07	145.23	3	VLDGIVS(0.019)S(0.981)PHRR	-0.083847	0.798412	0.808381	0.933863	0.857224	1.09701	1.27075	1.14743	1.08693	nucleus
A0A1U8IZS7	S14	Cluster5	Thiamine thiazole synthase, chloroplastic	LOC107901923	0.792877	9.6134e-06	62.284	4	AAMATALT(0.001)S(0.001)LS(0.007)S(0.163)S(0.793)PKPS(0.035)FLDHNK	-1.8583	0.724801	0.781629	0.866872	0.833371	0.754842	1.01233	1.54495	1.4812	cytoplasm	K03146	THI4, THI1; cysteine-dependent adenosine diphosphate thiazole synthase [EC:2.4.2.60]	map00730 Thiamine metabolism; map01100 Metabolic pathways	GO:0006725 cellular aromatic compound metabolic process; GO:0006766 vitamin metabolic process; GO:0006767 water-soluble vitamin metabolic process; GO:0006772 thiamine metabolic process; GO:0006790 sulfur compound metabolic process; GO:0006807 nitrogen compound metabolic process; GO:0008152 metabolic process; GO:0009058 biosynthetic process; GO:0009110 vitamin biosynthetic process; GO:0009228 thia…	GO:0005622 intracellular; GO:0005623 cell; GO:0005737 cytoplasm; GO:0005829 cytosol;	GO:0005488 binding; GO:0005506 iron ion binding; GO:0043167 ion binding; GO:0043169 cation binding; GO:0046872 metal ion binding; GO:0046914 transition metal ion binding;				H	KOG2960	Protein involved in thiamine biosynthesis and DNA damage tolerance
A0A1U8IZZ9	S415	Cluster6	PB1 domain-containing protein(predicted)	LOC107901991	0.999458	0.000607535	81.651	2	SGSDSTQGRVS(0.999)QEGL	0.29505	0.765043	0.916596	0.86806	0.917396	1.05539	1.14113	1.24133	1.09506	nucleus							PF00564	PF00564 PB1 domain
A0A1U8J003	S643	Cluster3	probable receptor-like protein kinase At5g24010	LOC107900446	0.79363	7.54041e-05	92.307	3	SGPPDQSHVS(0.794)T(0.206)GIK	-0.60832	0.726147	0.984787	0.894912	0.874036	1.00112	1.28207	1.18856	1.04837	plasma membrane	K04733	IRAK4; interleukin-1 receptor-associated kinase 4 [EC:2.7.11.1]					PF12819; PF07714	PF12819 Carbohydrate-binding protein of the ER; PF07714 Protein tyrosine kinase	PF07714 Protein tyrosine and serine/threonine kinase	T	KOG1187	Serine/threonine protein kinase
A0A1U8J108	S416	Cluster6	Histone deacetylase	LOC107900973	1	2.20097e-05	138.21	2	CDPDS(1)DMEVDEK	-0.7198	0.684634	0.805209	0.916182	0.806371	0.979875	1.17844	1.39326	1.23603	nucleus	K06067	HDAC1_2; histone deacetylase 1/2 [EC:3.5.1.98]		GO:0002376 immune system process; GO:0006325 chromatin organization; GO:0006355 regulation of transcription, DNA-templated; GO:0006464 cellular protein modification process; GO:0006473 protein acetylation; GO:0006475 internal protein amino acid acetylation; GO:0006476 protein deacetylation; GO:0006807 nitrogen compound metabolic process; GO:0006950 response to stress; GO:0006952 defense response;…	GO:0000118 histone deacetylase complex; GO:0005622 intracellular; GO:0005623 cell; GO:0005634 nucleus; GO:0005654 nucleoplasm; GO:0031974 membrane-enclosed lumen; GO:0031981 nuclear lumen; GO:0032991 protein-containing complex; GO:0043226 organelle; GO:0043227 membrane-bounded organelle; GO:0043229 intracellular organelle; GO:0043231 intracellular membrane-bounded organelle; GO:0043233 organelle …	GO:0003824 catalytic activity; GO:0004407 histone deacetylase activity; GO:0016787 hydrolase activity; GO:0016810 hydrolase activity, acting on carbon-nitrogen (but not peptide) bonds; GO:0016811 hydrolase activity, acting on carbon-nitrogen (but not peptide) bonds, in linear amides; GO:0019213 deacetylase activity; GO:0033558 protein deacetylase activity; GO:0140096 catalytic activity, acting on…	PF00850	PF00850 Histone deacetylase domain		B	KOG1342	Histone deacetylase complex, catalytic component RPD3
A0A1U8J2R7	S16	Cluster2	filament-like plant protein isoform X1	LOC107901417	0.917482	8.38111e-05	78.752	3	S(0.041)S(0.041)ERS(0.917)PGETESSGSISSQSER	0.77875	0.721235	0.914738	0.934543	0.947602	1.0419	1.27656	1.15142	1.01199	nucleus
A0A1U8J2T0	S643	Cluster5	C-terminal LisH motif isoform 1(predicted)	LOC107901419	0.988971	0.0014138	78.902	2	LS(0.008)DDGGS(0.989)PNQAS(0.003)S(0.001)R	3.1868	0.897857	0.948758	0.874931	0.800137	0.879478	1.29032	1.16685	1.14166	nucleus							PF10607	PF10607 CTLH/CRA C-terminal to LisH motif domain		Z	KOG2659	LisH motif-containing protein
A0A1U8J2T9	S64	Cluster3	Protein translocase subunit SecA(predicted)	LOC107903117	1	0.000701841	85.554	2	ANHNQPIS(1)PK	0.021567	0.926516	0.815295	0.890034	0.760318	1.02768	1.2646	1.27919	1.03636	nucleus
A0A1U8J381	S464	Cluster3	uridine-cytidine kinase C-like	LOC107901551	0.992003	8.90765e-05	119.39	2	SGIS(0.007)HS(0.992)YS(0.001)TQR	2.1853	0.687062	0.827547	0.718384	0.796621	1.18213	1.37407	1.35633	1.05786	nucleus	K00876	udk, UCK; uridine kinase [EC:2.7.1.48]	map00240 Pyrimidine metabolism; map01100 Metabolic pathways	GO:0006139 nucleobase-containing compound metabolic process; GO:0006206 pyrimidine nucleobase metabolic process; GO:0006213 pyrimidine nucleoside metabolic process; GO:0006220 pyrimidine nucleotide metabolic process; GO:0006221 pyrimidine nucleotide biosynthetic process; GO:0006222 UMP biosynthetic process; GO:0006725 cellular aromatic compound metabolic process; GO:0006753 nucleoside phosphate m…	GO:0005622 intracellular; GO:0005623 cell; GO:0005737 cytoplasm; GO:0005829 cytosol;	GO:0003824 catalytic activity; GO:0004849 uridine kinase activity; GO:0016301 kinase activity; GO:0016740 transferase activity; GO:0016772 transferase activity, transferring phosphorus-containing groups; GO:0019205 nucleobase-containing compound kinase activity; GO:0019206 nucleoside kinase activity;	PF00485; PF01928	PF00485 Phosphoribulokinase / Uridine kinase family; PF01928 CYTH domain		TZ	KOG4203	Armadillo/beta-Catenin/plakoglobin
A0A1U8J3R6	T348	Cluster2	C2 domain-containing protein(predicted)	LOC107903433	0.980025	7.11701e-06	141.53	3	S(0.003)ENS(0.003)NS(0.003)S(0.003)T(0.003)T(0.003)S(0.003)DQKT(0.98)PASK	0.18765	0.803915	0.778452	0.69951	1.11989	1.12495	1.2043	1.1416	1.12739	nucleus							PF00168	PF00168 C2 domain
A0A1U8J3V2	S369	Cluster3	protein HOMOLOG OF MAMMALIAN LYST-INTERACTING PROTEIN 5-like	LOC107903478	0.997361	0.0069719	64.199	3	IAEPS(0.997)PPT(0.002)SEK	0.48062	0.807116	0.782095	0.876738	0.836382	1.04922	1.27745	1.26753	1.10347	nucleus	K12199	VTA1, LIP5; vacuolar protein sorting-associated protein VTA1	map04144 Endocytosis	GO:0000003 reproduction; GO:0002376 immune system process; GO:0002831 regulation of response to biotic stimulus; GO:0002833 positive regulation of response to biotic stimulus; GO:0003006 developmental process involved in reproduction; GO:0006810 transport; GO:0006950 response to stress; GO:0006952 defense response; GO:0006955 immune response; GO:0007275 multicellular organism development; GO:0009…	GO:0005622 intracellular; GO:0005623 cell; GO:0005634 nucleus; GO:0005737 cytoplasm; GO:0005768 endosome; GO:0005770 late endosome; GO:0005771 multivesicular body; GO:0012505 endomembrane system; GO:0031410 cytoplasmic vesicle; GO:0031982 vesicle; GO:0043226 organelle; GO:0043227 membrane-bounded organelle; GO:0043229 intracellular organelle; GO:0043231 intracellular membrane-bounded organelle; G…	GO:0005488 binding; GO:0005515 protein binding; GO:0042802 identical protein binding; GO:0042803 protein homodimerization activity; GO:0046983 protein dimerization activity;				S	KOG0917	Uncharacterized conserved protein
A0A1U8J446	S203	Cluster1	Usp domain-containing protein(predicted)	LOC107903525	0.999999	1.67424e-05	130.65	3	YPDDKDGGS(1)GEPVVTIK	0.40731	0.892027	0.902377	0.86251	0.762944	1.06624	1.3215	1.23414	0.958255	cytoplasm				GO:0002238 response to molecule of fungal origin; GO:0009605 response to external stimulus; GO:0009607 response to biotic stimulus; GO:0009620 response to fungus; GO:0010033 response to organic substance; GO:0042221 response to chemical; GO:0043207 response to external biotic stimulus; GO:0050896 response to stimulus; GO:0051704 multi-organism process; GO:0051707 response to other organism;	GO:0005622 intracellular; GO:0005623 cell; GO:0005634 nucleus; GO:0005737 cytoplasm; GO:0005829 cytosol; GO:0005886 plasma membrane; GO:0016020 membrane; GO:0043226 organelle; GO:0043227 membrane-bounded organelle; GO:0043229 intracellular organelle; GO:0043231 intracellular membrane-bounded organelle; GO:0071944 cell periphery;		PF00582	PF00582 Universal stress protein family
A0A1U8J4T8	S345	Cluster4	BZIP domain-containing protein(predicted)	LOC107903717	0.961902	8.79539e-08	152.85	2	S(0.033)VS(0.962)MDS(0.005)FIGK	-0.61642	1.16818	1.09634	1.26633	1.24729	0.511345	1.01405	0.844139	0.852326	nucleus				GO:0006355 regulation of transcription, DNA-templated; GO:0009889 regulation of biosynthetic process; GO:0010468 regulation of gene expression; GO:0010556 regulation of macromolecule biosynthetic process; GO:0019219 regulation of nucleobase-containing compound metabolic process; GO:0019222 regulation of metabolic process; GO:0031323 regulation of cellular metabolic process; GO:0031326 regulation …	GO:0005622 intracellular; GO:0005623 cell; GO:0005634 nucleus; GO:0005737 cytoplasm; GO:0005829 cytosol; GO:0043226 organelle; GO:0043227 membrane-bounded organelle; GO:0043229 intracellular organelle; GO:0043231 intracellular membrane-bounded organelle;	GO:0003700 DNA-binding transcription factor activity; GO:0140110 transcription regulator activity;
A0A1U8J4Z5	S62	Cluster3	Gem-associated 2(predicted)	LOC107903774	0.984547	2.15395e-27	210.22	3	DSGLQDCQEVTAMDHS(0.015)S(0.985)PK	-1.9963	0.850448	0.868216	0.931521	0.813424	0.973801	1.21474	1.28739	1.06046	nucleus	K13130	GEMIN2, SIP1; gem associated protein 2	map03013 RNA transport	GO:0000375 RNA splicing, via transesterification reactions; GO:0000377 RNA splicing, via transesterification reactions with bulged adenosine as nucleophile; GO:0000387 spliceosomal snRNP assembly; GO:0000398 mRNA splicing, via spliceosome; GO:0006139 nucleobase-containing compound metabolic process; GO:0006396 RNA processing; GO:0006397 mRNA processing; GO:0006725 cellular aromatic compound metab…	GO:0005622 intracellular; GO:0005623 cell; GO:0005634 nucleus; GO:0005654 nucleoplasm; GO:0005730 nucleolus; GO:0005737 cytoplasm; GO:0005829 cytosol; GO:0016604 nuclear body; GO:0031974 membrane-enclosed lumen; GO:0031981 nuclear lumen; GO:0032797 SMN complex; GO:0032991 protein-containing complex; GO:0034719 SMN-Sm protein complex; GO:0043226 organelle; GO:0043227 membrane-bounded organelle; GO…
A0A1U8J5B8	S34	Cluster3	PB1 domain-containing protein(predicted)	LOC107903879	0.903309	3.48947e-06	140.88	4	NT(0.097)DS(0.903)WDDPALPTTLHPK	-0.42102	0.747646	0.944207	0.850658	0.887854	0.959699	1.29234	1.15202	1.16558	nucleus							PF00564	PF00564 PB1 domain
A0A1U8J5C1	S393	Cluster1	lys-63-specific deubiquitinase BRCC36-like isoform X1	LOC107901767	0.974128	3.90326e-61	258.79	3	GS(0.001)GPS(0.025)S(0.974)PHTVSHGFR	0.45033	0.820389	0.883159	0.870184	0.781358	1.04791	1.36038	1.1707	1.06592	nucleus	K11864	BRCC3, BRCC36; BRCA1/BRCA2-containing complex subunit 3 [EC:3.4.19.-]	map03440 Homologous recombination	GO:0000075 cell cycle checkpoint; GO:0000077 DNA damage checkpoint; GO:0006139 nucleobase-containing compound metabolic process; GO:0006259 DNA metabolic process; GO:0006281 DNA repair; GO:0006282 regulation of DNA repair; GO:0006302 double-strand break repair; GO:0006325 chromatin organization; GO:0006464 cellular protein modification process; GO:0006508 proteolysis; GO:0006725 cellular aromatic…	GO:0005622 intracellular; GO:0005623 cell; GO:0005634 nucleus; GO:0032991 protein-containing complex; GO:0043226 organelle; GO:0043227 membrane-bounded organelle; GO:0043229 intracellular organelle; GO:0043231 intracellular membrane-bounded organelle; GO:0070531 BRCA1-A complex; GO:0070552 BRISC complex;	GO:0003824 catalytic activity; GO:0004843 thiol-dependent ubiquitin-specific protease activity; GO:0005488 binding; GO:0005515 protein binding; GO:0008233 peptidase activity; GO:0008234 cysteine-type peptidase activity; GO:0008237 metallopeptidase activity; GO:0016787 hydrolase activity; GO:0019783 ubiquitin-like protein-specific protease activity; GO:0031593 polyubiquitin modification-dependent …				O	KOG1555	26S proteasome regulatory complex, subunit RPN11
A0A1U8J5E6	S375	Cluster5	chaperone protein dnaJ 15-like	LOC107903873	0.999396	2.32553e-60	260.18	3	VPVET(0.001)ES(0.999)PTEDGNSDGK	0.95807	0.761978	0.884584	0.893129	0.812373	0.951363	1.22096	1.34117	1.13444	nucleus				GO:0009605 response to external stimulus; GO:0009606 tropism; GO:0009628 response to abiotic stimulus; GO:0009629 response to gravity; GO:0009630 gravitropism; GO:0009958 positive gravitropism; GO:0050896 response to stimulus;		GO:0005488 binding; GO:0005515 protein binding; GO:0008092 cytoskeletal protein binding;	PF00226	PF00226 DnaJ domain		O	KOG0713	Molecular chaperone (DnaJ superfamily)
A0A1U8J5E8	S410	Cluster1	S-acyltransferase	LOC107902132	0.999914	0.000112571	85.231	3	SGQWEMS(1)PEVLALAAR	0.50235	0.820601	0.964379	0.794351	0.977432	1.12148	1.22254	1.26001	0.839212	plasma membrane	K16675	ZDHHC9_14_18; palmitoyltransferase ZDHHC9/14/18 [EC:2.3.1.225]			GO:0005623 cell; GO:0005886 plasma membrane; GO:0016020 membrane; GO:0071944 cell periphery;					O	KOG1311	DHHC-type Zn-finger proteins
A0A1U8J5G8	S14	Cluster4	Signal recognition particle subunit SRP72	LOC107903902	0.766117	0.0281465	41.475	4	AAAS(0.766)PS(0.234)QPPPPIEDLFTSLNR	-1.7806	0.967093	1.26049	1.00757	1.17249	1.04779	0.949514	0.769869	0.825181	cytoplasm	K03108	SRP72; signal recognition particle subunit SRP72	map03060 Protein export	GO:0006605 protein targeting; GO:0006612 protein targeting to membrane; GO:0006613 cotranslational protein targeting to membrane; GO:0006614 SRP-dependent cotranslational protein targeting to membrane; GO:0006616 SRP-dependent cotranslational protein targeting to membrane, translocation; GO:0006810 transport; GO:0006886 intracellular protein transport; GO:0008104 protein localization; GO:0015031 …	GO:0005622 intracellular; GO:0005623 cell; GO:0005737 cytoplasm; GO:0005783 endoplasmic reticulum; GO:0005786 signal recognition particle, endoplasmic reticulum targeting; GO:0005829 cytosol; GO:0012505 endomembrane system; GO:0032991 protein-containing complex; GO:0043226 organelle; GO:0043227 membrane-bounded organelle; GO:0043229 intracellular organelle; GO:0043231 intracellular membrane-bound…	GO:0003676 nucleic acid binding; GO:0003723 RNA binding; GO:0005047 signal recognition particle binding; GO:0005488 binding; GO:0005515 protein binding; GO:0008312 7S RNA binding; GO:0019904 protein domain specific binding; GO:0030911 TPR domain binding; GO:0043021 ribonucleoprotein complex binding; GO:0044877 protein-containing complex binding; GO:0097159 organic cyclic compound binding; GO:1901…	PF08492	PF08492 SRP72 RNA-binding domain		U	KOG2376	Signal recognition particle, subunit Srp72
A0A1U8J5R9	T221	Cluster2	Serine hydroxymethyltransferase	LOC107901893	0.837701	0.0337305	51.445	3	S(0.162)AT(0.838)LFRPK	0.41633	0.910974	0.82091	1.0248	0.935585	1.13964	1.13281	1.03181	1.00347	mitochondria	K00600	glyA, SHMT; glycine hydroxymethyltransferase [EC:2.1.2.1]	map00260 Glycine, serine and threonine metabolism; map00460 Cyanoamino acid metabolism; map00630 Glyoxylate and dicarboxylate metabolism; map00670 One carbon pool by folate; map01100 Metabolic pathways; map01110 Biosynthesis of secondary metabolites; map01200 Carbon metabolism; map01230 Biosynthesis of amino acids				PF00464	PF00464 Serine hydroxymethyltransferase	PF00464 Serine hydroxymethyltransferase	E	KOG2467	Glycine/serine hydroxymethyltransferase
A0A1U8J5S5	S415	Cluster3	serine/threonine-protein kinase At5g01020-like	LOC107903973	0.999607	0.000205319	117.13	2	SPNPNCS(1)PGGPAACR	0.80867	0.812848	0.847515	0.850536	0.801417	0.924819	1.33743	1.25921	1.16622	cytoplasm				GO:0006464 cellular protein modification process; GO:0006468 protein phosphorylation; GO:0006793 phosphorus metabolic process; GO:0006796 phosphate-containing compound metabolic process; GO:0006807 nitrogen compound metabolic process; GO:0007154 cell communication; GO:0007165 signal transduction; GO:0007166 cell surface receptor signaling pathway; GO:0007167 enzyme linked receptor protein signali…	GO:0005623 cell; GO:0005886 plasma membrane; GO:0016020 membrane; GO:0071944 cell periphery;	GO:0003824 catalytic activity; GO:0004672 protein kinase activity; GO:0004674 protein serine/threonine kinase activity; GO:0004675 transmembrane receptor protein serine/threonine kinase activity; GO:0004888 transmembrane signaling receptor activity; GO:0016301 kinase activity; GO:0016740 transferase activity; GO:0016772 transferase activity, transferring phosphorus-containing groups; GO:0016773 p…	PF07714	PF07714 Protein tyrosine kinase		T	KOG1187	Serine/threonine protein kinase
A0A1U8J683	T889	Cluster2	Plasma membrane ATPase	LOC107902016	1	8.0925e-60	254.59	2	T(1)LHGLQPPETTSIFNER	-0.417	0.774118	0.627674	1.11303	1.06188	1.14772	1.05473	1.12218	1.09867	plasma membrane	K01535	PMA1, PMA2; H+-transporting ATPase [EC:7.1.2.1]	map00190 Oxidative phosphorylation; map01100 Metabolic pathways		GO:0005623 cell; GO:0005886 plasma membrane; GO:0016020 membrane; GO:0071944 cell periphery;		PF00690; PF00702	PF00690 Cation transporter/ATPase, N-terminus; PF00702 haloacid dehalogenase-like hydrolase		P	KOG0205	Plasma membrane H+-transporting ATPase
A0A1U8J7C7	S322	Cluster2	ABC transporter I family member 6, chloroplastic	LOC107904386	0.999996	0.0284161	56.729	2	GYNAIS(1)AA	0.13823	0.779499	0.852292	1.09212	1.00549	1.02137	1.22419	1.02898	0.996066	chloroplast	K09013	sufC; Fe-S cluster assembly ATP-binding protein		GO:0000003 reproduction; GO:0003006 developmental process involved in reproduction; GO:0006810 transport; GO:0006996 organelle organization; GO:0007275 multicellular organism development; GO:0009657 plastid organization; GO:0009668 plastid membrane organization; GO:0009790 embryo development; GO:0009791 post-embryonic development; GO:0009793 embryo development ending in seed dormancy; GO:0009987 …	GO:0005622 intracellular; GO:0005623 cell; GO:0005737 cytoplasm; GO:0009507 chloroplast; GO:0009532 plastid stroma; GO:0009536 plastid; GO:0009570 chloroplast stroma; GO:0043226 organelle; GO:0043227 membrane-bounded organelle; GO:0043229 intracellular organelle; GO:0043231 intracellular membrane-bounded organelle;	GO:0003824 catalytic activity; GO:0005215 transporter activity; GO:0015399 primary active transmembrane transporter activity; GO:0016462 pyrophosphatase activity; GO:0016787 hydrolase activity; GO:0016817 hydrolase activity, acting on acid anhydrides; GO:0016818 hydrolase activity, acting on acid anhydrides, in phosphorus-containing anhydrides; GO:0016887 ATPase activity; GO:0017111 nucleoside-tr…	PF00005	PF00005 ABC transporter
A0A1U8J7F9	T329	Cluster5	Electron carrier/iron ion binding protein(predicted)	LOC107904420	0.993042	5.90466e-37	211.73	4	AQLYDQSTVS(0.004)T(0.993)PT(0.003)EIKDPDTLNEQDIK	0.48671	0.86059	0.951658	0.903017	0.782201	0.919775	1.15789	1.35497	1.0699	chloroplast
A0A1U8J7L6	S96	Cluster3	Glutaredoxin domain-containing protein(predicted)	LOC107904461	1	5.67153e-05	113.59	4	KPQAPNS(1)PQKPAK	1.1984	0.735355	0.759598	0.84938	0.76933	1.16892	1.40688	1.14152	1.16901	cytoplasm	K17479	GRXCR1; glutaredoxin domain-containing cysteine-rich protein 1					PF00462	PF00462 Glutaredoxin		O	KOG2824	Glutaredoxin-related protein
A0A1U8J7Q2	S147	Cluster6	E3 ubiquitin-protein ligase At1g63170-like	LOC107904494	1	8.94848e-20	197.47	2	SFNTGEEGALS(1)PR	0.10279	0.761494	0.85712	0.859918	0.961666	1.04679	1.16917	1.22417	1.11967	chloroplast				GO:0006464 cellular protein modification process; GO:0006508 proteolysis; GO:0006511 ubiquitin-dependent protein catabolic process; GO:0006807 nitrogen compound metabolic process; GO:0008152 metabolic process; GO:0009056 catabolic process; GO:0009057 macromolecule catabolic process; GO:0009987 cellular process; GO:0010498 proteasomal protein catabolic process; GO:0016567 protein ubiquitination; G…	GO:0005622 intracellular; GO:0005623 cell; GO:0005737 cytoplasm; GO:0005773 vacuole; GO:0005774 vacuolar membrane; GO:0016020 membrane; GO:0031090 organelle membrane; GO:0043226 organelle; GO:0043227 membrane-bounded organelle; GO:0043229 intracellular organelle; GO:0043231 intracellular membrane-bounded organelle; GO:0098588 bounding membrane of organelle; GO:0098805 whole membrane;	GO:0003824 catalytic activity; GO:0004842 ubiquitin-protein transferase activity; GO:0016740 transferase activity; GO:0019787 ubiquitin-like protein transferase activity; GO:0061630 ubiquitin protein ligase activity; GO:0061659 ubiquitin-like protein ligase activity; GO:0140096 catalytic activity, acting on a protein;	PF13639	PF13639 Ring finger domain		O	KOG0800	FOG: Predicted E3 ubiquitin ligase
A0A1U8J814	S7	Cluster6	probable NADH dehydrogenase [ubiquinone] 1 alpha subcomplex subunit 5, mitochondrial	LOC107904587	1	0.0223329	51.092	2	MIS(1)RPLLAK	-0.23096	0.77984	0.73297	0.885128	0.795346	0.931143	1.12763	1.50686	1.24108	chloroplast,mitochondria	K03949	NDUFA5; NADH dehydrogenase (ubiquinone) 1 alpha subcomplex subunit 5	map00190 Oxidative phosphorylation; map01100 Metabolic pathways	GO:0008152 metabolic process; GO:0009853 photorespiration; GO:0009987 cellular process; GO:0043094 cellular metabolic compound salvage; GO:0044237 cellular metabolic process;	GO:0005622 intracellular; GO:0005623 cell; GO:0005737 cytoplasm; GO:0005739 mitochondrion; GO:0005740 mitochondrial envelope; GO:0005743 mitochondrial inner membrane; GO:0005746 mitochondrial respirasome; GO:0005747 mitochondrial respiratory chain complex I; GO:0009507 chloroplast; GO:0009536 plastid; GO:0016020 membrane; GO:0019866 organelle inner membrane; GO:0030964 NADH dehydrogenase complex;…					C	KOG3365	NADH:ubiquinone oxidoreductase, NDUFA5/B13 subunit
A0A1U8J8A3	S70	Cluster4	Putative inactive tRNA-specific adenosine deaminase-like protein 3-like isoform X1(predicted)	LOC107904644	0.999723	0.000817492	116.77	3	LLTTLS(1)NK	-0.10816	1.2786	1.25479	1.1633	1.34906	0.721646	0.708332	0.752578	0.771701	nucleus
A0A1U8J8E1	S120	Cluster1	DUF4228 domain-containing protein(predicted)	LOC107902852	1	0.00739683	57.492	4	LS(1)RMRPWK	-4.3504	0.835053	0.906667	0.832103	0.642812	1.22276	1.25047	1.22691	1.08323	nucleus
A0A1U8J8L0	S187	Cluster3	heterogeneous nuclear ribonucleoprotein 1-like	LOC107903434	0.983997	0.0121835	63.046	2	ELS(0.984)PGVT(0.016)NR	0.94658	0.825154	0.79388	0.849896	0.853736	0.974357	1.3802	1.20392	1.11885	nucleus	K14411	MSI; RNA-binding protein Musashi	map03015 mRNA surveillance pathway	GO:0009987 cellular process; GO:0030154 cell differentiation; GO:0032502 developmental process; GO:0048468 cell development; GO:0048856 anatomical structure development; GO:0048863 stem cell differentiation; GO:0048864 stem cell development; GO:0048869 cellular developmental process;	GO:0005622 intracellular; GO:0005623 cell; GO:0005737 cytoplasm; GO:0005844 polysome; GO:0032991 protein-containing complex; GO:1990904 ribonucleoprotein complex;	GO:0003676 nucleic acid binding; GO:0003723 RNA binding; GO:0003727 single-stranded RNA binding; GO:0005488 binding; GO:0008187 poly-pyrimidine tract binding; GO:0008266 poly(U) RNA binding; GO:0097159 organic cyclic compound binding; GO:1901363 heterocyclic compound binding;	PF00076	PF00076 RNA recognition motif. (a.k.a. RRM, RBD, or RNP domain)		A	KOG4205	RNA-binding protein musashi/mRNA cleavage and polyadenylation factor I complex, subunit HRP1
A0A1U8J8L0	S309	Cluster5	heterogeneous nuclear ribonucleoprotein 1-like	LOC107903434	0.917164	0.00661905	69.864	2	NDS(0.083)VLS(0.917)PATR	1.2224	0.956674	0.877022	0.916418	0.814419	0.982388	1.05753	1.30157	1.09399	nucleus	K14411	MSI; RNA-binding protein Musashi	map03015 mRNA surveillance pathway	GO:0009987 cellular process; GO:0030154 cell differentiation; GO:0032502 developmental process; GO:0048468 cell development; GO:0048856 anatomical structure development; GO:0048863 stem cell differentiation; GO:0048864 stem cell development; GO:0048869 cellular developmental process;	GO:0005622 intracellular; GO:0005623 cell; GO:0005737 cytoplasm; GO:0005844 polysome; GO:0032991 protein-containing complex; GO:1990904 ribonucleoprotein complex;	GO:0003676 nucleic acid binding; GO:0003723 RNA binding; GO:0003727 single-stranded RNA binding; GO:0005488 binding; GO:0008187 poly-pyrimidine tract binding; GO:0008266 poly(U) RNA binding; GO:0097159 organic cyclic compound binding; GO:1901363 heterocyclic compound binding;	PF00076	PF00076 RNA recognition motif. (a.k.a. RRM, RBD, or RNP domain)		A	KOG4205	RNA-binding protein musashi/mRNA cleavage and polyadenylation factor I complex, subunit HRP1
A0A1U8J904	T10	Cluster5	Transcription and mRNA export factor ENY2	LOC107904821	0.992927	5.60569e-05	91.238	3	HS(0.007)VNRPPT(0.993)PDAAEDQGK	2.1177	0.804933	0.965858	0.893224	0.830188	0.983721	1.16112	1.29484	1.06611	cytoplasm	K11368	ENY2, DC6, SUS1; enhancer of yellow 2 transcription factor		GO:0006325 chromatin organization; GO:0006355 regulation of transcription, DNA-templated; GO:0006357 regulation of transcription by RNA polymerase II; GO:0006403 RNA localization; GO:0006405 RNA export from nucleus; GO:0006406 mRNA export from nucleus; GO:0006464 cellular protein modification process; GO:0006508 proteolysis; GO:0006611 protein export from nucleus; GO:0006807 nitrogen compound met…	GO:0000123 histone acetyltransferase complex; GO:0000124 SAGA complex; GO:0005622 intracellular; GO:0005623 cell; GO:0005634 nucleus; GO:0005654 nucleoplasm; GO:0031248 protein acetyltransferase complex; GO:0031974 membrane-enclosed lumen; GO:0031981 nuclear lumen; GO:0032991 protein-containing complex; GO:0043226 organelle; GO:0043227 membrane-bounded organelle; GO:0043229 intracellular organell…	GO:0003682 chromatin binding; GO:0003712 transcription coregulator activity; GO:0003713 transcription coactivator activity; GO:0005488 binding; GO:0140110 transcription regulator activity;				K	KOG4479	Transcription factor e(y)2
A0A1U8J975	S63	Cluster2	Alkaline/neutral invertase	LOC107904886	0.981547	0.000687501	92.039	2	S(0.982)LS(0.018)ELPMILTR	0.94198	0.805762	0.813056	0.934554	0.963142	1.13342	1.09989	1.25956	0.990624	chloroplast				GO:0000302 response to reactive oxygen species; GO:0005975 carbohydrate metabolic process; GO:0005984 disaccharide metabolic process; GO:0005985 sucrose metabolic process; GO:0005987 sucrose catabolic process; GO:0006082 organic acid metabolic process; GO:0006520 cellular amino acid metabolic process; GO:0006807 nitrogen compound metabolic process; GO:0006950 response to stress; GO:0006979 respon…	GO:0005622 intracellular; GO:0005623 cell; GO:0005634 nucleus; GO:0005737 cytoplasm; GO:0005829 cytosol; GO:0005886 plasma membrane; GO:0016020 membrane; GO:0043226 organelle; GO:0043227 membrane-bounded organelle; GO:0043229 intracellular organelle; GO:0043231 intracellular membrane-bounded organelle; GO:0071944 cell periphery;	GO:0003824 catalytic activity; GO:0004553 hydrolase activity, hydrolyzing O-glycosyl compounds; GO:0004564 beta-fructofuranosidase activity; GO:0004575 sucrose alpha-glucosidase activity; GO:0015926 glucosidase activity; GO:0016787 hydrolase activity; GO:0016798 hydrolase activity, acting on glycosyl bonds; GO:0090599 alpha-glucosidase activity;	PF12899	PF12899 Alkaline and neutral invertase
A0A1U8J975	S84	Cluster5	Alkaline/neutral invertase	LOC107904886	1	8.84892e-08	159.69	3	GSYDNYEGMHS(1)PCGR	-0.66614	0.810124	0.828787	0.862608	0.791613	1.02585	1.1699	1.31631	1.19481	chloroplast				GO:0000302 response to reactive oxygen species; GO:0005975 carbohydrate metabolic process; GO:0005984 disaccharide metabolic process; GO:0005985 sucrose metabolic process; GO:0005987 sucrose catabolic process; GO:0006082 organic acid metabolic process; GO:0006520 cellular amino acid metabolic process; GO:0006807 nitrogen compound metabolic process; GO:0006950 response to stress; GO:0006979 respon…	GO:0005622 intracellular; GO:0005623 cell; GO:0005634 nucleus; GO:0005737 cytoplasm; GO:0005829 cytosol; GO:0005886 plasma membrane; GO:0016020 membrane; GO:0043226 organelle; GO:0043227 membrane-bounded organelle; GO:0043229 intracellular organelle; GO:0043231 intracellular membrane-bounded organelle; GO:0071944 cell periphery;	GO:0003824 catalytic activity; GO:0004553 hydrolase activity, hydrolyzing O-glycosyl compounds; GO:0004564 beta-fructofuranosidase activity; GO:0004575 sucrose alpha-glucosidase activity; GO:0015926 glucosidase activity; GO:0016787 hydrolase activity; GO:0016798 hydrolase activity, acting on glycosyl bonds; GO:0090599 alpha-glucosidase activity;	PF12899	PF12899 Alkaline and neutral invertase
A0A1U8J980	S270	Cluster3	transcription factor TCP23-like	LOC107904889	1	1.99449e-49	248.92	3	ETSQHNAETGAIDANS(1)PKPER	-0.11017	0.772348	0.828465	0.812257	0.814623	1.01551	1.34014	1.24494	1.17171	nucleus				GO:0006355 regulation of transcription, DNA-templated; GO:0009889 regulation of biosynthetic process; GO:0010468 regulation of gene expression; GO:0010556 regulation of macromolecule biosynthetic process; GO:0019219 regulation of nucleobase-containing compound metabolic process; GO:0019222 regulation of metabolic process; GO:0031323 regulation of cellular metabolic process; GO:0031326 regulation …	GO:0005622 intracellular; GO:0005623 cell; GO:0005634 nucleus; GO:0043226 organelle; GO:0043227 membrane-bounded organelle; GO:0043229 intracellular organelle; GO:0043231 intracellular membrane-bounded organelle;	GO:0003700 DNA-binding transcription factor activity; GO:0140110 transcription regulator activity;
A0A1U8J9A8	S843	Cluster1	Poly (A) RNA polymerase cid14(predicted)	LOC107903636	0.999997	1.48468e-27	218.66	2	NPGS(1)PNTQNSTGTER	-0.37251	0.849769	0.741544	0.720123	0.732896	1.14228	1.4646	1.08948	1.25931	nucleus										L	KOG1906	DNA polymerase sigma
A0A1U8J9F2	S121	Cluster5	probable inactive heme oxygenase 2, chloroplastic	LOC107904929	0.820101	1.0734e-12	156.89	3	VS(0.003)S(0.003)DCVS(0.82)DS(0.171)ET(0.002)DTENTPSDQEK	0.98265	0.785188	0.997001	0.983385	0.723998	0.960578	1.08833	1.4187	1.04282	chloroplast					GO:0005622 intracellular; GO:0005623 cell; GO:0005737 cytoplasm; GO:0009507 chloroplast; GO:0009536 plastid; GO:0043226 organelle; GO:0043227 membrane-bounded organelle; GO:0043229 intracellular organelle; GO:0043231 intracellular membrane-bounded organelle;		PF01126	PF01126 Heme oxygenase		P	KOG4480	Heme oxygenase
A0A1U8J9G1	S413	Cluster5	microtubule-associated protein TORTIFOLIA1-like isoform X2	LOC107903346	1	1.37441e-19	194.3	3	GS(1)GDLPVEVVVPR	0.16452	0.768985	0.847751	0.809075	0.643841	0.996792	1.28399	1.45354	1.19602	chloroplast				GO:0000902 cell morphogenesis; GO:0007275 multicellular organism development; GO:0009653 anatomical structure morphogenesis; GO:0009826 unidimensional cell growth; GO:0009987 cellular process; GO:0010031 circumnutation; GO:0016043 cellular component organization; GO:0016049 cell growth; GO:0032501 multicellular organismal process; GO:0032502 developmental process; GO:0032989 cellular component mo…	GO:0005622 intracellular; GO:0005623 cell; GO:0005737 cytoplasm; GO:0005856 cytoskeleton; GO:0005874 microtubule; GO:0005881 cytoplasmic microtubule; GO:0005938 cell cortex; GO:0010005 cortical microtubule, transverse to long axis; GO:0015630 microtubule cytoskeleton; GO:0030863 cortical cytoskeleton; GO:0030981 cortical microtubule cytoskeleton; GO:0043226 organelle; GO:0043228 non-membrane-boun…	GO:0005488 binding; GO:0005515 protein binding; GO:0008017 microtubule binding; GO:0008092 cytoskeletal protein binding; GO:0015631 tubulin binding;
A0A1U8J9J3	S42	Cluster3	RING-type domain-containing protein(predicted)	LOC107903372	0.99864	9.6024e-05	106.32	3	KDSGDTAT(0.001)VS(0.999)PK	-1.0501	0.74375	0.829324	0.841947	0.8061	1.24161	1.18896	1.24578	1.10253	chloroplast				GO:0000075 cell cycle checkpoint; GO:0000209 protein polyubiquitination; GO:0000278 mitotic cell cycle; GO:0006139 nucleobase-containing compound metabolic process; GO:0006259 DNA metabolic process; GO:0006355 regulation of transcription, DNA-templated; GO:0006464 cellular protein modification process; GO:0006508 proteolysis; GO:0006725 cellular aromatic compound metabolic process; GO:0006807 nit…	GO:0000228 nuclear chromosome; GO:0000785 chromatin; GO:0000790 nuclear chromatin; GO:0000792 heterochromatin; GO:0005622 intracellular; GO:0005623 cell; GO:0005634 nucleus; GO:0005654 nucleoplasm; GO:0005694 chromosome; GO:0005720 nuclear heterochromatin; GO:0005737 cytoplasm; GO:0005829 cytosol; GO:0016604 nuclear body; GO:0016605 PML body; GO:0031974 membrane-enclosed lumen; GO:0031981 nuclear…	GO:0000166 nucleotide binding; GO:0003824 catalytic activity; GO:0004842 ubiquitin-protein transferase activity; GO:0005488 binding; GO:0016740 transferase activity; GO:0019787 ubiquitin-like protein transferase activity; GO:0036094 small molecule binding; GO:0061630 ubiquitin protein ligase activity; GO:0061659 ubiquitin-like protein ligase activity; GO:0097159 organic cyclic compound binding; G…
A0A1U8J9K2	S636	Cluster6	large proline-rich protein BAG6-like	LOC107904974	0.969962	0.00062836	117.18	2	S(0.97)S(0.03)IAGVNGTASSSLDR	-0.52033	0.755497	0.858092	0.91602	0.850916	0.987414	1.18997	1.32361	1.11848	nucleus				GO:0000003 reproduction; GO:0000280 nuclear division; GO:0001655 urogenital system development; GO:0001822 kidney development; GO:0006464 cellular protein modification process; GO:0006473 protein acetylation; GO:0006475 internal protein amino acid acetylation; GO:0006508 proteolysis; GO:0006511 ubiquitin-dependent protein catabolic process; GO:0006515 protein quality control for misfolded or inco…	GO:0005622 intracellular; GO:0005623 cell; GO:0005634 nucleus; GO:0005737 cytoplasm; GO:0005829 cytosol; GO:0032991 protein-containing complex; GO:0043226 organelle; GO:0043227 membrane-bounded organelle; GO:0043229 intracellular organelle; GO:0043231 intracellular membrane-bounded organelle; GO:0071818 BAT3 complex; GO:0072379 ER membrane insertion complex;	GO:0005488 binding; GO:0005515 protein binding; GO:0031593 polyubiquitin modification-dependent protein binding; GO:0043021 ribonucleoprotein complex binding; GO:0043022 ribosome binding; GO:0044877 protein-containing complex binding; GO:0070628 proteasome binding; GO:0140030 modification-dependent protein binding;	PF00240	PF00240 Ubiquitin family		O	KOG4248	Ubiquitin-like protein, regulator of apoptosis
A0A1U8J9K6	S140	Cluster1	Formin-like protein	LOC107903384	0.823006	8.2934e-05	84.942	3	YSPDGSSSFS(0.001)AQNKES(0.823)PS(0.176)R	-0.98529	0.784674	0.794974	0.884256	0.767802	1.18503	1.33417	1.20047	1.04863	nucleus				GO:0006996 organelle organization; GO:0007010 cytoskeleton organization; GO:0007015 actin filament organization; GO:0008064 regulation of actin polymerization or depolymerization; GO:0009987 cellular process; GO:0010638 positive regulation of organelle organization; GO:0010639 negative regulation of organelle organization; GO:0016043 cellular component organization; GO:0030029 actin filament-base…	GO:0005618 cell wall; GO:0005623 cell; GO:0005886 plasma membrane; GO:0016020 membrane; GO:0030312 external encapsulating structure; GO:0071944 cell periphery;	GO:0003779 actin binding; GO:0005488 binding; GO:0005515 protein binding; GO:0008092 cytoskeletal protein binding; GO:0044877 protein-containing complex binding; GO:0051015 actin filament binding;				TZ	KOG1922	Rho GTPase effector BNI1 and related formins
A0A1U8J9L7	S55	Cluster6	selenoprotein K-like	LOC107904988	0.798145	0.0322577	42.395	3	KGFGS(0.202)S(0.798)K	0.53688	0.828013	0.737795	0.975814	1.00739	1.1036	1.03197	1.08495	1.23045	nucleus
A0A1U8J9L7	S99	Cluster2	selenoprotein K-like	LOC107904988	1	3.82435e-06	153.81	2	GIDHSSLPACGS(1)CCGG	-0.36787	0.737502	0.898669	0.949921	0.931704	1.08328	1.14676	1.11892	1.13325	nucleus
A0A1U8JA43	S149	Cluster2	Dynein assembly factor 1, axonemal(predicted)	LOC107905108	0.996106	0.0151465	48.547	3	VQS(0.004)GHVS(0.996)DPGMR	0.81081	0.691374	0.973315	0.851871	0.98386	0.941733	1.30648	1.16139	1.08998	cytoplasm				GO:0000226 microtubule cytoskeleton organization; GO:0001578 microtubule bundle formation; GO:0001889 liver development; GO:0001947 heart looping; GO:0002009 morphogenesis of an epithelium; GO:0003002 regionalization; GO:0003007 heart morphogenesis; GO:0003143 embryonic heart tube morphogenesis; GO:0003341 cilium movement; GO:0003352 regulation of cilium movement; GO:0003356 regulation of cilium …	GO:0005622 intracellular; GO:0005623 cell; GO:0005634 nucleus; GO:0005654 nucleoplasm; GO:0005737 cytoplasm; GO:0005829 cytosol; GO:0005856 cytoskeleton; GO:0005886 plasma membrane; GO:0005929 cilium; GO:0005930 axoneme; GO:0016020 membrane; GO:0016604 nuclear body; GO:0016607 nuclear speck; GO:0031974 membrane-enclosed lumen; GO:0031981 nuclear lumen; GO:0032838 plasma membrane bounded cell proj…	GO:0005488 binding; GO:0044877 protein-containing complex binding; GO:0070840 dynein complex binding;				T	KOG0531	Protein phosphatase 1, regulatory subunit, and related proteins
A0A1U8JAG4	S583	Cluster1	Poly (A) RNA polymerase cid14(predicted)	LOC107903624	1	0.00116483	84.658	2	GVQS(1)PVGPK	0.72601	0.818061	0.859032	0.841266	0.814843	1.11211	1.29462	1.1679	1.09217	nucleus										L	KOG1906	DNA polymerase sigma
A0A1U8JAG7	S198	Cluster1	transcription initiation factor TFIID subunit 4b-like isoform X2	LOC107905215	0.999995	2.94361e-07	140.63	3	MSNQQASGAEQPNS(1)PMNR	0.040447	0.783728	0.910893	0.926397	0.843753	1.11407	1.41246	1.00054	1.00816	nucleus	K03129	TAF4; transcription initiation factor TFIID subunit 4	map03022 Basal transcription factors	GO:0006139 nucleobase-containing compound metabolic process; GO:0006351 transcription, DNA-templated; GO:0006352 DNA-templated transcription, initiation; GO:0006355 regulation of transcription, DNA-templated; GO:0006357 regulation of transcription by RNA polymerase II; GO:0006366 transcription by RNA polymerase II; GO:0006367 transcription initiation from RNA polymerase II promoter; GO:0006725 ce…	GO:0000428 DNA-directed RNA polymerase complex; GO:0001650 fibrillar center; GO:0005622 intracellular; GO:0005623 cell; GO:0005634 nucleus; GO:0005654 nucleoplasm; GO:0005667 transcription regulator complex; GO:0005669 transcription factor TFIID complex; GO:0005730 nucleolus; GO:0005911 cell-cell junction; GO:0009506 plasmodesma; GO:0016591 RNA polymerase II, holoenzyme; GO:0030054 cell junction;…	GO:0003676 nucleic acid binding; GO:0003677 DNA binding; GO:0003712 transcription coregulator activity; GO:0003713 transcription coactivator activity; GO:0005488 binding; GO:0005515 protein binding; GO:0008134 transcription factor binding; GO:0051059 NF-kappaB binding; GO:0097159 organic cyclic compound binding; GO:0140110 transcription regulator activity; GO:1901363 heterocyclic compound binding;	PF12174	PF12174 RCD1-SRO-TAF4 (RST) plant domain		K	KOG2341	TATA box binding protein (TBP)-associated factor, RNA polymerase II
A0A1U8JAG8	S54	Cluster3	SWI/SNF complex subunit SWI3C-like isoform X2	LOC107905227	1	0.000470596	90.498	2	DNNS(1)GDDAGGGFR	-1.8878	0.765504	0.889601	0.836152	0.826218	1.05422	1.31106	1.28536	1.03189	nucleus	K11649	SMARCC; SWI/SNF related-matrix-associated actin-dependent regulator of chromatin subfamily C		GO:0006325 chromatin organization; GO:0006338 chromatin remodeling; GO:0006996 organelle organization; GO:0009987 cellular process; GO:0016043 cellular component organization; GO:0051276 chromosome organization; GO:0071840 cellular component organization or biogenesis;	GO:0000228 nuclear chromosome; GO:0000785 chromatin; GO:0000790 nuclear chromatin; GO:0005622 intracellular; GO:0005623 cell; GO:0005634 nucleus; GO:0005694 chromosome; GO:0016514 SWI/SNF complex; GO:0031974 membrane-enclosed lumen; GO:0031981 nuclear lumen; GO:0032991 protein-containing complex; GO:0043226 organelle; GO:0043227 membrane-bounded organelle; GO:0043228 non-membrane-bounded organell…		PF04433; PF00249	PF04433 SWIRM domain; PF00249 Myb-like DNA-binding domain		B	KOG1279	Chromatin remodeling factor subunit and related transcription factors
A0A1U8JAI1	S418	Cluster1	serine/threonine-protein kinase PBS1-like	LOC107905242	0.998843	7.40096e-06	102.45	3	WDLEGSEKDDS(0.999)PKES(0.001)AR	-0.2038	0.861019	0.843842	0.849449	0.822478	1.05869	1.30264	1.2274	1.03449	nucleus	K13430	PBS1; serine/threonine-protein kinase PBS1 [EC:2.7.11.1]	map04626 Plant-pathogen interaction	GO:0002218 activation of innate immune response; GO:0002221 pattern recognition receptor signaling pathway; GO:0002253 activation of immune response; GO:0002376 immune system process; GO:0002682 regulation of immune system process; GO:0002684 positive regulation of immune system process; GO:0002757 immune response-activating signal transduction; GO:0002758 innate immune response-activating signal…	GO:0005623 cell; GO:0005886 plasma membrane; GO:0016020 membrane; GO:0071944 cell periphery;	GO:0003824 catalytic activity; GO:0004672 protein kinase activity; GO:0004674 protein serine/threonine kinase activity; GO:0004675 transmembrane receptor protein serine/threonine kinase activity; GO:0004888 transmembrane signaling receptor activity; GO:0016301 kinase activity; GO:0016740 transferase activity; GO:0016772 transferase activity, transferring phosphorus-containing groups; GO:0016773 p…	PF00069	PF00069 Protein kinase domain		T	KOG1187	Serine/threonine protein kinase
A0A1U8JAM1	S525	Cluster3	PWWP domain-containing protein(predicted)	LOC107905277	0.942082	0.0032562	75.819	2	S(0.001)YVS(0.942)PGS(0.057)GDK	1.748	0.716603	0.927432	0.860641	0.87599	0.94495	1.30952	1.35187	1.01299	nucleus							PF00855	PF00855 PWWP domain
A0A1U8JAP5	S313	Cluster3	protein IQ-DOMAIN 1	LOC107905284	1	3.63011e-05	127.75	3	YQLNLDNKQS(1)PK	-0.39141	0.651872	0.781316	0.738562	0.789	1.08431	1.3287	1.47889	1.14735	nucleus
A0A1U8JAR1	S341	Cluster1	microtubule-associated protein TORTIFOLIA1-like isoform X2	LOC107903688	0.997576	0.000614409	79.346	3	S(0.998)PPLDAS(0.002)TEPTAK	-0.38564	0.819064	0.777237	0.874284	0.586329	1.08006	1.4026	1.45809	1.00234	chloroplast					GO:0005622 intracellular; GO:0005623 cell; GO:0005856 cytoskeleton; GO:0005874 microtubule; GO:0015630 microtubule cytoskeleton; GO:0043226 organelle; GO:0043228 non-membrane-bounded organelle; GO:0043229 intracellular organelle; GO:0043232 intracellular non-membrane-bounded organelle; GO:0099080 supramolecular complex; GO:0099081 supramolecular polymer; GO:0099512 supramolecular fiber; GO:009951…	GO:0005488 binding; GO:0005515 protein binding; GO:0008017 microtubule binding; GO:0008092 cytoskeletal protein binding; GO:0015631 tubulin binding;
A0A1U8JAR1	S581	Cluster3	microtubule-associated protein TORTIFOLIA1-like isoform X2	LOC107903688	1	5.26365e-18	125.96	3	MLS(1)LNAAHNIPDK	-0.16576	0.840598	0.830291	0.907293	0.875057	1.0828	1.17872	1.30498	0.980266	chloroplast					GO:0005622 intracellular; GO:0005623 cell; GO:0005856 cytoskeleton; GO:0005874 microtubule; GO:0015630 microtubule cytoskeleton; GO:0043226 organelle; GO:0043228 non-membrane-bounded organelle; GO:0043229 intracellular organelle; GO:0043232 intracellular non-membrane-bounded organelle; GO:0099080 supramolecular complex; GO:0099081 supramolecular polymer; GO:0099512 supramolecular fiber; GO:009951…	GO:0005488 binding; GO:0005515 protein binding; GO:0008017 microtubule binding; GO:0008092 cytoskeletal protein binding; GO:0015631 tubulin binding;
A0A1U8JAT3	T76	Cluster5	RING-CH-type domain-containing protein(predicted)	LOC107905294	0.98909	0.00639878	64.224	3	IDMT(0.002)LT(0.989)PT(0.007)AT(0.002)PR	-0.33422	0.928497	1.01408	1.06419	0.67041	0.901913	0.985977	1.4571	0.977831	plasma membrane							PF12906	PF12906 RING-variant domain		A	KOG1609	Protein involved in mRNA turnover and stability
A0A1U8JAU4	S322	Cluster2	tRNA-dihydrouridine(47) synthase [NAD(P)(+)]	LOC107903715	0.999999	7.60507e-06	90.836	4	NSAETELADNVLAEPDRS(1)PK	-1.8717	0.757658	0.954815	0.924766	0.935861	1.02568	1.20924	1.2014	0.990574	nucleus	K05544	DUS3; tRNA-dihydrouridine synthase 3 [EC:1.3.1.89]		GO:0002943 tRNA dihydrouridine synthesis; GO:0006139 nucleobase-containing compound metabolic process; GO:0006396 RNA processing; GO:0006399 tRNA metabolic process; GO:0006400 tRNA modification; GO:0006725 cellular aromatic compound metabolic process; GO:0006807 nitrogen compound metabolic process; GO:0008033 tRNA processing; GO:0008152 metabolic process; GO:0009451 RNA modification; GO:0009987 c…	GO:0005622 intracellular; GO:0005623 cell; GO:0005737 cytoplasm; GO:0005773 vacuole; GO:0043226 organelle; GO:0043227 membrane-bounded organelle; GO:0043229 intracellular organelle; GO:0043231 intracellular membrane-bounded organelle;	GO:0003824 catalytic activity; GO:0016491 oxidoreductase activity; GO:0016627 oxidoreductase activity, acting on the CH-CH group of donors; GO:0017150 tRNA dihydrouridine synthase activity; GO:0140098 catalytic activity, acting on RNA; GO:0140101 catalytic activity, acting on a tRNA;				J	KOG2333	Uncharacterized conserved protein
A0A1U8JB94	S25	Cluster3	protein BTR1-like isoform X3	LOC107904167	0.998511	1.43946e-05	90.097	4	S(0.001)PPPPKS(0.999)PT(0.159)S(0.841)ENAEKPTYVR	-0.90205	0.720655	0.951655	0.880771	0.802802	1.07158	1.18107	1.24841	1.14306	nucleus	K14944	NOVA; RNA-binding protein Nova		GO:0006139 nucleobase-containing compound metabolic process; GO:0006396 RNA processing; GO:0006725 cellular aromatic compound metabolic process; GO:0006807 nitrogen compound metabolic process; GO:0008152 metabolic process; GO:0008380 RNA splicing; GO:0009719 response to endogenous stimulus; GO:0009725 response to hormone; GO:0009735 response to cytokinin; GO:0009987 cellular process; GO:0010033 r…		GO:0003676 nucleic acid binding; GO:0003723 RNA binding; GO:0003729 mRNA binding; GO:0005488 binding; GO:0097159 organic cyclic compound binding; GO:1901363 heterocyclic compound binding;	PF00013	PF00013 KH domain		A	KOG2191	RNA-binding protein NOVA1/PASILLA and related KH domain proteins
A0A1U8JB95	S56	Cluster1	zinc-finger homeodomain protein 5-like	LOC107905435	1	0.00367905	88.056	3	QQS(1)LGQGRS(1)PHPDR	-0.012749	0.947711	1.01591	0.757012	0.671756	0.801016	1.5113	1.22631	1.06898	nucleus
A0A1U8JB95	S62	Cluster1	zinc-finger homeodomain protein 5-like	LOC107905435	1	0.00367905	69.07	3	QQS(1)LGQGRS(1)PHPDR	-0.012749	0.694703	0.833556	0.647195	0.520351	1.17295	1.90745	1.15939	1.0644	nucleus
A0A1U8JBA6	S333	Cluster1	RING-type domain-containing protein(predicted)	LOC107905460	0.753122	0.0491544	47.706	2	LEPS(0.054)S(0.193)S(0.753)RR	-1.3619	0.753941	0.705248	0.761339	0.855562	1.13573	1.66713	1.04155	1.0795	nucleus
A0A1U8JBA6	S348	Cluster1	RING-type domain-containing protein(predicted)	LOC107905460	0.998652	0.023259	45.368	3	HLS(0.999)IGS(0.001)R	-0.35898	0.956852	0.895949	0.707529	0.622372	1.22825	1.23893	1.25094	1.09917	nucleus
A0A1U8JBB7	T345	Cluster5	Thioredoxin H7-like(predicted)	LOC107903864	0.999995	0.000260597	128.01	2	LSVDT(1)DDQR	0.97362	0.830679	0.837997	0.803268	0.918198	1.02572	1.16366	1.33017	1.09031	nucleus
A0A1U8JBE2	S955	Cluster5	filament-like plant protein 4	LOC107905496	0.999893	3.60028e-05	94.384	3	AFRPQTDIMGS(1)PFNER	-0.60674	0.634812	0.751732	0.729577	0.728081	1.09085	1.2406	1.54765	1.2767	nucleus				GO:0000226 microtubule cytoskeleton organization; GO:0000902 cell morphogenesis; GO:0000904 cell morphogenesis involved in differentiation; GO:0006996 organelle organization; GO:0007010 cytoskeleton organization; GO:0007017 microtubule-based process; GO:0009653 anatomical structure morphogenesis; GO:0009888 tissue development; GO:0009987 cellular process; GO:0010026 trichome differentiation; GO:0…	GO:0005623 cell; GO:0005886 plasma membrane; GO:0016020 membrane; GO:0071944 cell periphery;	GO:0005488 binding; GO:0005515 protein binding; GO:0008017 microtubule binding; GO:0008092 cytoskeletal protein binding; GO:0015631 tubulin binding;
A0A1U8JBP8	S254	Cluster3	protein WEAK CHLOROPLAST MOVEMENT UNDER BLUE LIGHT 1-like	LOC107905567	0.999999	4.88277e-11	164.65	2	IISSAES(1)PK	0.14502	0.715801	0.839513	0.834864	0.88163	1.25926	1.16442	1.13769	1.16681	nucleus				GO:0006996 organelle organization; GO:0009657 plastid organization; GO:0009658 chloroplast organization; GO:0009902 chloroplast relocation; GO:0009903 chloroplast avoidance movement; GO:0009904 chloroplast accumulation movement; GO:0009987 cellular process; GO:0016043 cellular component organization; GO:0019750 chloroplast localization; GO:0051179 localization; GO:0051234 establishment of localiz…	GO:0005622 intracellular; GO:0005623 cell; GO:0005737 cytoplasm; GO:0005829 cytosol; GO:0005886 plasma membrane; GO:0016020 membrane; GO:0071944 cell periphery;
A0A1U8JBS9	S63	Cluster1	Interferon omega-1(predicted)	LOC107904319	0.866559	0.00223899	72.496	2	S(0.112)KS(0.867)S(0.021)FESSSK	-0.74023	0.821108	0.806282	0.795673	0.814225	1.05235	1.40764	1.16727	1.13545	nucleus
A0A1U8JBS9	S73	Cluster6	Interferon omega-1(predicted)	LOC107904319	0.998841	2.6626e-07	147.96	2	T(0.001)WS(0.999)FNDPELQR	-0.24235	0.797033	0.875452	0.890859	0.908717	0.915992	1.2139	1.26157	1.13648	nucleus
A0A1U8JBW3	S69	Cluster3	Regulatory-associated of TOR 1-like protein(predicted)	LOC107903984	0.979618	0.0154458	52.555	3	FNS(0.98)PPT(0.02)ELKK	-1.2328	0.649985	0.748111	0.808797	0.697442	0.932393	1.48225	1.44946	1.23156	chloroplast
A0A1U8JC18	S46	Cluster4	ABSCISIC ACID-INSENSITIVE 5-like protein 2 isoform X2	LOC107904392	1	3.16492e-05	128.9	3	PLNS(1)MNLDELLK	0.10839	0.980629	1.19376	1.38059	1.29902	0.704919	0.82646	0.813304	0.801319	nucleus	K14432	ABF; ABA responsive element binding factor	map04075 Plant hormone signal transduction
A0A1U8JC18	T121	Cluster4	ABSCISIC ACID-INSENSITIVE 5-like protein 2 isoform X2	LOC107904392	0.999999	7.19754e-19	193.54	3	ERQPT(1)LGEMTLEDFLVK	0.51885	1.05002	1.14384	1.29876	1.19148	0.769266	0.998144	0.820666	0.727819	nucleus	K14432	ABF; ABA responsive element binding factor	map04075 Plant hormone signal transduction
A0A1U8JC36	T14	Cluster3	Phosphatidate cytidylyltransferase	LOC107905679	0.957912	0.000345237	110.57	2	ENNTTVPS(0.005)AT(0.037)T(0.958)PR	-0.55865	0.743636	0.854427	0.794513	0.768949	1.14047	1.259	1.31946	1.11955	nucleus	K00981	E2.7.7.41, CDS1, CDS2, cdsA; phosphatidate cytidylyltransferase [EC:2.7.7.41]	map00564 Glycerophospholipid metabolism; map01100 Metabolic pathways; map01110 Biosynthesis of secondary metabolites; map04070 Phosphatidylinositol signaling system	GO:0006139 nucleobase-containing compound metabolic process; GO:0006220 pyrimidine nucleotide metabolic process; GO:0006221 pyrimidine nucleotide biosynthetic process; GO:0006629 lipid metabolic process; GO:0006644 phospholipid metabolic process; GO:0006650 glycerophospholipid metabolic process; GO:0006655 phosphatidylglycerol biosynthetic process; GO:0006725 cellular aromatic compound metabolic …	GO:0005622 intracellular; GO:0005623 cell; GO:0005737 cytoplasm; GO:0005783 endoplasmic reticulum; GO:0005789 endoplasmic reticulum membrane; GO:0012505 endomembrane system; GO:0016020 membrane; GO:0031984 organelle subcompartment; GO:0042175 nuclear outer membrane-endoplasmic reticulum membrane network; GO:0043226 organelle; GO:0043227 membrane-bounded organelle; GO:0043229 intracellular organel…	GO:0003824 catalytic activity; GO:0004605 phosphatidate cytidylyltransferase activity; GO:0016740 transferase activity; GO:0016772 transferase activity, transferring phosphorus-containing groups; GO:0016779 nucleotidyltransferase activity; GO:0070567 cytidylyltransferase activity;				I	KOG1440	CDP-diacylglycerol synthase
A0A1U8JC76	S170	Cluster6	SWI/SNF complex subunit SWI3B-like	LOC107905711	0.931321	1.15e-10	171.29	2	S(0.001)S(0.001)DS(0.931)PS(0.066)VESPSSAAPTSK	-0.27716	0.765006	0.924264	1.01002	0.752267	1.10736	1.05941	1.35159	1.03007	nucleus	K11649	SMARCC; SWI/SNF related-matrix-associated actin-dependent regulator of chromatin subfamily C		GO:0006325 chromatin organization; GO:0006338 chromatin remodeling; GO:0006996 organelle organization; GO:0009987 cellular process; GO:0016043 cellular component organization; GO:0051276 chromosome organization; GO:0071840 cellular component organization or biogenesis;	GO:0000228 nuclear chromosome; GO:0000785 chromatin; GO:0000790 nuclear chromatin; GO:0005622 intracellular; GO:0005623 cell; GO:0005634 nucleus; GO:0005694 chromosome; GO:0016514 SWI/SNF complex; GO:0031974 membrane-enclosed lumen; GO:0031981 nuclear lumen; GO:0032991 protein-containing complex; GO:0043226 organelle; GO:0043227 membrane-bounded organelle; GO:0043228 non-membrane-bounded organell…		PF04433; PF00249	PF04433 SWIRM domain; PF00249 Myb-like DNA-binding domain		B	KOG1279	Chromatin remodeling factor subunit and related transcription factors
A0A1U8JC76	S175	Cluster1	SWI/SNF complex subunit SWI3B-like	LOC107905711	0.999195	6.71193e-09	155.49	3	SSDSPS(0.001)VES(0.999)PSSAAPTSK	1.0258	0.82715	0.829774	0.907801	0.784653	1.1424	1.30619	1.12631	1.07573	nucleus	K11649	SMARCC; SWI/SNF related-matrix-associated actin-dependent regulator of chromatin subfamily C		GO:0006325 chromatin organization; GO:0006338 chromatin remodeling; GO:0006996 organelle organization; GO:0009987 cellular process; GO:0016043 cellular component organization; GO:0051276 chromosome organization; GO:0071840 cellular component organization or biogenesis;	GO:0000228 nuclear chromosome; GO:0000785 chromatin; GO:0000790 nuclear chromatin; GO:0005622 intracellular; GO:0005623 cell; GO:0005634 nucleus; GO:0005694 chromosome; GO:0016514 SWI/SNF complex; GO:0031974 membrane-enclosed lumen; GO:0031981 nuclear lumen; GO:0032991 protein-containing complex; GO:0043226 organelle; GO:0043227 membrane-bounded organelle; GO:0043228 non-membrane-bounded organell…		PF04433; PF00249	PF04433 SWIRM domain; PF00249 Myb-like DNA-binding domain		B	KOG1279	Chromatin remodeling factor subunit and related transcription factors
A0A1U8JCA1	S11	Cluster3	nuclear transcription factor Y subunit B-1-like isoform X2	LOC107904097	0.995959	9.32922e-47	151.24	3	ADGMGGGPT(0.004)S(0.996)PAGGSHESGGEHSSPQSTVR	0.34438	0.769908	0.865461	0.949045	0.797175	1.09457	1.2587	1.29293	0.972207	nucleus	K08065	NFYB; nuclear transcription Y subunit beta					PF00808	PF00808 Histone-like transcription factor (CBF/NF-Y) and archaeal histone		B	KOG0869	CCAAT-binding factor, subunit A (HAP3)
A0A1U8JCE0	S881	Cluster2	Glutamate receptor	LOC107905753	1	6.87565e-05	109.04	3	FLS(1)LMDEKEEQSR	-2.5904	0.871738	0.78934	0.979335	0.922658	1.07989	1.11124	1.24291	1.00288	plasma membrane	K05387	GRIP; glutamate receptor, ionotropic, plant		GO:0001101 response to acid chemical; GO:0002218 activation of innate immune response; GO:0002252 immune effector process; GO:0002253 activation of immune response; GO:0002376 immune system process; GO:0002682 regulation of immune system process; GO:0002684 positive regulation of immune system process; GO:0006810 transport; GO:0006811 ion transport; GO:0006812 cation transport; GO:0006816 calcium…	GO:0005623 cell; GO:0005886 plasma membrane; GO:0016020 membrane; GO:0071944 cell periphery;	GO:0004888 transmembrane signaling receptor activity; GO:0005215 transporter activity; GO:0005216 ion channel activity; GO:0005261 cation channel activity; GO:0005262 calcium channel activity; GO:0008066 glutamate receptor activity; GO:0008324 cation transmembrane transporter activity; GO:0015075 ion transmembrane transporter activity; GO:0015085 calcium ion transmembrane transporter activity; GO…	PF00497	PF00497 Bacterial extracellular solute-binding proteins, family 3		EPT	KOG1052	Glutamate-gated kainate-type ion channel receptor subunit GluR5 and related subunits
A0A1U8JCI3	S123	Cluster3	serine/threonine-protein kinase HT1-like	LOC107905784	0.962101	4.32039e-08	164.22	2	S(0.016)GS(0.962)PAPS(0.017)S(0.004)ISSPLR	0.9688	0.732979	0.852881	0.791835	0.81073	1.10171	1.16619	1.42529	1.11839	nucleus							PF07714	PF07714 Protein tyrosine kinase		T	KOG0192	Tyrosine kinase specific for activated (GTP-bound) p21cdc42Hs
A0A1U8JCI3	S131	Cluster5	serine/threonine-protein kinase HT1-like	LOC107905784	0.973061	4.32039e-08	164.22	2	S(0.074)GS(0.926)PAPSSIS(0.027)S(0.973)PLR	-0.048369	0.824777	0.925319	0.912813	0.818463	0.980556	1.13561	1.32	1.08246	nucleus							PF07714	PF07714 Protein tyrosine kinase		T	KOG0192	Tyrosine kinase specific for activated (GTP-bound) p21cdc42Hs
A0A1U8JCI3	T94	Cluster1	serine/threonine-protein kinase HT1-like	LOC107905784	0.848338	5.65582e-06	140.11	2	S(0.076)S(0.076)T(0.848)PHPQR	-0.064316	0.929763	0.896737	0.775605	0.898144	1.21746	1.17265	0.99801	1.11163	nucleus							PF07714	PF07714 Protein tyrosine kinase		T	KOG0192	Tyrosine kinase specific for activated (GTP-bound) p21cdc42Hs
A0A1U8JCJ7	S504	Cluster3	serine/threonine-protein kinase dst2-like isoform X2	LOC107904517	0.998404	2.69836e-05	137.8	3	APS(0.002)FS(0.998)GPLMLPNR	0.28705	0.806922	0.93054	0.855373	0.909722	1.12669	1.14912	1.17465	1.04699	nucleus				GO:0001932 regulation of protein phosphorylation; GO:0001934 positive regulation of protein phosphorylation; GO:0006464 cellular protein modification process; GO:0006468 protein phosphorylation; GO:0006793 phosphorus metabolic process; GO:0006796 phosphate-containing compound metabolic process; GO:0006807 nitrogen compound metabolic process; GO:0006950 response to stress; GO:0007154 cell communic…	GO:0005622 intracellular; GO:0005623 cell; GO:0005737 cytoplasm;	GO:0003824 catalytic activity; GO:0004672 protein kinase activity; GO:0004674 protein serine/threonine kinase activity; GO:0016301 kinase activity; GO:0016740 transferase activity; GO:0016772 transferase activity, transferring phosphorus-containing groups; GO:0016773 phosphotransferase activity, alcohol group as acceptor; GO:0140096 catalytic activity, acting on a protein;	PF00069	PF00069 Protein kinase domain		T	KOG0582	Ste20-like serine/threonine protein kinase
A0A1U8JCK5	S16	Cluster1	VQ motif-containing protein 4-like	LOC107905788	0.999999	0.000741145	76.341	3	HTTNPNILAS(1)PK	0.14889	0.76506	0.941594	0.913361	0.82887	1.08733	1.30789	1.18512	0.970762	chloroplast				GO:0006355 regulation of transcription, DNA-templated; GO:0009889 regulation of biosynthetic process; GO:0010185 regulation of cellular defense response; GO:0010468 regulation of gene expression; GO:0010556 regulation of macromolecule biosynthetic process; GO:0019219 regulation of nucleobase-containing compound metabolic process; GO:0019222 regulation of metabolic process; GO:0031323 regulation o…
A0A1U8JCP9	S87	Cluster3	nuclear speckle RNA-binding protein A-like isoform X2	LOC107904558	1	0.0121588	59.294	2	PMS(1)GGMPGCAVDDPR	0.29253	0.847468	0.959887	0.902524	0.780016	0.968403	1.25978	1.22849	1.05344	nucleus							PF00076	PF00076 RNA recognition motif. (a.k.a. RRM, RBD, or RNP domain)
A0A1U8JCR4	S184	Cluster3	zinc finger CCCH domain-containing protein 13-like	LOC107904571	0.999287	2.01411e-08	132.26	3	TDMDVPDQLQS(0.999)PES(0.001)ESQLER	0.62586	0.782887	0.88978	0.796692	0.932262	1.10808	1.16815	1.13644	1.18571	nucleus	K22909	ZC3H13; zinc finger CCCH domain-containing protein 13
A0A1U8JCT7	S339	Cluster3	Protein translocase subunit SecA(predicted)	LOC107905861	0.999766	2.71919e-216	385.03	3	AELEEAQAVDDGPVETVDGNHVES(1)PSISTR	-0.092763	0.487311	1.00736	0.818513	0.853168	0.975348	1.35833	1.29714	1.20284	nucleus
A0A1U8JCT7	S352	Cluster2	Protein translocase subunit SecA(predicted)	LOC107905861	0.998267	3.18282e-07	130.3	3	NIQEDDS(0.998)GGS(0.002)SLYDNNLHK	-0.44764	0.801998	0.905636	0.897614	0.968516	1.13377	1.13508	1.15684	1.00055	nucleus
A0A1U8JCT7	S356	Cluster3	Protein translocase subunit SecA(predicted)	LOC107905861	0.865729	8.24445e-08	147.41	3	NIQEDDS(0.001)GGS(0.133)S(0.866)LYDNNLHK	0.18695	0.833387	0.847784	0.828029	0.773158	0.98717	1.38179	1.28279	1.06589	nucleus
A0A1U8JCT7	S466	Cluster5	Protein translocase subunit SecA(predicted)	LOC107905861	0.983088	1.5304e-73	254.78	4	NNLDEAPESADIS(0.017)S(0.983)IGHS(1)ENRNPEYYGDEHLR	0.25423	0.817608	0.92404	0.907345	0.88152	0.893258	1.1761	1.29088	1.10925	nucleus
A0A1U8JCU4	S34	Cluster5	Chlorophyll a-b binding protein, chloroplastic	LOC107905868	1	0.00856455	77.185	2	IQGNGRVS(1)MR	-0.17971	0.982185	0.79243	0.807555	0.829094	1.04445	1.09232	1.25658	1.19539	chloroplast	K08912	LHCB1; light-harvesting complex II chlorophyll a/b binding protein 1	map00196 Photosynthesis - antenna proteins; map01100 Metabolic pathways
A0A1U8JCW3	S198	Cluster4	pumilio homolog 4-like isoform X1	LOC107904273	1	0.000793706	89.959	3	KMS(1)AEWLDR	-0.19319	1.20942	1.15203	1.33051	1.33319	0.767492	0.744767	0.704165	0.758425	nucleus	K17943	PUM; pumilio RNA-binding family				GO:0003676 nucleic acid binding; GO:0003723 RNA binding; GO:0003729 mRNA binding; GO:0005488 binding; GO:0097159 organic cyclic compound binding; GO:1901363 heterocyclic compound binding;	PF07990	PF07990 Nucleic acid binding protein NABP		J	KOG1488	Translational repressor Pumilio/PUF3 and related RNA-binding proteins (Puf superfamily)
A0A1U8JCW3	S223	Cluster4	pumilio homolog 4-like isoform X1	LOC107904273	1	1.27909e-14	186.69	2	S(1)FADILQGGLDR	1.1092	1.0292	1.10761	1.24633	1.11651	0.769546	1.00237	0.896161	0.832264	nucleus	K17943	PUM; pumilio RNA-binding family				GO:0003676 nucleic acid binding; GO:0003723 RNA binding; GO:0003729 mRNA binding; GO:0005488 binding; GO:0097159 organic cyclic compound binding; GO:1901363 heterocyclic compound binding;	PF07990	PF07990 Nucleic acid binding protein NABP		J	KOG1488	Translational repressor Pumilio/PUF3 and related RNA-binding proteins (Puf superfamily)
A0A1U8JD63	S26	Cluster1	probable serine/threonine protein kinase IREH1 isoform X2	LOC107904688	0.999996	1.56491e-12	178.22	2	SGSSSPDGSSNS(1)PR	-0.029379	0.896343	0.785514	0.704012	0.799401	1.13579	1.33699	1.15669	1.18526	nucleus				GO:0006464 cellular protein modification process; GO:0006468 protein phosphorylation; GO:0006793 phosphorus metabolic process; GO:0006796 phosphate-containing compound metabolic process; GO:0006807 nitrogen compound metabolic process; GO:0007154 cell communication; GO:0007165 signal transduction; GO:0008152 metabolic process; GO:0009987 cellular process; GO:0016310 phosphorylation; GO:0018105 pep…	GO:0005622 intracellular; GO:0005623 cell; GO:0005737 cytoplasm; GO:0005829 cytosol; GO:0005886 plasma membrane; GO:0016020 membrane; GO:0071944 cell periphery;	GO:0003824 catalytic activity; GO:0004672 protein kinase activity; GO:0004674 protein serine/threonine kinase activity; GO:0016301 kinase activity; GO:0016740 transferase activity; GO:0016772 transferase activity, transferring phosphorus-containing groups; GO:0016773 phosphotransferase activity, alcohol group as acceptor; GO:0140096 catalytic activity, acting on a protein;	PF00069	PF00069 Protein kinase domain		T	KOG0606	Microtubule-associated serine/threonine kinase and related proteins
A0A1U8JD63	S291	Cluster6	probable serine/threonine protein kinase IREH1 isoform X2	LOC107904688	0.999927	4.28271e-07	149.23	2	SFS(1)HELNSK	-0.44389	0.774601	0.840164	0.888063	0.914693	1.02557	1.20686	1.35173	0.99831	nucleus				GO:0006464 cellular protein modification process; GO:0006468 protein phosphorylation; GO:0006793 phosphorus metabolic process; GO:0006796 phosphate-containing compound metabolic process; GO:0006807 nitrogen compound metabolic process; GO:0007154 cell communication; GO:0007165 signal transduction; GO:0008152 metabolic process; GO:0009987 cellular process; GO:0016310 phosphorylation; GO:0018105 pep…	GO:0005622 intracellular; GO:0005623 cell; GO:0005737 cytoplasm; GO:0005829 cytosol; GO:0005886 plasma membrane; GO:0016020 membrane; GO:0071944 cell periphery;	GO:0003824 catalytic activity; GO:0004672 protein kinase activity; GO:0004674 protein serine/threonine kinase activity; GO:0016301 kinase activity; GO:0016740 transferase activity; GO:0016772 transferase activity, transferring phosphorus-containing groups; GO:0016773 phosphotransferase activity, alcohol group as acceptor; GO:0140096 catalytic activity, acting on a protein;	PF00069	PF00069 Protein kinase domain		T	KOG0606	Microtubule-associated serine/threonine kinase and related proteins
A0A1U8JDM7	S28	Cluster6	auxin-responsive protein SAUR41-like(predicted)	LOC107906070	0.997388	8.92391e-19	194.23	2	SS(0.002)S(0.997)AIAAAAEPEGK	-0.41829	0.743716	0.789624	0.861304	0.834533	0.933766	1.08063	1.47216	1.28426	chloroplast				GO:0001558 regulation of cell growth; GO:0030307 positive regulation of cell growth; GO:0040008 regulation of growth; GO:0045927 positive regulation of growth; GO:0048518 positive regulation of biological process; GO:0048522 positive regulation of cellular process; GO:0050789 regulation of biological process; GO:0050794 regulation of cellular process; GO:0051128 regulation of cellular component o…	GO:0005622 intracellular; GO:0005623 cell; GO:0005634 nucleus; GO:0005737 cytoplasm; GO:0005886 plasma membrane; GO:0016020 membrane; GO:0019897 extrinsic component of plasma membrane; GO:0019898 extrinsic component of membrane; GO:0043226 organelle; GO:0043227 membrane-bounded organelle; GO:0043229 intracellular organelle; GO:0043231 intracellular membrane-bounded organelle; GO:0071944 cell peri…
A0A1U8JDS6	S347	Cluster6	inactive protein kinase SELMODRAFT_444075-like isoform X2	LOC107906112	0.902365	2.85441e-07	146.36	2	EAGIGMS(0.098)S(0.902)FK	1.1426	0.778076	0.801258	0.930466	1.01594	1.09976	1.01018	1.20534	1.15899	nucleus							PF07714	PF07714 Protein tyrosine kinase		T	KOG1187	Serine/threonine protein kinase
A0A1U8JDW7	S528	Cluster2	ruBisCO large subunit-binding protein subunit beta, chloroplastic-like	LOC107906140	1	0.00058625	125.73	2	NAGVNGS(1)VVIEK	0.022203	0.824088	0.894861	1.12898	0.870768	1.17101	1.13092	0.985669	0.993709	chloroplast	K04077	groEL, HSPD1; chaperonin GroEL	map03018 RNA degradation		GO:0005622 intracellular; GO:0005623 cell; GO:0005737 cytoplasm; GO:0009507 chloroplast; GO:0009536 plastid; GO:0043226 organelle; GO:0043227 membrane-bounded organelle; GO:0043229 intracellular organelle; GO:0043231 intracellular membrane-bounded organelle;					O	KOG0356	Mitochondrial chaperonin, Cpn60/Hsp60p
A0A1U8JDY6	S394	Cluster5	Threonylcarbamoyladenosine tRNA methylthiotransferase	LOC107904897	0.798703	0.0332573	41.399	3	KVPS(0.799)T(0.201)IVK	-0.24633	0.784217	0.968185	0.931659	0.788861	1.01382	1.08392	1.32695	1.10238	cytoplasm	K15865	CDKAL1; threonylcarbamoyladenosine tRNA methylthiotransferase CDKAL1 [EC:2.8.4.5]		GO:0006139 nucleobase-containing compound metabolic process; GO:0006396 RNA processing; GO:0006399 tRNA metabolic process; GO:0006400 tRNA modification; GO:0006725 cellular aromatic compound metabolic process; GO:0006807 nitrogen compound metabolic process; GO:0008033 tRNA processing; GO:0008152 metabolic process; GO:0009451 RNA modification; GO:0009987 cellular process; GO:0010467 gene expressio…	GO:0005622 intracellular; GO:0005623 cell; GO:0005737 cytoplasm; GO:0005783 endoplasmic reticulum; GO:0012505 endomembrane system; GO:0043226 organelle; GO:0043227 membrane-bounded organelle; GO:0043229 intracellular organelle; GO:0043231 intracellular membrane-bounded organelle;	GO:0003824 catalytic activity; GO:0016740 transferase activity; GO:0016782 transferase activity, transferring sulfur-containing groups; GO:0035596 methylthiotransferase activity; GO:0035598 N6-threonylcarbomyladenosine methylthiotransferase activity; GO:0050497 transferase activity, transferring alkylthio groups;	PF04055	PF04055 Radical SAM superfamily		J	KOG4355	Predicted Fe-S oxidoreductase
A0A1U8JDY6	S498	Cluster6	Threonylcarbamoyladenosine tRNA methylthiotransferase	LOC107904897	0.796588	1.27898e-07	104.33	4	VS(0.044)NQEKHS(0.797)PCS(0.16)NQYDSCACSK	-1.5491	0.838701	0.759148	0.941713	0.880406	0.933242	1.13807	1.25515	1.25357	cytoplasm	K15865	CDKAL1; threonylcarbamoyladenosine tRNA methylthiotransferase CDKAL1 [EC:2.8.4.5]		GO:0006139 nucleobase-containing compound metabolic process; GO:0006396 RNA processing; GO:0006399 tRNA metabolic process; GO:0006400 tRNA modification; GO:0006725 cellular aromatic compound metabolic process; GO:0006807 nitrogen compound metabolic process; GO:0008033 tRNA processing; GO:0008152 metabolic process; GO:0009451 RNA modification; GO:0009987 cellular process; GO:0010467 gene expressio…	GO:0005622 intracellular; GO:0005623 cell; GO:0005737 cytoplasm; GO:0005783 endoplasmic reticulum; GO:0012505 endomembrane system; GO:0043226 organelle; GO:0043227 membrane-bounded organelle; GO:0043229 intracellular organelle; GO:0043231 intracellular membrane-bounded organelle;	GO:0003824 catalytic activity; GO:0016740 transferase activity; GO:0016782 transferase activity, transferring sulfur-containing groups; GO:0035596 methylthiotransferase activity; GO:0035598 N6-threonylcarbomyladenosine methylthiotransferase activity; GO:0050497 transferase activity, transferring alkylthio groups;	PF04055	PF04055 Radical SAM superfamily		J	KOG4355	Predicted Fe-S oxidoreductase
A0A1U8JDZ9	S197	Cluster4	CCT domain-containing protein(predicted)	LOC107904572	1	0.00102532	116.3	2	RAFS(1)EGDMK	0.076539	1.17267	1.09849	1.1589	1.27406	0.883752	0.794142	0.837027	0.780958	nucleus				GO:0006355 regulation of transcription, DNA-templated; GO:0009314 response to radiation; GO:0009416 response to light stimulus; GO:0009628 response to abiotic stimulus; GO:0009889 regulation of biosynthetic process; GO:0009909 regulation of flower development; GO:0010468 regulation of gene expression; GO:0010556 regulation of macromolecule biosynthetic process; GO:0019219 regulation of nucleobase…	GO:0005622 intracellular; GO:0005623 cell; GO:0005634 nucleus; GO:0043226 organelle; GO:0043227 membrane-bounded organelle; GO:0043229 intracellular organelle; GO:0043231 intracellular membrane-bounded organelle;	GO:0003700 DNA-binding transcription factor activity; GO:0140110 transcription regulator activity;
A0A1U8JE12	S34	Cluster6	PREDICTED: unnamed product(predicted)	LOC107906139	0.995641	2.47293e-22	190.37	2	TVS(0.996)DIT(0.004)FQLSK	0.50104	0.777531	0.750145	0.997038	0.941504	1.04739	1.12383	1.24442	1.11814	nucleus
A0A1U8JE50	S217	Cluster3	BAHD acyltransferase DCR-like	LOC107904606	0.999963	2.23797e-05	104.45	3	LDLS(1)PVVSCNGDDATK	-0.69163	0.878935	0.877842	0.941562	0.792153	0.953125	1.26461	1.28134	1.01043	cytoplasm	K19747	DCR; BAHD acyltransferase [EC:2.3.1.-]		GO:0000902 cell morphogenesis; GO:0000904 cell morphogenesis involved in differentiation; GO:0008152 metabolic process; GO:0009058 biosynthetic process; GO:0009059 macromolecule biosynthetic process; GO:0009653 anatomical structure morphogenesis; GO:0009888 tissue development; GO:0009987 cellular process; GO:0010026 trichome differentiation; GO:0010090 trichome morphogenesis; GO:0010143 cutin bio…	GO:0005622 intracellular; GO:0005623 cell; GO:0005737 cytoplasm;
A0A1U8JEA7	S152	Cluster1	protein argonaute 4-like	LOC107906203	1	2.25812e-26	207.53	3	NNGNAS(1)PDGQDSPNGR	-0.19039	0.950223	0.957151	0.769023	0.749921	1.11155	1.19783	1.19037	1.07394	nucleus	K11593	ELF2C, AGO; eukaryotic translation initiation factor 2C		GO:0000003 reproduction; GO:0002252 immune effector process; GO:0002376 immune system process; GO:0003006 developmental process involved in reproduction; GO:0006950 response to stress; GO:0006952 defense response; GO:0007049 cell cycle; GO:0007275 multicellular organism development; GO:0009553 embryo sac development; GO:0009554 megasporogenesis; GO:0009605 response to external stimulus; GO:000960…	GO:0005622 intracellular; GO:0005623 cell; GO:0005634 nucleus; GO:0005737 cytoplasm; GO:0043226 organelle; GO:0043227 membrane-bounded organelle; GO:0043229 intracellular organelle; GO:0043231 intracellular membrane-bounded organelle;	GO:0003676 nucleic acid binding; GO:0003723 RNA binding; GO:0005488 binding; GO:0035197 siRNA binding; GO:0061980 regulatory RNA binding; GO:0097159 organic cyclic compound binding; GO:1901363 heterocyclic compound binding;	PF08699; PF02170	PF08699 Domain of unknown function (DUF1785); PF02170 PAZ domain	PF16486 N-terminal domain of argonaute	J	KOG1041	Translation initiation factor 2C (eIF-2C) and related proteins
[truncated: 1,706 more rows]
