# Supplementary material for: Type One Protein Phosphatase 4aD Negatively Regulates Cotton (Gossypium hirsutum) Salt Tolerance by Inhibiting the Phosphorylation of Kinases That Respond to Abscisic Acid
Source: Int J Mol Sci. 2025 Apr 8;26(8):3471. doi: 10.3390/ijms26083471 (PMC12026917; doi:10.3390/ijms26083471)
Supplement: Supplementary file 1 [file ijms-26-03471-s001.zip › Table S2. The KEGG enrichment analysis of all differential phosphosites in VIGS-Ctrl and VIGS-GhTOPP4aD plants in response to 300 mM NaCl..xlsx]

## Sheet: Table S2
Table S2. The KEGG enrichment analysis of all differential phosphosites in VIGS-Ctrl and VIGS-GhTOPP4aD plants in response to 300 mM NaCl.
Cluster	Pathway ID	Terms	Mapping	All.mapping	Background	All.background	Fold.enrich	p.value	Protein.IDs	Type
Cluster1	map03013	RNA transport	12	68	22	363	2.91	0.000104	A0A1U8I1H5 A0A1U8KQ93 A0A1U8KQY7 A0A1U8M3K5 A0A1U8MSM9 A0A1U8NNZ9 A0A1U8NRM6 A0A1U8NSP3 A0A1U8NWZ0 A0A1U8P3R2 A0A1U8P495 A0A1U8PKN5	KEGG
Cluster1	map03040	Spliceosome	9	68	27	363	1.78	0.045	A0A1U8JGK3 A0A1U8KFX0 A0A1U8LG01 A0A1U8MHP2 A0A1U8NGF9 A0A1U8NNZ9 A0A1U8NRM6 A0A1U8P495 A0A1U8PKN5	KEGG
Cluster1	map03015	mRNA surveillance pathway	17	68	41	363	2.21	0.000267	A0A1U8JGV8 A0A1U8JSS9 A0A1U8KQ93 A0A1U8KQY7 A0A1U8KYF6 A0A1U8LJ78 A0A1U8LKS1 A0A1U8LS23 A0A1U8M2P0 A0A1U8M3K5 A0A1U8MSM9 A0A1U8NNZ9 A0A1U8NRM6 A0A1U8NRX7 A0A1U8P495 A0A1U8PHL5 A0A1U8PKN5	KEGG
Cluster2	map04141	Protein processing in endoplasmic reticulum	5	76	10	363	2.39	0.0372	A0A1U8HTQ6 A0A1U8P2J8 A0A1U8P4I3 A0A1U8PH26 D2D321	KEGG
Cluster2	map00920	Sulfur metabolism	2	76	2	363	4.78	0.0434	A0A1U8HRH5 A0A1U8M7U2	KEGG
Cluster3	map04144	Endocytosis	12	99	26	363	1.69	0.0255	A0A1U8HQH7 A0A1U8J3V2 A0A1U8L9S8 A0A1U8LK93 A0A1U8LQG4 A0A1U8M0M7 A0A1U8MSV0 A0A1U8NA38 A0A1U8NN88 A0A1U8P6T3 A0A1U8P8F7 Q8W4Z3	KEGG
Cluster4	map00630	Glyoxylate and dicarboxylate metabolism	4	22	12	363	5.5	0.00367	A0A1U8M998 A0A1U8MDT3 A0A1U8P4D6 P30567	KEGG
Cluster4	map00196	Photosynthesis - antenna proteins	4	22	7	363	9.43	0.000318	A0A1U8IZF2 A0A1U8JND4 A0A1U8P6R9 C1K5D0	KEGG
Cluster4	map04075	Plant hormone signal transduction	6	22	43	363	2.3	0.0336	A0A1U8JC18 A0A1U8JHG4 A0A1U8M104 A0A1U8M2C9 A0A1U8NZ80 A0A1U8P7L8	KEGG
Cluster5	map03420	Nucleotide excision repair	3	74	4	363	3.68	0.0279	A0A1U8HVH9 A0A1U8L7S1 A0A1U8PRN9	KEGG
Cluster5	map00730	Thiamine metabolism	3	74	3	363	4.91	0.0082	A0A1U8IZS7 A0A1U8PGW8 A0A1U8PR65	KEGG
Cluster6	map00520	Amino sugar and nucleotide sugar metabolism	9	76	14	363	3.07	0.000411	A0A1U8IVG1 A0A1U8JX72 A0A1U8K7W8 A0A1U8LK31 A0A1U8LVU0 A0A1U8NS21 A0A1U8P604 D2WK24 D2WK25	KEGG
Cluster6	map00053	Ascorbate and aldarate metabolism	6	76	9	363	3.18	0.00347	A0A1U8IVG1 A0A1U8LK31 A0A1U8LVU0 A0A1U8P604 D2WK24 D2WK25	KEGG
Cluster6	map00052	Galactose metabolism	2	76	2	363	4.78	0.0434	A0A1U8JX72 A0A1U8K7W8	KEGG
Cluster6	map00640	Propanoate metabolism	2	76	2	363	4.78	0.0434	A0A1U8PSU9 D2D319	KEGG
Cluster6	map00230	Purine metabolism	4	76	6	363	3.18	0.0191	A0A1U8JX72 A0A1U8M838 A0A1U8M928 A0A1U8NJ46	KEGG
Cluster6	map00500	Starch and sucrose metabolism	4	76	5	363	3.82	0.00757	A0A1U8JX72 A0A1U8K7W8 A0A1U8N3F8 A0A1U8PCE9	KEGG
