# Supplementary material for: Type One Protein Phosphatase 4aD Negatively Regulates Cotton (Gossypium hirsutum) Salt Tolerance by Inhibiting the Phosphorylation of Kinases That Respond to Abscisic Acid
Source: Int J Mol Sci. 2025 Apr 8;26(8):3471. doi: 10.3390/ijms26083471 (PMC12026917; doi:10.3390/ijms26083471)
Supplement: Supplementary file 1 [file ijms-26-03471-s001.zip › Table S3. The biological process of GO enrichment analysis on all differential phosphosites in VIGS-Ctrl and VIGS-GhTOPP4aD plants in response to 300 mM NaCl..xlsx]

## Sheet: Table S3
Table S3. The biological process of GO enrichment analysis on all differential phosphosites in VIGS-Ctrl and VIGS-GhTOPP4aD plants in response to 300 mM NaCl.
Cluster	Terms	Mapping	All.mapping	Background	All.background	Fold.enrich	p.value	Protein.IDs	Type
Cluster1	protein polyubiquitination	6	177	8	858	3.64	0.00138	A0A1U8I087 A0A1U8JX77 A0A1U8LV55 A0A1U8M8F4 A0A1U8PEF3 A0A1U8PMX1	GO_BP
Cluster1	auxin-activated signaling pathway	4	177	4	858	4.85	0.00176	A0A1U8LUR8 A0A1U8MXJ0 A0A1U8PGM8 A0A1U8PKB0	GO_BP
Cluster1	cellular response to auxin stimulus	4	177	4	858	4.85	0.00176	A0A1U8LUR8 A0A1U8MXJ0 A0A1U8PGM8 A0A1U8PKB0	GO_BP
Cluster1	anatomical structure arrangement	6	177	10	858	2.91	0.00714	A0A1U8HRM9 A0A1U8JF54 A0A1U8JT65 A0A1U8KIL2 A0A1U8LUR8 A0A1U8MXJ0	GO_BP
Cluster1	DNA conformation change	6	177	11	858	2.64	0.013	A0A1U8I8Y5 A0A1U8IET8 A0A1U8K2E7 A0A1U8KYM0 A0A1U8NNZ9 A0A1U8NRM6	GO_BP
Cluster1	sporulation	4	177	6	858	3.23	0.0186	A0A1U8JEA7 A0A1U8LN12 A0A1U8NB07 A0A1U8PD36	GO_BP
Cluster1	negative regulation of biological process	47	177	178	858	1.28	0.0226	A0A1U8HQF3 A0A1U8HU74 A0A1U8I087 A0A1U8I8Y5 A0A1U8INZ8 A0A1U8IPF1 A0A1U8IY75 A0A1U8J5C1 A0A1U8J9K6 A0A1U8JCK5 A0A1U8JEA7 A0A1U8JF54 A0A1U8JGK3 A0A1U8JHF8 A0A1U8JHL2 A0A1U8JIW7 A0A1U8JKE6 A0A1U8JT65 A0A1U8JUP7 A0A1U8JW17 A0A1U8K700 A0A1U8KDB5 A0A1U8KF74 A0A1U8KH61 A0A1U8KIL2 A0A1U8KQY7 A0A1U8L5C8 A0A1U8LDW5 A0A1U8LGJ8 A0A1U8LXZ5 A0A1U8M8F4 A0A1U8MBG5 A0A1U8MHL7 A0A1U8MSM9 A0A1U8MZ91 A0A1U8N395 A0A…	GO_BP
Cluster1	organelle organization	49	177	187	858	1.27	0.0229	A0A1U8I1H5 A0A1U8I8Y5 A0A1U8IET8 A0A1U8IPF1 A0A1U8IPY6 A0A1U8IVI5 A0A1U8IZ41 A0A1U8J5C1 A0A1U8J9K6 A0A1U8JC76 A0A1U8JEA7 A0A1U8JGH1 A0A1U8JKE6 A0A1U8JX21 A0A1U8K2E7 A0A1U8KF74 A0A1U8KH61 A0A1U8KR46 A0A1U8KUD5 A0A1U8KUW5 A0A1U8KYM0 A0A1U8L3T4 A0A1U8L5C8 A0A1U8L5M9 A0A1U8LC32 A0A1U8LGJ8 A0A1U8LN12 A0A1U8LQG4 A0A1U8M4C4 A0A1U8M8F4 A0A1U8MMP9 A0A1U8MMW0 A0A1U8MNC5 A0A1U8MUL8 A0A1U8N758 A0A1U8NNZ9 A0A…	GO_BP
Cluster1	response to carbohydrate	8	177	19	858	2.04	0.0263	A0A1U8INZ8 A0A1U8IY75 A0A1U8KQ93 A0A1U8KQY7 A0A1U8LXZ5 A0A1U8M3K5 A0A1U8M8F4 A0A1U8N758	GO_BP
Cluster1	actin polymerization or depolymerization	3	177	4	858	3.64	0.0294	A0A1U8KR46 A0A1U8LGJ8 Q9ZWM6	GO_BP
Cluster1	positive regulation of hemopoiesis	3	177	4	858	3.64	0.0294	A0A1U8LS23 A0A1U8NNZ9 A0A1U8NRM6	GO_BP
Cluster1	regulation of anthocyanin metabolic process	3	177	4	858	3.64	0.0294	A0A1U8JGH1 A0A1U8JPE9 A0A1U8N758	GO_BP
Cluster1	regulation of cyclase activity	3	177	4	858	3.64	0.0294	A0A1U8JGH1 A0A1U8KR46 Q9ZWM6	GO_BP
Cluster1	cellular response to carbohydrate stimulus	7	177	16	858	2.12	0.0299	A0A1U8INZ8 A0A1U8IY75 A0A1U8KQ93 A0A1U8KQY7 A0A1U8LXZ5 A0A1U8M3K5 A0A1U8N758	GO_BP
Cluster1	regulation of mRNA processing	9	177	23	858	1.9	0.031	A0A1U8JGK3 A0A1U8JIW7 A0A1U8KDB5 A0A1U8LKS1 A0A1U8LS23 A0A1U8MZ91 A0A1U8NNZ9 A0A1U8NRM6 A0A1U8PKN5	GO_BP
Cluster1	cellular component organization	61	177	245	858	1.21	0.0326	A0A1U8I1H5 A0A1U8I8Y5 A0A1U8IET8 A0A1U8IHK8 A0A1U8INZ8 A0A1U8IPF1 A0A1U8IPY6 A0A1U8IVI5 A0A1U8IY75 A0A1U8IZ41 A0A1U8J5C1 A0A1U8J9K6 A0A1U8JC76 A0A1U8JEA7 A0A1U8JGH1 A0A1U8JKE6 A0A1U8JU24 A0A1U8JX21 A0A1U8K2E7 A0A1U8KF74 A0A1U8KH61 A0A1U8KR46 A0A1U8KUD5 A0A1U8KUW5 A0A1U8KYM0 A0A1U8L342 A0A1U8L3T4 A0A1U8L5C8 A0A1U8L5M9 A0A1U8LC32 A0A1U8LGJ8 A0A1U8LN12 A0A1U8LPB0 A0A1U8LQG4 A0A1U8LS23 A0A1U8LV55 A0A…	GO_BP
Cluster1	Golgi vesicle transport	6	177	13	858	2.24	0.0335	A0A1U8IVI5 A0A1U8LN12 A0A1U8LQG4 A0A1U8M4C4 A0A1U8MNC5 A0A1U8PD36	GO_BP
Cluster1	RNA processing	19	177	62	858	1.49	0.0354	A0A1U8IJZ3 A0A1U8IPF1 A0A1U8JEA7 A0A1U8JGK3 A0A1U8JGY2 A0A1U8JIW7 A0A1U8K798 A0A1U8KF74 A0A1U8KH61 A0A1U8KNL3 A0A1U8KQ93 A0A1U8L3T4 A0A1U8LKS1 A0A1U8LS23 A0A1U8M3K5 A0A1U8MZ91 A0A1U8MZF4 A0A1U8PE51 A0A1U8PVQ9	GO_BP
Cluster1	chromosome organization	19	177	62	858	1.49	0.0354	A0A1U8I1H5 A0A1U8I8Y5 A0A1U8IET8 A0A1U8IPF1 A0A1U8IPY6 A0A1U8J5C1 A0A1U8JC76 A0A1U8JEA7 A0A1U8K2E7 A0A1U8KF74 A0A1U8KH61 A0A1U8KUW5 A0A1U8KYM0 A0A1U8LC32 A0A1U8M8F4 A0A1U8N758 A0A1U8NNZ9 A0A1U8NRM6 A0A1U8PUA8	GO_BP
Cluster1	negative regulation of gene expression, epigenetic	5	177	10	858	2.42	0.0362	A0A1U8I8Y5 A0A1U8IPF1 A0A1U8JEA7 A0A1U8KF74 A0A1U8KH61	GO_BP
Cluster1	regulation of auxin mediated signaling pathway	4	177	7	858	2.77	0.0364	A0A1U8L342 A0A1U8LUR8 A0A1U8MXJ0 A0A1U8N758	GO_BP
Cluster1	gene expression	29	177	104	858	1.35	0.0372	A0A1U8HRQ7 A0A1U8I1H5 A0A1U8IJZ3 A0A1U8IPF1 A0A1U8JAG7 A0A1U8JEA7 A0A1U8JGK3 A0A1U8JGY2 A0A1U8JIW7 A0A1U8K798 A0A1U8KF74 A0A1U8KH61 A0A1U8KJF7 A0A1U8KNL3 A0A1U8KQ93 A0A1U8KZF0 A0A1U8L3T4 A0A1U8LKS1 A0A1U8LS23 A0A1U8M0Z8 A0A1U8M3K5 A0A1U8MSM9 A0A1U8MZ91 A0A1U8MZF4 A0A1U8N400 A0A1U8N758 A0A1U8PDD0 A0A1U8PE51 A0A1U8PVQ9	GO_BP
Cluster1	cell differentiation	19	177	63	858	1.46	0.0415	A0A1U8INZ8 A0A1U8IUP6 A0A1U8IY75 A0A1U8JEA7 A0A1U8JGV8 A0A1U8JSS9 A0A1U8JX21 A0A1U8L342 A0A1U8LGJ8 A0A1U8LN12 A0A1U8LPB0 A0A1U8LV55 A0A1U8MUL8 A0A1U8NB07 A0A1U8NNZ9 A0A1U8NRM6 A0A1U8P1H6 A0A1U8PD36 A0A1U8PXI0	GO_BP
Cluster1	NLS-bearing protein import into nucleus	2	177	2	858	4.85	0.0424	A0A1U8NSP3 A0A1U8NWZ0	GO_BP
Cluster1	cellular response to high light intensity	2	177	2	858	4.85	0.0424	A0A1U8I7Y8 A0A1U8L8P3	GO_BP
Cluster1	cellular response to light intensity	2	177	2	858	4.85	0.0424	A0A1U8I7Y8 A0A1U8L8P3	GO_BP
Cluster1	leaf formation	2	177	2	858	4.85	0.0424	A0A1U8LUR8 A0A1U8MXJ0	GO_BP
Cluster1	leaf shaping	2	177	2	858	4.85	0.0424	A0A1U8LUR8 A0A1U8MXJ0	GO_BP
Cluster1	modulation by virus of host process	2	177	2	858	4.85	0.0424	A0A1U8JEA7 A0A1U8KIL2	GO_BP
Cluster1	peptidyl-arginine methylation	2	177	2	858	4.85	0.0424	A0A1U8M8F4 A0A1U8PUA8	GO_BP
Cluster1	peptidyl-arginine modification	2	177	2	858	4.85	0.0424	A0A1U8M8F4 A0A1U8PUA8	GO_BP
Cluster1	protein K63-linked ubiquitination	2	177	2	858	4.85	0.0424	A0A1U8JX77 A0A1U8PMX1	GO_BP
Cluster1	response to herbicide	2	177	2	858	4.85	0.0424	A0A1U8JGH1 A0A1U8M8F4	GO_BP
Cluster1	response to paraquat	2	177	2	858	4.85	0.0424	A0A1U8JGH1 A0A1U8M8F4	GO_BP
Cluster1	epigenetic regulation of gene expression	8	177	21	858	1.85	0.0485	A0A1U8I8Y5 A0A1U8IPF1 A0A1U8JEA7 A0A1U8JIW7 A0A1U8KF74 A0A1U8KH61 A0A1U8KIL2 A0A1U8MZ91	GO_BP
Cluster1	protein localization to nucleus	6	177	14	858	2.08	0.0488	A0A1U8I1H5 A0A1U8K700 A0A1U8NSP3 A0A1U8NWZ0 A0A1U8NX49 A0A1U8P3R2	GO_BP
Cluster1	cellular component organization or biogenesis	63	177	259	858	1.18	0.0489	A0A1U8I1H5 A0A1U8I8Y5 A0A1U8IET8 A0A1U8IHK8 A0A1U8INZ8 A0A1U8IPF1 A0A1U8IPY6 A0A1U8IVI5 A0A1U8IY75 A0A1U8IZ41 A0A1U8J5C1 A0A1U8J9K6 A0A1U8JC76 A0A1U8JEA7 A0A1U8JGH1 A0A1U8JKE6 A0A1U8JU24 A0A1U8JX21 A0A1U8K2E7 A0A1U8KF74 A0A1U8KH61 A0A1U8KR46 A0A1U8KUD5 A0A1U8KUW5 A0A1U8KYM0 A0A1U8L342 A0A1U8L3T4 A0A1U8L5C8 A0A1U8L5M9 A0A1U8LC32 A0A1U8LGJ8 A0A1U8LN12 A0A1U8LPB0 A0A1U8LQG4 A0A1U8LS23 A0A1U8LV55 A0A…	GO_BP
Cluster2	monoatomic ion transport	20	147	50	858	2.33	6.4e-05	A0A1U8HLR9 A0A1U8IDN7 A0A1U8IK15 A0A1U8IPC1 A0A1U8IVB2 A0A1U8JCE0 A0A1U8KJW1 A0A1U8L6P4 A0A1U8LGT1 A0A1U8LVF8 A0A1U8M8I4 A0A1U8MI52 A0A1U8MJG6 A0A1U8MU39 A0A1U8N244 A0A1U8NEP1 A0A1U8NK54 A0A1U8PRU2 C6GFP4 P31405	GO_BP
Cluster2	monoatomic cation transport	14	147	29	858	2.82	7.83e-05	A0A1U8IDN7 A0A1U8IK15 A0A1U8IPC1 A0A1U8JCE0 A0A1U8KJW1 A0A1U8LGT1 A0A1U8M8I4 A0A1U8MU39 A0A1U8N244 A0A1U8NEP1 A0A1U8NK54 A0A1U8PRU2 C6GFP4 P31405	GO_BP
Cluster2	inorganic ion transmembrane transport	13	147	26	858	2.92	9.1e-05	A0A1U8IDN7 A0A1U8IK15 A0A1U8IPC1 A0A1U8JCE0 A0A1U8KJW1 A0A1U8M8I4 A0A1U8MJG6 A0A1U8N244 A0A1U8NEP1 A0A1U8NK54 A0A1U8PRU2 C6GFP4 P31405	GO_BP
Cluster2	monoatomic cation transmembrane transport	13	147	27	858	2.81	0.00015	A0A1U8IDN7 A0A1U8IK15 A0A1U8IPC1 A0A1U8JCE0 A0A1U8KJW1 A0A1U8M8I4 A0A1U8MU39 A0A1U8N244 A0A1U8NEP1 A0A1U8NK54 A0A1U8PRU2 C6GFP4 P31405	GO_BP
Cluster2	proton transmembrane transport	9	147	15	858	3.5	0.000201	A0A1U8IK15 A0A1U8IPC1 A0A1U8KJW1 A0A1U8M8I4 A0A1U8N244 A0A1U8NEP1 A0A1U8NK54 C6GFP4 P31405	GO_BP
Cluster2	inorganic cation transmembrane transport	12	147	25	858	2.8	0.000286	A0A1U8IDN7 A0A1U8IK15 A0A1U8IPC1 A0A1U8JCE0 A0A1U8KJW1 A0A1U8M8I4 A0A1U8N244 A0A1U8NEP1 A0A1U8NK54 A0A1U8PRU2 C6GFP4 P31405	GO_BP
Cluster2	monoatomic ion transmembrane transport	17	147	43	858	2.31	0.000287	A0A1U8IDN7 A0A1U8IK15 A0A1U8IPC1 A0A1U8JCE0 A0A1U8KJW1 A0A1U8L6P4 A0A1U8LVF8 A0A1U8M8I4 A0A1U8MI52 A0A1U8MJG6 A0A1U8MU39 A0A1U8N244 A0A1U8NEP1 A0A1U8NK54 A0A1U8PRU2 C6GFP4 P31405	GO_BP
Cluster2	transmembrane transport	23	147	70	858	1.92	0.000598	A0A1U8IDN7 A0A1U8IK15 A0A1U8IPC1 A0A1U8J7C7 A0A1U8JCE0 A0A1U8JFI2 A0A1U8KJW1 A0A1U8L6P4 A0A1U8LV47 A0A1U8LVF8 A0A1U8LVX9 A0A1U8M8I4 A0A1U8MI52 A0A1U8MJG6 A0A1U8MU39 A0A1U8MXJ0 A0A1U8N244 A0A1U8NEP1 A0A1U8NK54 A0A1U8PRU2 A0A1U8PW47 C6GFP4 P31405	GO_BP
Cluster2	response to hydrogen peroxide	7	147	12	858	3.4	0.0014	A0A1U8J975 A0A1U8KNC0 A0A1U8KQB3 A0A1U8LL49 A0A1U8MHI1 G9CU32 P30567	GO_BP
Cluster2	establishment of localization	44	147	182	858	1.41	0.00395	A0A1U8HLR9 A0A1U8HRB0 A0A1U8HTQ6 A0A1U8I0F6 A0A1U8IDN7 A0A1U8IGR3 A0A1U8IK15 A0A1U8IPC1 A0A1U8IVB2 A0A1U8J7C7 A0A1U8JCE0 A0A1U8JFI2 A0A1U8JYQ3 A0A1U8KAB5 A0A1U8KJW1 A0A1U8KKF1 A0A1U8KQE3 A0A1U8KU08 A0A1U8KVK3 A0A1U8L1R3 A0A1U8L6P4 A0A1U8LGT1 A0A1U8LV47 A0A1U8LVF8 A0A1U8LVX9 A0A1U8M7X1 A0A1U8M8I4 A0A1U8MI52 A0A1U8MJG6 A0A1U8MU39 A0A1U8MX74 A0A1U8MXJ0 A0A1U8N244 A0A1U8NA38 A0A1U8NEP1 A0A1U8NK54 A0A…	GO_BP
Cluster2	cortical actin cytoskeleton organization	3	147	3	858	5.84	0.00494	A0A1U8KNC0 A0A1U8L1R3 A0A1U8NA38	GO_BP
Cluster2	phenylpropanoid biosynthetic process	3	147	3	858	5.84	0.00494	A0A1U8IK15 A0A1U8N4B6 A0A1U8NSL2	GO_BP
Cluster2	phenylpropanoid metabolic process	3	147	3	858	5.84	0.00494	A0A1U8IK15 A0A1U8N4B6 A0A1U8NSL2	GO_BP
Cluster2	xenobiotic transmembrane transport	3	147	3	858	5.84	0.00494	A0A1U8LVF8 A0A1U8MJG6 A0A1U8PW47	GO_BP
Cluster2	response to toxic substance	8	147	18	858	2.59	0.00581	A0A1U8J975 A0A1U8KNC0 A0A1U8KQB3 A0A1U8LL49 A0A1U8MHI1 A0A1U8N4B6 G9CU32 P30567	GO_BP
Cluster2	transport	41	147	170	858	1.41	0.00595	A0A1U8HLR9 A0A1U8HRB0 A0A1U8HTQ6 A0A1U8I0F6 A0A1U8IDN7 A0A1U8IK15 A0A1U8IPC1 A0A1U8IVB2 A0A1U8J7C7 A0A1U8JCE0 A0A1U8JFI2 A0A1U8JYQ3 A0A1U8KAB5 A0A1U8KJW1 A0A1U8KKF1 A0A1U8KVK3 A0A1U8L1R3 A0A1U8L6P4 A0A1U8LGT1 A0A1U8LV47 A0A1U8LVF8 A0A1U8LVX9 A0A1U8M7X1 A0A1U8M8I4 A0A1U8MI52 A0A1U8MJG6 A0A1U8MU39 A0A1U8MX74 A0A1U8MXJ0 A0A1U8N244 A0A1U8NA38 A0A1U8NEP1 A0A1U8NK54 A0A1U8NLP8 A0A1U8PER2 A0A1U8PKK5 A0A…	GO_BP
Cluster2	secondary metabolite biosynthetic process	4	147	6	858	3.89	0.00938	A0A1U8IK15 A0A1U8N4B6 A0A1U8NSL2 G9CU32	GO_BP
Cluster2	localization	45	147	195	858	1.35	0.00948	A0A1U8HLR9 A0A1U8HRB0 A0A1U8HTQ6 A0A1U8I0F6 A0A1U8IDN7 A0A1U8IGR3 A0A1U8IK15 A0A1U8IPC1 A0A1U8IVB2 A0A1U8J7C7 A0A1U8JCE0 A0A1U8JFI2 A0A1U8JYQ3 A0A1U8KAB5 A0A1U8KJW1 A0A1U8KKF1 A0A1U8KNC0 A0A1U8KQE3 A0A1U8KU08 A0A1U8KVK3 A0A1U8L1R3 A0A1U8L6P4 A0A1U8LGT1 A0A1U8LV47 A0A1U8LVF8 A0A1U8LVX9 A0A1U8M7X1 A0A1U8M8I4 A0A1U8MI52 A0A1U8MJG6 A0A1U8MU39 A0A1U8MX74 A0A1U8MXJ0 A0A1U8N244 A0A1U8NA38 A0A1U8NEP1 A0A…	GO_BP
Cluster2	response to reactive oxygen species	7	147	16	858	2.55	0.011	A0A1U8J975 A0A1U8KNC0 A0A1U8KQB3 A0A1U8LL49 A0A1U8MHI1 G9CU32 P30567	GO_BP
Cluster2	antibiotic metabolic process	3	147	4	858	4.38	0.0173	A0A1U8M7J9 A0A1U8MHI1 P30567	GO_BP
Cluster2	D-glucose import	4	147	7	858	3.34	0.019	A0A1U8IPC1 A0A1U8KJW1 A0A1U8M8I4 A0A1U8N244	GO_BP
Cluster2	D-glucose transmembrane transport	4	147	7	858	3.34	0.019	A0A1U8IPC1 A0A1U8KJW1 A0A1U8M8I4 A0A1U8N244	GO_BP
Cluster2	cell projection organization	4	147	7	858	3.34	0.019	A0A1U8JA43 A0A1U8KNC0 A0A1U8PC97 A0A1U8PGG0	GO_BP
Cluster2	hexose transmembrane transport	4	147	7	858	3.34	0.019	A0A1U8IPC1 A0A1U8KJW1 A0A1U8M8I4 A0A1U8N244	GO_BP
Cluster2	monosaccharide transmembrane transport	4	147	7	858	3.34	0.019	A0A1U8IPC1 A0A1U8KJW1 A0A1U8M8I4 A0A1U8N244	GO_BP
Cluster2	vacuole organization	4	147	7	858	3.34	0.019	A0A1U8IK15 A0A1U8IQY0 A0A1U8KNC0 A0A1U8PH26	GO_BP
Cluster2	NADP metabolic process	2	147	2	858	5.84	0.0292	A0A1U8IEJ7 A0A1U8IYD7	GO_BP
Cluster2	actin cortical patch assembly	2	147	2	858	5.84	0.0292	A0A1U8L1R3 A0A1U8NA38	GO_BP
Cluster2	actin cortical patch organization	2	147	2	858	5.84	0.0292	A0A1U8L1R3 A0A1U8NA38	GO_BP
Cluster2	antibiotic catabolic process	2	147	2	858	5.84	0.0292	A0A1U8MHI1 P30567	GO_BP
Cluster2	axonemal dynein complex assembly	2	147	2	858	5.84	0.0292	A0A1U8JA43 A0A1U8PC97	GO_BP
Cluster2	axoneme assembly	2	147	2	858	5.84	0.0292	A0A1U8JA43 A0A1U8PC97	GO_BP
Cluster2	cellular aldehyde metabolic process	2	147	2	858	5.84	0.0292	A0A1U8IEJ7 A0A1U8IYD7	GO_BP
Cluster2	cilium movement	2	147	2	858	5.84	0.0292	A0A1U8JA43 A0A1U8PC97	GO_BP
Cluster2	detection of mechanical stimulus	2	147	2	858	5.84	0.0292	A0A1U8KNC0 A0A1U8MU39	GO_BP
Cluster2	determination of liver left/right asymmetry	2	147	2	858	5.84	0.0292	A0A1U8JA43 A0A1U8PC97	GO_BP
Cluster2	determination of pancreatic left/right asymmetry	2	147	2	858	5.84	0.0292	A0A1U8JA43 A0A1U8PC97	GO_BP
Cluster2	gland development	2	147	2	858	5.84	0.0292	A0A1U8JA43 A0A1U8PC97	GO_BP
Cluster2	glucose 6-phosphate metabolic process	2	147	2	858	5.84	0.0292	A0A1U8IEJ7 A0A1U8IYD7	GO_BP
Cluster2	glyceraldehyde-3-phosphate metabolic process	2	147	2	858	5.84	0.0292	A0A1U8IEJ7 A0A1U8IYD7	GO_BP
Cluster2	hepaticobiliary system development	2	147	2	858	5.84	0.0292	A0A1U8JA43 A0A1U8PC97	GO_BP
Cluster2	hydrogen peroxide catabolic process	2	147	2	858	5.84	0.0292	A0A1U8MHI1 P30567	GO_BP
Cluster2	hydrogen peroxide metabolic process	2	147	2	858	5.84	0.0292	A0A1U8MHI1 P30567	GO_BP
Cluster2	inner dynein arm assembly	2	147	2	858	5.84	0.0292	A0A1U8JA43 A0A1U8PC97	GO_BP
Cluster2	left/right pattern formation	2	147	2	858	5.84	0.0292	A0A1U8JA43 A0A1U8PC97	GO_BP
Cluster2	liver development	2	147	2	858	5.84	0.0292	A0A1U8JA43 A0A1U8PC97	GO_BP
Cluster2	membrane fusion	2	147	2	858	5.84	0.0292	A0A1U8PER2 A0A1U8PH26	GO_BP
Cluster2	motile cilium assembly	2	147	2	858	5.84	0.0292	A0A1U8JA43 A0A1U8PC97	GO_BP
Cluster2	nicotinamide nucleotide metabolic process	2	147	2	858	5.84	0.0292	A0A1U8IEJ7 A0A1U8IYD7	GO_BP
Cluster2	outer dynein arm assembly	2	147	2	858	5.84	0.0292	A0A1U8JA43 A0A1U8PC97	GO_BP
Cluster2	pancreas development	2	147	2	858	5.84	0.0292	A0A1U8JA43 A0A1U8PC97	GO_BP
Cluster2	pentose-phosphate shunt	2	147	2	858	5.84	0.0292	A0A1U8IEJ7 A0A1U8IYD7	GO_BP
Cluster2	pentose-phosphate shunt, oxidative branch	2	147	2	858	5.84	0.0292	A0A1U8IEJ7 A0A1U8IYD7	GO_BP
Cluster2	photosystem II repair	2	147	2	858	5.84	0.0292	A0A1U8LVF8 A0A1U8NI34	GO_BP
Cluster2	protein repair	2	147	2	858	5.84	0.0292	A0A1U8LVF8 A0A1U8NI34	GO_BP
Cluster2	purine nucleoside monophosphate metabolic process	2	147	2	858	5.84	0.0292	A0A1U8M928 C6GFP4	GO_BP
Cluster2	pyridine nucleotide metabolic process	2	147	2	858	5.84	0.0292	A0A1U8IEJ7 A0A1U8IYD7	GO_BP
Cluster2	pyridine-containing compound metabolic process	2	147	2	858	5.84	0.0292	A0A1U8IEJ7 A0A1U8IYD7	GO_BP
Cluster2	regulation of cilium beat frequency	2	147	2	858	5.84	0.0292	A0A1U8JA43 A0A1U8PC97	GO_BP
Cluster2	regulation of cilium movement	2	147	2	858	5.84	0.0292	A0A1U8JA43 A0A1U8PC97	GO_BP
Cluster2	regulation of microtubule-based movement	2	147	2	858	5.84	0.0292	A0A1U8JA43 A0A1U8PC97	GO_BP
Cluster2	monoatomic cation homeostasis	6	147	15	858	2.33	0.0298	A0A1U8IK15 A0A1U8LGT1 A0A1U8MJG6 A0A1U8NK54 A0A1U8PDK4 A0A1U8PRU2	GO_BP
Cluster2	plastid organization	8	147	23	858	2.03	0.0301	A0A1U8IGR3 A0A1U8J7C7 A0A1U8KDU7 A0A1U8KQE3 A0A1U8KU08 A0A1U8KVK3 A0A1U8L4Z5 A0A1U8ML55	GO_BP
Cluster2	chloroplast organization	7	147	19	858	2.15	0.0306	A0A1U8IGR3 A0A1U8KDU7 A0A1U8KQE3 A0A1U8KU08 A0A1U8KVK3 A0A1U8L4Z5 A0A1U8ML55	GO_BP
Cluster2	carbohydrate transmembrane transport	4	147	8	858	2.92	0.033	A0A1U8IPC1 A0A1U8KJW1 A0A1U8M8I4 A0A1U8N244	GO_BP
Cluster2	carbohydrate transport	4	147	8	858	2.92	0.033	A0A1U8IPC1 A0A1U8KJW1 A0A1U8M8I4 A0A1U8N244	GO_BP
Cluster2	secondary metabolic process	4	147	8	858	2.92	0.033	A0A1U8IK15 A0A1U8N4B6 A0A1U8NSL2 G9CU32	GO_BP
Cluster2	epithelial tube morphogenesis	3	147	5	858	3.5	0.0378	A0A1U8JA43 A0A1U8PC97 A0A1U8PGG0	GO_BP
Cluster2	inorganic anion transport	3	147	5	858	3.5	0.0378	A0A1U8IVB2 A0A1U8MJG6 A0A1U8NEP1	GO_BP
Cluster2	intracellular chemical homeostasis	5	147	12	858	2.43	0.0393	A0A1U8IK15 A0A1U8LGT1 A0A1U8MJG6 A0A1U8NK54 A0A1U8PRU2	GO_BP
Cluster2	intracellular monoatomic cation homeostasis	5	147	12	858	2.43	0.0393	A0A1U8IK15 A0A1U8LGT1 A0A1U8MJG6 A0A1U8NK54 A0A1U8PRU2	GO_BP
Cluster2	intracellular monoatomic ion homeostasis	5	147	12	858	2.43	0.0393	A0A1U8IK15 A0A1U8LGT1 A0A1U8MJG6 A0A1U8NK54 A0A1U8PRU2	GO_BP
Cluster2	inorganic ion homeostasis	6	147	16	858	2.19	0.0411	A0A1U8IK15 A0A1U8LGT1 A0A1U8MJG6 A0A1U8NK54 A0A1U8PDK4 A0A1U8PRU2	GO_BP
Cluster2	regulation of localization	12	147	43	858	1.63	0.0489	A0A1U8JA43 A0A1U8KCQ0 A0A1U8KKF1 A0A1U8KQE3 A0A1U8LFA9 A0A1U8M510 A0A1U8M7X1 A0A1U8N9W1 A0A1U8NAA4 A0A1U8NS78 A0A1U8PC97 A0A1U8PRU2	GO_BP
Cluster3	cellular response to ethylene stimulus	13	270	16	858	2.58	5.02e-05	A0A1U8HZ75 A0A1U8I6R9 A0A1U8I6W4 A0A1U8IY75 A0A1U8KJF4 A0A1U8KKH1 A0A1U8KX16 A0A1U8LIK8 A0A1U8MBR1 A0A1U8N2L7 A0A1U8P0D9 A0A1U8P2V1 A0A1U8PPY3	GO_BP
Cluster3	regulation of macromolecule biosynthetic process	77	270	189	858	1.29	0.00144	A0A1U8HT22 A0A1U8HTW1 A0A1U8I1K9 A0A1U8I2I0 A0A1U8I6U3 A0A1U8IA19 A0A1U8IIC7 A0A1U8IKV2 A0A1U8IPP2 A0A1U8IR57 A0A1U8IS54 A0A1U8IU52 A0A1U8IXR3 A0A1U8J980 A0A1U8J9J3 A0A1U8JHL2 A0A1U8JIA6 A0A1U8JJT8 A0A1U8JNW5 A0A1U8JT59 A0A1U8JWJ8 A0A1U8JY43 A0A1U8K4T5 A0A1U8K9D8 A0A1U8KBW8 A0A1U8KDB5 A0A1U8KEP5 A0A1U8KF70 A0A1U8KF74 A0A1U8KJF4 A0A1U8KY22 A0A1U8KYL9 A0A1U8L2I6 A0A1U8L8P3 A0A1U8L8T3 A0A1U8LAR2 A0A…	GO_BP
Cluster3	response to ethylene	17	270	29	858	1.86	0.00194	A0A1U8HRV7 A0A1U8HZ75 A0A1U8I6R9 A0A1U8I6W4 A0A1U8IY75 A0A1U8KJF4 A0A1U8KKH1 A0A1U8KWY3 A0A1U8KX16 A0A1U8LIK8 A0A1U8MBR1 A0A1U8ML70 A0A1U8N2L7 A0A1U8ND22 A0A1U8P0D9 A0A1U8P2V1 A0A1U8PPY3	GO_BP
Cluster3	response to wounding	17	270	29	858	1.86	0.00194	A0A1U8HZ75 A0A1U8IKV2 A0A1U8IPP2 A0A1U8IXR3 A0A1U8IY75 A0A1U8JHL2 A0A1U8JLH4 A0A1U8K4S1 A0A1U8KF70 A0A1U8KQY7 A0A1U8L8T3 A0A1U8LQX8 A0A1U8M0K3 A0A1U8M3W7 A0A1U8ML70 A0A1U8N2L7 A0A1U8PK96	GO_BP
Cluster3	phosphorelay signal transduction system	8	270	10	858	2.54	0.00213	A0A1U8HZ75 A0A1U8I6U3 A0A1U8IY75 A0A1U8KJF4 A0A1U8LIK8 A0A1U8MBR1 A0A1U8MR99 A0A1U8N2L7	GO_BP
Cluster3	regulation of biosynthetic process	78	270	194	858	1.28	0.00215	A0A1U8HT22 A0A1U8HTW1 A0A1U8I087 A0A1U8I1K9 A0A1U8I2I0 A0A1U8I6U3 A0A1U8IA19 A0A1U8IIC7 A0A1U8IKV2 A0A1U8IPP2 A0A1U8IR57 A0A1U8IS54 A0A1U8IU52 A0A1U8IXR3 A0A1U8J980 A0A1U8J9J3 A0A1U8JHL2 A0A1U8JIA6 A0A1U8JJT8 A0A1U8JNW5 A0A1U8JT59 A0A1U8JWJ8 A0A1U8JY43 A0A1U8K4T5 A0A1U8K9D8 A0A1U8KBW8 A0A1U8KDB5 A0A1U8KEP5 A0A1U8KF70 A0A1U8KF74 A0A1U8KJF4 A0A1U8KY22 A0A1U8KYL9 A0A1U8L2I6 A0A1U8L8P3 A0A1U8L8T3 A0A…	GO_BP
Cluster3	regulation of cellular biosynthetic process	77	270	192	858	1.27	0.00254	A0A1U8HT22 A0A1U8HTW1 A0A1U8I087 A0A1U8I1K9 A0A1U8I2I0 A0A1U8I6U3 A0A1U8IA19 A0A1U8IIC7 A0A1U8IKV2 A0A1U8IPP2 A0A1U8IR57 A0A1U8IS54 A0A1U8IU52 A0A1U8IXR3 A0A1U8J980 A0A1U8J9J3 A0A1U8JHL2 A0A1U8JIA6 A0A1U8JJT8 A0A1U8JNW5 A0A1U8JT59 A0A1U8JWJ8 A0A1U8JY43 A0A1U8K4T5 A0A1U8K9D8 A0A1U8KBW8 A0A1U8KDB5 A0A1U8KEP5 A0A1U8KF70 A0A1U8KF74 A0A1U8KJF4 A0A1U8KY22 A0A1U8KYL9 A0A1U8L2I6 A0A1U8L8P3 A0A1U8L8T3 A0A…	GO_BP
Cluster3	response to molecule of bacterial origin	6	270	7	858	2.72	0.0048	A0A1U8HZ75 A0A1U8IY75 A0A1U8KV84 A0A1U8LC58 A0A1U8MQ90 A0A1U8N2L7	GO_BP
Cluster3	positive regulation of organelle organization	12	270	20	858	1.91	0.00723	A0A1U8HTW1 A0A1U8JY43 A0A1U8K102 A0A1U8KXY1 A0A1U8KY22 A0A1U8LLA7 A0A1U8M7K4 A0A1U8M7X0 A0A1U8MGX7 A0A1U8NBW4 A0A1U8NZN6 A0A1U8PCB6	GO_BP
Cluster3	regulation of mitotic cell cycle	11	270	18	858	1.94	0.00841	A0A1U8HYA5 A0A1U8IAM0 A0A1U8J9J3 A0A1U8JCJ7 A0A1U8JY42 A0A1U8JY43 A0A1U8LB01 A0A1U8MEW7 A0A1U8NLC2 A0A1U8NXW3 A0A1U8PIJ3	GO_BP
Cluster3	regulation of primary metabolic process	93	270	247	858	1.2	0.00862	A0A1U8HJE7 A0A1U8HT22 A0A1U8HTW1 A0A1U8HYA5 A0A1U8I087 A0A1U8I1K9 A0A1U8I2I0 A0A1U8I6U3 A0A1U8IA19 A0A1U8IAM0 A0A1U8IIC7 A0A1U8IKV2 A0A1U8IPP2 A0A1U8IR57 A0A1U8IS54 A0A1U8IU52 A0A1U8IXR3 A0A1U8J980 A0A1U8J9J3 A0A1U8JCJ7 A0A1U8JHL2 A0A1U8JIA6 A0A1U8JJT8 A0A1U8JNW5 A0A1U8JT59 A0A1U8JWJ8 A0A1U8JY42 A0A1U8JY43 A0A1U8K4T5 A0A1U8K917 A0A1U8K9D8 A0A1U8KBW8 A0A1U8KDB5 A0A1U8KEP5 A0A1U8KF70 A0A1U8KF74 A0A…	GO_BP
Cluster3	positive regulation of molecular function	19	270	38	858	1.59	0.0115	A0A1U8HYA5 A0A1U8I1K9 A0A1U8IAM0 A0A1U8J9J3 A0A1U8JCJ7 A0A1U8JY42 A0A1U8K917 A0A1U8KU72 A0A1U8KV37 A0A1U8KV84 A0A1U8LB01 A0A1U8M277 A0A1U8M7X0 A0A1U8MC84 A0A1U8MHI2 A0A1U8MYL6 A0A1U8NLC2 A0A1U8NXW3 A0A1U8PZ81	GO_BP
Cluster3	regulation of RNA biosynthetic process	65	270	166	858	1.24	0.012	A0A1U8HT22 A0A1U8I1K9 A0A1U8I2I0 A0A1U8I6U3 A0A1U8IKV2 A0A1U8IPP2 A0A1U8IR57 A0A1U8IS54 A0A1U8IU52 A0A1U8IXR3 A0A1U8J980 A0A1U8J9J3 A0A1U8JHL2 A0A1U8JIA6 A0A1U8JJT8 A0A1U8JT59 A0A1U8JWJ8 A0A1U8JY43 A0A1U8K4T5 A0A1U8KBW8 A0A1U8KDB5 A0A1U8KEP5 A0A1U8KF70 A0A1U8KF74 A0A1U8KJF4 A0A1U8KY22 A0A1U8KYL9 A0A1U8L2I6 A0A1U8L8P3 A0A1U8L8T3 A0A1U8LAR2 A0A1U8LD25 A0A1U8LMD9 A0A1U8LQX8 A0A1U8M0Z8 A0A1U8M176 A0A…	GO_BP
Cluster3	regulation of nuclear division	5	270	6	858	2.65	0.0134	A0A1U8JY43 A0A1U8LL41 A0A1U8MEW7 A0A1U8NBW4 A0A1U8NZN6	GO_BP
Cluster3	ethylene-activated signaling pathway	6	270	8	858	2.38	0.0141	A0A1U8HZ75 A0A1U8IY75 A0A1U8KJF4 A0A1U8LIK8 A0A1U8MBR1 A0A1U8N2L7	GO_BP
Cluster3	negative regulation of biosynthetic process	27	270	60	858	1.43	0.0157	A0A1U8HTW1 A0A1U8I087 A0A1U8IIC7 A0A1U8IPP2 A0A1U8IS54 A0A1U8IXR3 A0A1U8JHL2 A0A1U8JJT8 A0A1U8KDB5 A0A1U8KF70 A0A1U8KF74 A0A1U8LQX8 A0A1U8M176 A0A1U8M7K4 A0A1U8MGJ5 A0A1U8MGX7 A0A1U8MNB3 A0A1U8MR82 A0A1U8ND22 A0A1U8NLC2 A0A1U8NXW3 A0A1U8PCB6 A0A1U8PFS5 A0A1U8PI71 A0A1U8PK96 A0A1U8PLE1 A0A1U8PSB0	GO_BP
Cluster3	regulation of RNA metabolic process	72	270	189	858	1.21	0.0172	A0A1U8HJE7 A0A1U8HT22 A0A1U8I1K9 A0A1U8I2I0 A0A1U8I6U3 A0A1U8IA19 A0A1U8IIC7 A0A1U8IKV2 A0A1U8IPP2 A0A1U8IR57 A0A1U8IS54 A0A1U8IU52 A0A1U8IXR3 A0A1U8J980 A0A1U8J9J3 A0A1U8JHL2 A0A1U8JIA6 A0A1U8JJT8 A0A1U8JNW5 A0A1U8JT59 A0A1U8JWJ8 A0A1U8JY43 A0A1U8K4T5 A0A1U8KBW8 A0A1U8KDB5 A0A1U8KEP5 A0A1U8KF70 A0A1U8KF74 A0A1U8KJF4 A0A1U8KV84 A0A1U8KY22 A0A1U8KYL9 A0A1U8L2I6 A0A1U8L8P3 A0A1U8L8T3 A0A1U8LAR2 A0A…	GO_BP
Cluster3	regulation of macromolecule metabolic process	97	270	267	858	1.15	0.0243	A0A1U8HJE7 A0A1U8HT22 A0A1U8HTW1 A0A1U8HYA5 A0A1U8I1K9 A0A1U8I2I0 A0A1U8I6U3 A0A1U8IA19 A0A1U8IAM0 A0A1U8IIC7 A0A1U8IKV2 A0A1U8IPP2 A0A1U8IR57 A0A1U8IS54 A0A1U8IU52 A0A1U8IXR3 A0A1U8J980 A0A1U8J9J3 A0A1U8JCJ7 A0A1U8JHL2 A0A1U8JIA6 A0A1U8JJT8 A0A1U8JNW5 A0A1U8JT59 A0A1U8JWJ8 A0A1U8JY42 A0A1U8JY43 A0A1U8K4T5 A0A1U8K917 A0A1U8K9D8 A0A1U8KBW8 A0A1U8KDB5 A0A1U8KEP5 A0A1U8KF70 A0A1U8KF74 A0A1U8KJF4 A0A…	GO_BP
Cluster3	cellular response to endogenous stimulus	31	270	73	858	1.35	0.0255	A0A1U8HQS7 A0A1U8HZ75 A0A1U8I6R9 A0A1U8I6U3 A0A1U8I6W4 A0A1U8IL86 A0A1U8IR57 A0A1U8IY75 A0A1U8JY43 A0A1U8K917 A0A1U8KJF4 A0A1U8KKH1 A0A1U8KQY7 A0A1U8KX16 A0A1U8LIK8 A0A1U8M176 A0A1U8M3W7 A0A1U8MBR1 A0A1U8MC84 A0A1U8MR99 A0A1U8N2L7 A0A1U8NPT6 A0A1U8NX03 A0A1U8P0D9 A0A1U8P2V1 A0A1U8P821 A0A1U8PFS5 A0A1U8PH36 A0A1U8PK96 A0A1U8PPY3 A0A1U8PS77	GO_BP
Cluster3	cellular response to metal ion	7	270	11	858	2.02	0.0274	A0A1U8HRV7 A0A1U8HZ75 A0A1U8IY75 A0A1U8KKH1 A0A1U8KWY3 A0A1U8LEJ2 A0A1U8N2L7	GO_BP
Cluster3	glycosyl compound metabolic process	7	270	11	858	2.02	0.0274	A0A1U8IB02 A0A1U8IIL8 A0A1U8J381 A0A1U8LAR2 A0A1U8M0K3 A0A1U8M8A3 A0A1U8MB00	GO_BP
Cluster3	negative regulation of amide metabolic process	7	270	11	858	2.02	0.0274	A0A1U8HTW1 A0A1U8IIC7 A0A1U8JJT8 A0A1U8M7K4 A0A1U8MGJ5 A0A1U8MNB3 A0A1U8PCB6	GO_BP
Cluster3	negative regulation of translation	7	270	11	858	2.02	0.0274	A0A1U8HTW1 A0A1U8IIC7 A0A1U8JJT8 A0A1U8M7K4 A0A1U8MGJ5 A0A1U8MNB3 A0A1U8PCB6	GO_BP
Cluster3	regulation of amide metabolic process	10	270	18	858	1.77	0.0279	A0A1U8HTW1 A0A1U8IA19 A0A1U8IIC7 A0A1U8JJT8 A0A1U8JNW5 A0A1U8K9D8 A0A1U8M7K4 A0A1U8MGJ5 A0A1U8MNB3 A0A1U8PCB6	GO_BP
Cluster3	regulation of translation	10	270	18	858	1.77	0.0279	A0A1U8HTW1 A0A1U8IA19 A0A1U8IIC7 A0A1U8JJT8 A0A1U8JNW5 A0A1U8K9D8 A0A1U8M7K4 A0A1U8MGJ5 A0A1U8MNB3 A0A1U8PCB6	GO_BP
Cluster3	positive regulation of catalytic activity	16	270	33	858	1.54	0.028	A0A1U8HYA5 A0A1U8I1K9 A0A1U8IAM0 A0A1U8J9J3 A0A1U8JCJ7 A0A1U8JY42 A0A1U8K917 A0A1U8KU72 A0A1U8KV84 A0A1U8LB01 A0A1U8M277 A0A1U8M7X0 A0A1U8MC84 A0A1U8MHI2 A0A1U8MYL6 A0A1U8PZ81	GO_BP
Cluster3	regulation of meristem development	14	270	28	858	1.59	0.0291	A0A1U8HRV7 A0A1U8I6U3 A0A1U8I7E4 A0A1U8IIW4 A0A1U8IXR3 A0A1U8J980 A0A1U8KJF4 A0A1U8KWY3 A0A1U8MBR1 A0A1U8MGX7 A0A1U8MJT8 A0A1U8MZ91 A0A1U8PDY0 A0A1U8PLE1	GO_BP
Cluster3	cellular response to growth factor stimulus	3	270	3	858	3.18	0.0309	A0A1U8IR57 A0A1U8PH36 A0A1U8PS77	GO_BP
Cluster3	clathrin-dependent endocytosis	3	270	3	858	3.18	0.0309	A0A1U8LJ66 A0A1U8LK93 A0A1U8P4P2	GO_BP
Cluster3	microgametogenesis	3	270	3	858	3.18	0.0309	A0A1U8IAA0 A0A1U8LL41 A0A1U8P4S7	GO_BP
Cluster3	mitotic sister chromatid segregation	3	270	3	858	3.18	0.0309	A0A1U8KYL9 A0A1U8NLC2 A0A1U8NXW3	GO_BP
Cluster3	protoderm histogenesis	3	270	3	858	3.18	0.0309	A0A1U8JIG0 A0A1U8M208 A0A1U8PHH0	GO_BP
Cluster3	response to fibroblast growth factor	3	270	3	858	3.18	0.0309	A0A1U8IR57 A0A1U8PH36 A0A1U8PS77	GO_BP
Cluster3	response to growth factor	3	270	3	858	3.18	0.0309	A0A1U8IR57 A0A1U8PH36 A0A1U8PS77	GO_BP
Cluster3	cotyledon development	6	270	9	858	2.12	0.0313	A0A1U8HSW1 A0A1U8HT22 A0A1U8IVD7 A0A1U8K4S1 A0A1U8LMD9 I6ZZ25	GO_BP
Cluster3	response to salicylic acid	6	270	9	858	2.12	0.0313	A0A1U8HQS7 A0A1U8KQY7 A0A1U8M3W7 A0A1U8ML70 A0A1U8N0X4 A0A1U8ND22	GO_BP
Cluster3	regulation of cell cycle	20	270	44	858	1.44	0.0323	A0A1U8HHA1 A0A1U8HYA5 A0A1U8I1K9 A0A1U8IAM0 A0A1U8IHN4 A0A1U8J9J3 A0A1U8JCJ7 A0A1U8JY42 A0A1U8JY43 A0A1U8LB01 A0A1U8LL41 A0A1U8LRG5 A0A1U8MEW7 A0A1U8MGX7 A0A1U8NBW4 A0A1U8NLC2 A0A1U8NXW3 A0A1U8NZN6 A0A1U8P4S7 A0A1U8PIJ3	GO_BP
Cluster3	glycosyl compound biosynthetic process	5	270	7	858	2.27	0.0348	A0A1U8IIL8 A0A1U8J381 A0A1U8M0K3 A0A1U8M8A3 A0A1U8MB00	GO_BP
Cluster3	pyrimidine nucleotide biosynthetic process	5	270	7	858	2.27	0.0348	A0A1U8IIL8 A0A1U8J381 A0A1U8JC36 A0A1U8LSR1 A0A1U8MB00	GO_BP
Cluster3	regulation of cellular metabolic process	93	270	258	858	1.15	0.0355	A0A1U8HJE7 A0A1U8HT22 A0A1U8HTW1 A0A1U8HYA5 A0A1U8I087 A0A1U8I1K9 A0A1U8I2I0 A0A1U8I6U3 A0A1U8IA19 A0A1U8IAM0 A0A1U8IIC7 A0A1U8IKV2 A0A1U8IPP2 A0A1U8IR57 A0A1U8IS54 A0A1U8IU52 A0A1U8IXR3 A0A1U8J980 A0A1U8J9J3 A0A1U8JCJ7 A0A1U8JHL2 A0A1U8JIA6 A0A1U8JJT8 A0A1U8JNW5 A0A1U8JT59 A0A1U8JWJ8 A0A1U8JY42 A0A1U8JY43 A0A1U8K4T5 A0A1U8K917 A0A1U8K9D8 A0A1U8KBW8 A0A1U8KDB5 A0A1U8KEP5 A0A1U8KF70 A0A1U8KF74 A0A…	GO_BP
Cluster3	cellular response to cytokinin stimulus	4	270	5	858	2.54	0.0363	A0A1U8I6U3 A0A1U8KJF4 A0A1U8MBR1 A0A1U8MR99	GO_BP
Cluster3	cytokinin-activated signaling pathway	4	270	5	858	2.54	0.0363	A0A1U8I6U3 A0A1U8KJF4 A0A1U8MBR1 A0A1U8MR99	GO_BP
Cluster3	establishment of protein localization to vacuole	4	270	5	858	2.54	0.0363	A0A1U8K2B0 A0A1U8LQG4 A0A1U8MEW7 A0A1U8NMN8	GO_BP
Cluster3	nucleoside biosynthetic process	4	270	5	858	2.54	0.0363	A0A1U8IIL8 A0A1U8J381 A0A1U8M8A3 A0A1U8MB00	GO_BP
Cluster3	protein localization to vacuole	4	270	5	858	2.54	0.0363	A0A1U8K2B0 A0A1U8LQG4 A0A1U8MEW7 A0A1U8NMN8	GO_BP
Cluster3	receptor-mediated endocytosis	4	270	5	858	2.54	0.0363	A0A1U8KGT8 A0A1U8LJ66 A0A1U8LK93 A0A1U8P4P2	GO_BP
Cluster3	ribonucleoside biosynthetic process	4	270	5	858	2.54	0.0363	A0A1U8IIL8 A0A1U8J381 A0A1U8M8A3 A0A1U8MB00	GO_BP
Cluster3	cellular macromolecule localization	26	270	61	858	1.35	0.0378	A0A1U8HPI8 A0A1U8HQS7 A0A1U8HSW1 A0A1U8HZ75 A0A1U8IQL6 A0A1U8IVD7 A0A1U8IY75 A0A1U8JIA6 A0A1U8JY43 A0A1U8K2B0 A0A1U8LQG4 A0A1U8M5Z2 A0A1U8M888 A0A1U8MEW7 A0A1U8MJK7 A0A1U8MYL6 A0A1U8N2L7 A0A1U8NA38 A0A1U8NLC2 A0A1U8NMN8 A0A1U8NSP3 A0A1U8NWZ0 A0A1U8NXW3 A0A1U8PF63 A0A1U8PM07 A0A1U8PRB7	GO_BP
Cluster3	regulation of gene expression	76	270	207	858	1.17	0.0384	A0A1U8HJE7 A0A1U8HT22 A0A1U8HTW1 A0A1U8I1K9 A0A1U8I2I0 A0A1U8I6U3 A0A1U8IA19 A0A1U8IIC7 A0A1U8IKV2 A0A1U8IR57 A0A1U8IS54 A0A1U8IU52 A0A1U8IXR3 A0A1U8J980 A0A1U8J9J3 A0A1U8JIA6 A0A1U8JJT8 A0A1U8JNW5 A0A1U8JT59 A0A1U8JWJ8 A0A1U8JY43 A0A1U8K4T5 A0A1U8K9D8 A0A1U8KBW8 A0A1U8KDB5 A0A1U8KEP5 A0A1U8KF74 A0A1U8KJF4 A0A1U8KQY7 A0A1U8KV84 A0A1U8KXY1 A0A1U8KY22 A0A1U8KYL9 A0A1U8L2I6 A0A1U8L8P3 A0A1U8L8T3 A0A…	GO_BP
Cluster3	leaf senescence	8	270	14	858	1.82	0.0403	A0A1U8HQS7 A0A1U8HZ75 A0A1U8IY75 A0A1U8KJF4 A0A1U8MBR1 A0A1U8N0X4 A0A1U8N2L7 A0A1U8ND22	GO_BP
Cluster3	plant organ senescence	8	270	14	858	1.82	0.0403	A0A1U8HQS7 A0A1U8HZ75 A0A1U8IY75 A0A1U8KJF4 A0A1U8MBR1 A0A1U8N0X4 A0A1U8N2L7 A0A1U8ND22	GO_BP
Cluster3	regulation of organelle organization	20	270	45	858	1.41	0.0417	A0A1U8HTW1 A0A1U8J9J3 A0A1U8JY43 A0A1U8K102 A0A1U8KXY1 A0A1U8KY22 A0A1U8LL41 A0A1U8LLA7 A0A1U8M7K4 A0A1U8M7X0 A0A1U8MEW7 A0A1U8MGX7 A0A1U8MYL6 A0A1U8N650 A0A1U8NBW4 A0A1U8NLC2 A0A1U8NXW3 A0A1U8NZN6 A0A1U8PCB6 A0A1U8PI71	GO_BP
Cluster3	regulation of DNA-templated transcription	58	270	154	858	1.2	0.0429	A0A1U8HT22 A0A1U8I1K9 A0A1U8I2I0 A0A1U8I6U3 A0A1U8IKV2 A0A1U8IR57 A0A1U8IS54 A0A1U8IU52 A0A1U8IXR3 A0A1U8J980 A0A1U8J9J3 A0A1U8JJT8 A0A1U8JT59 A0A1U8JWJ8 A0A1U8JY43 A0A1U8K4T5 A0A1U8KBW8 A0A1U8KDB5 A0A1U8KEP5 A0A1U8KF74 A0A1U8KJF4 A0A1U8KY22 A0A1U8KYL9 A0A1U8L2I6 A0A1U8L8P3 A0A1U8L8T3 A0A1U8LAR2 A0A1U8LD25 A0A1U8LMD9 A0A1U8M0Z8 A0A1U8M176 A0A1U8M7X0 A0A1U8MBR1 A0A1U8MGX7 A0A1U8MJT8 A0A1U8MNB3 A0A…	GO_BP
Cluster3	leaf development	18	270	40	858	1.43	0.0461	A0A1U8HQS7 A0A1U8HSW1 A0A1U8HT22 A0A1U8HZ75 A0A1U8IVD7 A0A1U8IY75 A0A1U8K4S1 A0A1U8KJF4 A0A1U8L6W6 A0A1U8LL41 A0A1U8LMD9 A0A1U8LRG5 A0A1U8MBR1 A0A1U8MGX7 A0A1U8N0X4 A0A1U8N2L7 A0A1U8ND22 I6ZZ25	GO_BP
Cluster3	cellular response to hormone stimulus	26	270	62	858	1.33	0.0467	A0A1U8HQS7 A0A1U8HZ75 A0A1U8I6R9 A0A1U8I6U3 A0A1U8I6W4 A0A1U8IL86 A0A1U8IY75 A0A1U8JY43 A0A1U8KJF4 A0A1U8KKH1 A0A1U8KQY7 A0A1U8KX16 A0A1U8LIK8 A0A1U8M176 A0A1U8M3W7 A0A1U8MBR1 A0A1U8MR99 A0A1U8N2L7 A0A1U8NPT6 A0A1U8NX03 A0A1U8P0D9 A0A1U8P2V1 A0A1U8P821 A0A1U8PFS5 A0A1U8PK96 A0A1U8PPY3	GO_BP
Cluster3	regulation of metabolic process	99	270	279	858	1.13	0.047	A0A1U8HJE7 A0A1U8HT22 A0A1U8HTW1 A0A1U8HYA5 A0A1U8I087 A0A1U8I1K9 A0A1U8I2I0 A0A1U8I6U3 A0A1U8IA19 A0A1U8IAM0 A0A1U8IIC7 A0A1U8IKV2 A0A1U8IPP2 A0A1U8IR57 A0A1U8IS54 A0A1U8IU52 A0A1U8IXR3 A0A1U8J980 A0A1U8J9J3 A0A1U8JCJ7 A0A1U8JHL2 A0A1U8JIA6 A0A1U8JJT8 A0A1U8JNW5 A0A1U8JT59 A0A1U8JWJ8 A0A1U8JY42 A0A1U8JY43 A0A1U8K4T5 A0A1U8K917 A0A1U8K9D8 A0A1U8KBW8 A0A1U8KDB5 A0A1U8KEP5 A0A1U8KF70 A0A1U8KF74 A0A…	GO_BP
Cluster4	response to water	10	59	31	858	4.69	1.58e-05	A0A1U8JHG4 A0A1U8K9R7 A0A1U8KRI7 A0A1U8LN67 A0A1U8M104 A0A1U8M2C9 A0A1U8MAW9 A0A1U8NZ80 A0A1U8P6R9 A0A1U8P7L8	GO_BP
Cluster4	response to water deprivation	10	59	31	858	4.69	1.58e-05	A0A1U8JHG4 A0A1U8K9R7 A0A1U8KRI7 A0A1U8LN67 A0A1U8M104 A0A1U8M2C9 A0A1U8MAW9 A0A1U8NZ80 A0A1U8P6R9 A0A1U8P7L8	GO_BP
Cluster4	potassium ion transmembrane transport	4	59	6	858	9.69	0.000274	A0A1U8I940 A0A1U8KPB6 A0A1U8NJU8 A0A1U8NK54	GO_BP
Cluster4	potassium ion transport	4	59	6	858	9.69	0.000274	A0A1U8I940 A0A1U8KPB6 A0A1U8NJU8 A0A1U8NK54	GO_BP
Cluster4	response to oxygen-containing compound	22	59	157	858	2.04	0.000275	A0A1U8HYE8 A0A1U8JHG4 A0A1U8JZI3 A0A1U8K6L3 A0A1U8K9R7 A0A1U8KRI7 A0A1U8LE26 A0A1U8LN19 A0A1U8LN67 A0A1U8LQY8 A0A1U8LYR3 A0A1U8M104 A0A1U8M2C9 A0A1U8M8J7 A0A1U8MAW9 A0A1U8NBE0 A0A1U8NJU8 A0A1U8NZ80 A0A1U8P6R9 A0A1U8P7L8 A0A1U8PQ73 P30567	GO_BP
Cluster4	response to abscisic acid	12	59	58	858	3.01	0.000277	A0A1U8JHG4 A0A1U8JZI3 A0A1U8KRI7 A0A1U8LN19 A0A1U8M104 A0A1U8M2C9 A0A1U8M8J7 A0A1U8MAW9 A0A1U8NBE0 A0A1U8NZ80 A0A1U8P6R9 A0A1U8P7L8	GO_BP
Cluster4	import across plasma membrane	3	59	3	858	14.54	0.00031	A0A1U8I940 A0A1U8NJU8 A0A1U8NK54	GO_BP
Cluster4	inorganic cation import across plasma membrane	3	59	3	858	14.54	0.00031	A0A1U8I940 A0A1U8NJU8 A0A1U8NK54	GO_BP
Cluster4	inorganic ion import across plasma membrane	3	59	3	858	14.54	0.00031	A0A1U8I940 A0A1U8NJU8 A0A1U8NK54	GO_BP
Cluster4	mitochondrial RNA modification	3	59	3	858	14.54	0.00031	A0A1U8HII9 A0A1U8K9R7 A0A1U8KJJ2	GO_BP
Cluster4	neutral amino acid transport	3	59	3	858	14.54	0.00031	A0A1U8JNG2 A0A1U8MNM4 A0A1U8MSI2	GO_BP
Cluster4	regulation of photosynthesis, light reaction	3	59	3	858	14.54	0.00031	A0A1U8M104 A0A1U8M2C9 A0A1U8NB43	GO_BP
Cluster4	sodium ion import across plasma membrane	3	59	3	858	14.54	0.00031	A0A1U8I940 A0A1U8NJU8 A0A1U8NK54	GO_BP
Cluster4	sodium ion transmembrane transport	3	59	3	858	14.54	0.00031	A0A1U8I940 A0A1U8NJU8 A0A1U8NK54	GO_BP
Cluster4	sodium ion transport	3	59	3	858	14.54	0.00031	A0A1U8I940 A0A1U8NJU8 A0A1U8NK54	GO_BP
Cluster4	response to alcohol	12	59	61	858	2.86	0.000459	A0A1U8JHG4 A0A1U8JZI3 A0A1U8KRI7 A0A1U8LN19 A0A1U8M104 A0A1U8M2C9 A0A1U8M8J7 A0A1U8MAW9 A0A1U8NBE0 A0A1U8NZ80 A0A1U8P6R9 A0A1U8P7L8	GO_BP
Cluster4	response to acid chemical	17	59	109	858	2.27	0.000489	A0A1U8HYE8 A0A1U8JHG4 A0A1U8JZI3 A0A1U8K9R7 A0A1U8KRI7 A0A1U8LN19 A0A1U8LN67 A0A1U8LQY8 A0A1U8LYR3 A0A1U8M104 A0A1U8M2C9 A0A1U8M8J7 A0A1U8MAW9 A0A1U8NBE0 A0A1U8NZ80 A0A1U8P6R9 A0A1U8P7L8	GO_BP
Cluster4	response to abiotic stimulus	23	59	177	858	1.89	0.00062	A0A1U8I940 A0A1U8IVT9 A0A1U8JDZ9 A0A1U8JGB5 A0A1U8JHG4 A0A1U8JND4 A0A1U8K9R7 A0A1U8KRI7 A0A1U8KVA6 A0A1U8LE26 A0A1U8LHF4 A0A1U8LN19 A0A1U8LN67 A0A1U8M104 A0A1U8M2C9 A0A1U8MAW9 A0A1U8NB43 A0A1U8NJU8 A0A1U8NK54 A0A1U8NZ80 A0A1U8P4D6 A0A1U8P6R9 A0A1U8P7L8	GO_BP
Cluster4	cellular response to abscisic acid stimulus	6	59	18	858	4.85	0.000797	A0A1U8JHG4 A0A1U8KRI7 A0A1U8MAW9 A0A1U8NZ80 A0A1U8P6R9 A0A1U8P7L8	GO_BP
Cluster4	cellular response to alcohol	6	59	18	858	4.85	0.000797	A0A1U8JHG4 A0A1U8KRI7 A0A1U8MAW9 A0A1U8NZ80 A0A1U8P6R9 A0A1U8P7L8	GO_BP
Cluster4	response to light stimulus	12	59	66	858	2.64	0.000987	A0A1U8IVT9 A0A1U8JDZ9 A0A1U8JGB5 A0A1U8JND4 A0A1U8KVA6 A0A1U8LHF4 A0A1U8LN19 A0A1U8M104 A0A1U8M2C9 A0A1U8NB43 A0A1U8P4D6 A0A1U8P6R9	GO_BP
Cluster4	regulation of cellular response to alcohol	6	59	19	858	4.59	0.0011	A0A1U8IVT9 A0A1U8JHG4 A0A1U8M104 A0A1U8M2C9 A0A1U8NZ80 A0A1U8P7L8	GO_BP
Cluster4	regulation of response to alcohol	6	59	19	858	4.59	0.0011	A0A1U8IVT9 A0A1U8JHG4 A0A1U8M104 A0A1U8M2C9 A0A1U8NZ80 A0A1U8P7L8	GO_BP
Cluster4	mitochondrial RNA metabolic process	3	59	4	858	10.91	0.00118	A0A1U8HII9 A0A1U8K9R7 A0A1U8KJJ2	GO_BP
Cluster4	regulation of stomatal closure	3	59	4	858	10.91	0.00118	A0A1U8I940 A0A1U8NK54 A0A1U8P6R9	GO_BP
Cluster4	response to radiation	12	59	69	858	2.53	0.0015	A0A1U8IVT9 A0A1U8JDZ9 A0A1U8JGB5 A0A1U8JND4 A0A1U8KVA6 A0A1U8LHF4 A0A1U8LN19 A0A1U8M104 A0A1U8M2C9 A0A1U8NB43 A0A1U8P4D6 A0A1U8P6R9	GO_BP
Cluster4	cellular response to acid chemical	9	59	44	858	2.97	0.00196	A0A1U8HYE8 A0A1U8JHG4 A0A1U8KRI7 A0A1U8LQY8 A0A1U8LYR3 A0A1U8MAW9 A0A1U8NZ80 A0A1U8P6R9 A0A1U8P7L8	GO_BP
Cluster4	regulation of stomatal movement	6	59	21	858	4.15	0.00198	A0A1U8I940 A0A1U8JGB5 A0A1U8M104 A0A1U8M2C9 A0A1U8NK54 A0A1U8P6R9	GO_BP
Cluster4	regulation of photosynthesis	3	59	5	858	8.73	0.0028	A0A1U8M104 A0A1U8M2C9 A0A1U8NB43	GO_BP
Cluster4	abscisic acid-activated signaling pathway	5	59	16	858	4.54	0.00315	A0A1U8JHG4 A0A1U8KRI7 A0A1U8MAW9 A0A1U8NZ80 A0A1U8P7L8	GO_BP
Cluster4	response to lipid	12	59	77	858	2.27	0.00403	A0A1U8JHG4 A0A1U8JZI3 A0A1U8KRI7 A0A1U8LN19 A0A1U8M104 A0A1U8M2C9 A0A1U8M8J7 A0A1U8MAW9 A0A1U8NBE0 A0A1U8NZ80 A0A1U8P6R9 A0A1U8P7L8	GO_BP
Cluster4	base conversion or substitution editing	2	59	2	858	14.54	0.00465	A0A1U8HII9 A0A1U8KJJ2	GO_BP
Cluster4	cytidine to uridine editing	2	59	2	858	14.54	0.00465	A0A1U8HII9 A0A1U8KJJ2	GO_BP
Cluster4	iron coordination entity transport	2	59	2	858	14.54	0.00465	A0A1U8LPX1 A0A1U8NNW2	GO_BP
Cluster4	mitochondrial mRNA modification	2	59	2	858	14.54	0.00465	A0A1U8HII9 A0A1U8KJJ2	GO_BP
Cluster4	negative regulation of photosynthesis	2	59	2	858	14.54	0.00465	A0A1U8M104 A0A1U8M2C9	GO_BP
Cluster4	photoinhibition	2	59	2	858	14.54	0.00465	A0A1U8M104 A0A1U8M2C9	GO_BP
Cluster4	response to glucose	2	59	2	858	14.54	0.00465	A0A1U8K6L3 A0A1U8PQ73	GO_BP
Cluster4	amino acid transmembrane transport	3	59	6	858	7.27	0.00533	A0A1U8JNG2 A0A1U8MNM4 A0A1U8MSI2	GO_BP
Cluster4	amino acid transport	3	59	6	858	7.27	0.00533	A0A1U8JNG2 A0A1U8MNM4 A0A1U8MSI2	GO_BP
Cluster4	regulation of cellular pH	3	59	6	858	7.27	0.00533	A0A1U8I940 A0A1U8NJU8 A0A1U8NK54	GO_BP
Cluster4	regulation of intracellular pH	3	59	6	858	7.27	0.00533	A0A1U8I940 A0A1U8NJU8 A0A1U8NK54	GO_BP
Cluster4	regulation of pH	3	59	6	858	7.27	0.00533	A0A1U8I940 A0A1U8NJU8 A0A1U8NK54	GO_BP
Cluster4	transmembrane transport	11	59	70	858	2.29	0.00563	A0A1U8I940 A0A1U8J5G8 A0A1U8JNG2 A0A1U8KPB6 A0A1U8LN67 A0A1U8LPX1 A0A1U8MNM4 A0A1U8MSI2 A0A1U8NJU8 A0A1U8NK54 A0A1U8NNW2	GO_BP
Cluster4	response to stimulus	41	59	455	858	1.31	0.00587	A0A1U8HYE8 A0A1U8I940 A0A1U8IN24 A0A1U8IVT9 A0A1U8J5G8 A0A1U8JDZ9 A0A1U8JGB5 A0A1U8JHG4 A0A1U8JND4 A0A1U8JZI3 A0A1U8K6L3 A0A1U8K9R7 A0A1U8KPB6 A0A1U8KRI7 A0A1U8KVA6 A0A1U8KXW5 A0A1U8L529 A0A1U8LE26 A0A1U8LHF4 A0A1U8LN19 A0A1U8LN67 A0A1U8LPX1 A0A1U8LQY8 A0A1U8LYR3 A0A1U8M104 A0A1U8M2C9 A0A1U8M8J7 A0A1U8MAW9 A0A1U8N1A7 A0A1U8NB43 A0A1U8NBE0 A0A1U8NJU8 A0A1U8NK54 A0A1U8NNW2 A0A1U8NVE8 A0A1U8NZ80 A0A…	GO_BP
Cluster4	regulation of cellular metabolic process	27	59	258	858	1.52	0.0061	A0A1U8HYE8 A0A1U8J4T8 A0A1U8JDZ9 A0A1U8JGB5 A0A1U8JHG4 A0A1U8JPX7 A0A1U8JZI3 A0A1U8K4U0 A0A1U8K5U6 A0A1U8K9R7 A0A1U8KFY7 A0A1U8KVA6 A0A1U8KXW5 A0A1U8L690 A0A1U8L7P2 A0A1U8LIX9 A0A1U8LN19 A0A1U8LQY8 A0A1U8LYR3 A0A1U8M104 A0A1U8M2C9 A0A1U8N1A7 A0A1U8NB43 A0A1U8NJU8 A0A1U8NZ80 A0A1U8P6R9 A0A1U8P7L8	GO_BP
Cluster4	cellular response to lipid	6	59	26	858	3.36	0.00639	A0A1U8JHG4 A0A1U8KRI7 A0A1U8MAW9 A0A1U8NZ80 A0A1U8P6R9 A0A1U8P7L8	GO_BP
Cluster4	intracellular chemical homeostasis	4	59	12	858	4.85	0.00659	A0A1U8I940 A0A1U8L529 A0A1U8NJU8 A0A1U8NK54	GO_BP
Cluster4	intracellular monoatomic cation homeostasis	4	59	12	858	4.85	0.00659	A0A1U8I940 A0A1U8L529 A0A1U8NJU8 A0A1U8NK54	GO_BP
Cluster4	intracellular monoatomic ion homeostasis	4	59	12	858	4.85	0.00659	A0A1U8I940 A0A1U8L529 A0A1U8NJU8 A0A1U8NK54	GO_BP
Cluster4	response to osmotic stress	10	59	62	858	2.35	0.00695	A0A1U8I940 A0A1U8IVT9 A0A1U8JHG4 A0A1U8K9R7 A0A1U8M104 A0A1U8M2C9 A0A1U8NJU8 A0A1U8NK54 A0A1U8NZ80 A0A1U8P7L8	GO_BP
Cluster4	monoatomic ion homeostasis	5	59	19	858	3.83	0.00714	A0A1U8I940 A0A1U8IVT9 A0A1U8L529 A0A1U8NJU8 A0A1U8NK54	GO_BP
Cluster4	response to far red light	3	59	7	858	6.23	0.00887	A0A1U8LN19 A0A1U8P4D6 A0A1U8P6R9	GO_BP
Cluster4	response to fructose	3	59	7	858	6.23	0.00887	A0A1U8K6L3 A0A1U8LE26 A0A1U8PQ73	GO_BP
Cluster4	response to hexose	3	59	7	858	6.23	0.00887	A0A1U8K6L3 A0A1U8LE26 A0A1U8PQ73	GO_BP
Cluster4	response to monosaccharide	3	59	7	858	6.23	0.00887	A0A1U8K6L3 A0A1U8LE26 A0A1U8PQ73	GO_BP
Cluster4	cellular homeostasis	4	59	13	858	4.47	0.00904	A0A1U8I940 A0A1U8L529 A0A1U8NJU8 A0A1U8NK54	GO_BP
Cluster4	response to chemical	26	59	252	858	1.5	0.00924	A0A1U8HYE8 A0A1U8J5G8 A0A1U8JHG4 A0A1U8JZI3 A0A1U8K6L3 A0A1U8K9R7 A0A1U8KRI7 A0A1U8LE26 A0A1U8LN19 A0A1U8LN67 A0A1U8LPX1 A0A1U8LQY8 A0A1U8LYR3 A0A1U8M104 A0A1U8M2C9 A0A1U8M8J7 A0A1U8MAW9 A0A1U8NBE0 A0A1U8NJU8 A0A1U8NNW2 A0A1U8NVE8 A0A1U8NZ80 A0A1U8P6R9 A0A1U8P7L8 A0A1U8PQ73 P30567	GO_BP
Cluster4	regulation of metabolic process	28	59	279	858	1.46	0.00954	A0A1U8HYE8 A0A1U8J4T8 A0A1U8JDZ9 A0A1U8JGB5 A0A1U8JHG4 A0A1U8JPX7 A0A1U8JZI3 A0A1U8K4U0 A0A1U8K5U6 A0A1U8K9R7 A0A1U8KFY7 A0A1U8KVA6 A0A1U8KXW5 A0A1U8L690 A0A1U8L7P2 A0A1U8LHF4 A0A1U8LIX9 A0A1U8LN19 A0A1U8LQY8 A0A1U8LYR3 A0A1U8M104 A0A1U8M2C9 A0A1U8N1A7 A0A1U8NB43 A0A1U8NJU8 A0A1U8NZ80 A0A1U8P6R9 A0A1U8P7L8	GO_BP
Cluster4	potassium ion homeostasis	2	59	3	858	9.69	0.0133	A0A1U8I940 A0A1U8NK54	GO_BP
Cluster4	regulation of stomatal opening	2	59	3	858	9.69	0.0133	A0A1U8M104 A0A1U8M2C9	GO_BP
Cluster4	response to zinc ion	2	59	3	858	9.69	0.0133	A0A1U8LPX1 A0A1U8NNW2	GO_BP
Cluster4	carboxylic acid transmembrane transport	3	59	8	858	5.45	0.0135	A0A1U8JNG2 A0A1U8MNM4 A0A1U8MSI2	GO_BP
Cluster4	carboxylic acid transport	3	59	8	858	5.45	0.0135	A0A1U8JNG2 A0A1U8MNM4 A0A1U8MSI2	GO_BP
Cluster4	negative regulation of kinase activity	3	59	8	858	5.45	0.0135	A0A1U8KFY7 A0A1U8M104 A0A1U8M2C9	GO_BP
Cluster4	negative regulation of protein kinase activity	3	59	8	858	5.45	0.0135	A0A1U8KFY7 A0A1U8M104 A0A1U8M2C9	GO_BP
Cluster4	organic acid transmembrane transport	3	59	8	858	5.45	0.0135	A0A1U8JNG2 A0A1U8MNM4 A0A1U8MSI2	GO_BP
Cluster4	organic acid transport	3	59	8	858	5.45	0.0135	A0A1U8JNG2 A0A1U8MNM4 A0A1U8MSI2	GO_BP
Cluster4	response to disaccharide	3	59	8	858	5.45	0.0135	A0A1U8K6L3 A0A1U8LE26 A0A1U8PQ73	GO_BP
Cluster4	response to sucrose	3	59	8	858	5.45	0.0135	A0A1U8K6L3 A0A1U8LE26 A0A1U8PQ73	GO_BP
Cluster4	hormone-mediated signaling pathway	8	59	49	858	2.37	0.0148	A0A1U8HYE8 A0A1U8JHG4 A0A1U8KRI7 A0A1U8LQY8 A0A1U8LYR3 A0A1U8MAW9 A0A1U8NZ80 A0A1U8P7L8	GO_BP
Cluster4	cellular response to oxygen-containing compound	10	59	69	858	2.11	0.0149	A0A1U8HYE8 A0A1U8JHG4 A0A1U8KRI7 A0A1U8LE26 A0A1U8LQY8 A0A1U8LYR3 A0A1U8MAW9 A0A1U8NZ80 A0A1U8P6R9 A0A1U8P7L8	GO_BP
Cluster4	metal ion transport	4	59	15	858	3.88	0.0155	A0A1U8I940 A0A1U8KPB6 A0A1U8NJU8 A0A1U8NK54	GO_BP
Cluster4	monoatomic cation homeostasis	4	59	15	858	3.88	0.0155	A0A1U8I940 A0A1U8L529 A0A1U8NJU8 A0A1U8NK54	GO_BP
Cluster4	negative regulation of phosphorylation	3	59	9	858	4.85	0.0193	A0A1U8KFY7 A0A1U8M104 A0A1U8M2C9	GO_BP
Cluster4	negative regulation of protein phosphorylation	3	59	9	858	4.85	0.0193	A0A1U8KFY7 A0A1U8M104 A0A1U8M2C9	GO_BP
Cluster4	photosynthesis	3	59	9	858	4.85	0.0193	A0A1U8JND4 A0A1U8P4D6 A0A1U8P6R9	GO_BP
Cluster4	protein dephosphorylation	3	59	9	858	4.85	0.0193	A0A1U8KFY7 A0A1U8M104 A0A1U8M2C9	GO_BP
Cluster4	inorganic ion homeostasis	4	59	16	858	3.64	0.0197	A0A1U8I940 A0A1U8L529 A0A1U8NJU8 A0A1U8NK54	GO_BP
Cluster4	negative regulation of cell communication	5	59	24	858	3.03	0.02	A0A1U8K5U6 A0A1U8KFY7 A0A1U8LE26 A0A1U8M104 A0A1U8M2C9	GO_BP
Cluster4	negative regulation of signaling	5	59	24	858	3.03	0.02	A0A1U8K5U6 A0A1U8KFY7 A0A1U8LE26 A0A1U8M104 A0A1U8M2C9	GO_BP
Cluster4	cellular response to hormone stimulus	9	59	62	858	2.11	0.0207	A0A1U8HYE8 A0A1U8JHG4 A0A1U8KRI7 A0A1U8LQY8 A0A1U8LYR3 A0A1U8MAW9 A0A1U8NZ80 A0A1U8P6R9 A0A1U8P7L8	GO_BP
Cluster4	chemical homeostasis	6	59	33	858	2.64	0.021	A0A1U8I940 A0A1U8IVT9 A0A1U8L529 A0A1U8NJU8 A0A1U8NK54 A0A1U8P6R9	GO_BP
Cluster4	monoatomic ion transmembrane transport	7	59	43	858	2.37	0.023	A0A1U8I940 A0A1U8JNG2 A0A1U8KPB6 A0A1U8MNM4 A0A1U8MSI2 A0A1U8NJU8 A0A1U8NK54	GO_BP
Cluster4	regulation of DNA-templated transcription	17	59	154	858	1.61	0.023	A0A1U8HYE8 A0A1U8J4T8 A0A1U8JDZ9 A0A1U8JGB5 A0A1U8JHG4 A0A1U8JPX7 A0A1U8JZI3 A0A1U8K9R7 A0A1U8KVA6 A0A1U8KXW5 A0A1U8L7P2 A0A1U8LIX9 A0A1U8LN19 A0A1U8LQY8 A0A1U8LYR3 A0A1U8NZ80 A0A1U8P7L8	GO_BP
Cluster4	mRNA modification	2	59	4	858	7.27	0.0255	A0A1U8HII9 A0A1U8KJJ2	GO_BP
Cluster4	photosynthesis, light harvesting in photosystem I	2	59	4	858	7.27	0.0255	A0A1U8JND4 A0A1U8P6R9	GO_BP
Cluster4	negative regulation of phosphate metabolic process	3	59	10	858	4.36	0.0262	A0A1U8KFY7 A0A1U8M104 A0A1U8M2C9	GO_BP
Cluster4	response to stress	24	59	247	858	1.41	0.0286	A0A1U8I940 A0A1U8IVT9 A0A1U8JHG4 A0A1U8K9R7 A0A1U8KPB6 A0A1U8KRI7 A0A1U8KXW5 A0A1U8L529 A0A1U8LE26 A0A1U8LHF4 A0A1U8LN67 A0A1U8LYR3 A0A1U8M104 A0A1U8M2C9 A0A1U8MAW9 A0A1U8N1A7 A0A1U8NJU8 A0A1U8NK54 A0A1U8NVE8 A0A1U8NZ80 A0A1U8P4D6 A0A1U8P6R9 A0A1U8P7L8 P30567	GO_BP
Cluster4	response to light intensity	4	59	18	858	3.23	0.0298	A0A1U8M104 A0A1U8M2C9 A0A1U8NB43 A0A1U8P6R9	GO_BP
Cluster4	response to hormone	16	59	147	858	1.58	0.0315	A0A1U8HYE8 A0A1U8JHG4 A0A1U8JZI3 A0A1U8KRI7 A0A1U8LE26 A0A1U8LN19 A0A1U8LQY8 A0A1U8LYR3 A0A1U8M104 A0A1U8M2C9 A0A1U8M8J7 A0A1U8MAW9 A0A1U8NBE0 A0A1U8NZ80 A0A1U8P6R9 A0A1U8P7L8	GO_BP
Cluster4	dephosphorylation	3	59	11	858	3.97	0.0343	A0A1U8KFY7 A0A1U8M104 A0A1U8M2C9	GO_BP
Cluster4	negative regulation of transferase activity	3	59	11	858	3.97	0.0343	A0A1U8KFY7 A0A1U8M104 A0A1U8M2C9	GO_BP
Cluster4	positive regulation of response to alcohol	3	59	11	858	3.97	0.0343	A0A1U8JHG4 A0A1U8NZ80 A0A1U8P7L8	GO_BP
Cluster4	photoperiodism, flowering	2	59	5	858	5.82	0.0406	A0A1U8JGB5 A0A1U8KVA6	GO_BP
Cluster4	response to high light intensity	3	59	12	858	3.64	0.0435	A0A1U8M104 A0A1U8M2C9 A0A1U8P6R9	GO_BP
Cluster4	response to red or far red light	3	59	12	858	3.64	0.0435	A0A1U8LN19 A0A1U8P4D6 A0A1U8P6R9	GO_BP
Cluster4	homeostatic process	6	59	39	858	2.24	0.0447	A0A1U8I940 A0A1U8IVT9 A0A1U8L529 A0A1U8NJU8 A0A1U8NK54 A0A1U8P6R9	GO_BP
Cluster4	regulation of RNA biosynthetic process	17	59	166	858	1.49	0.0457	A0A1U8HYE8 A0A1U8J4T8 A0A1U8JDZ9 A0A1U8JGB5 A0A1U8JHG4 A0A1U8JPX7 A0A1U8JZI3 A0A1U8K9R7 A0A1U8KVA6 A0A1U8KXW5 A0A1U8L7P2 A0A1U8LIX9 A0A1U8LN19 A0A1U8LQY8 A0A1U8LYR3 A0A1U8NZ80 A0A1U8P7L8	GO_BP
Cluster4	monoatomic ion transport	7	59	50	858	2.04	0.0485	A0A1U8I940 A0A1U8JNG2 A0A1U8KPB6 A0A1U8MNM4 A0A1U8MSI2 A0A1U8NJU8 A0A1U8NK54	GO_BP
Cluster5	cell cycle	17	171	47	858	1.81	0.00571	A0A1U8HVH9 A0A1U8HZU3 A0A1U8I8A1 A0A1U8JEA7 A0A1U8JFJ5 A0A1U8JLT0 A0A1U8K389 A0A1U8KGL9 A0A1U8LL41 A0A1U8MQQ2 A0A1U8MY12 A0A1U8N8W9 A0A1U8NPH6 A0A1U8NZT7 A0A1U8PKM8 A0A1U8PMY1 L7NU96	GO_BP
Cluster5	hyperosmotic salinity response	3	171	3	858	5.02	0.00781	A0A1U8IZ31 L7NU96 Q6PW04	GO_BP
Cluster5	pigment accumulation	3	171	3	858	5.02	0.00781	A0A1U8K4C4 A0A1U8NBG0 A0A1U8PFK0	GO_BP
Cluster5	pigment accumulation in response to UV light	3	171	3	858	5.02	0.00781	A0A1U8K4C4 A0A1U8NBG0 A0A1U8PFK0	GO_BP
Cluster5	pigment accumulation in tissues	3	171	3	858	5.02	0.00781	A0A1U8K4C4 A0A1U8NBG0 A0A1U8PFK0	GO_BP
Cluster5	pigmentation	3	171	3	858	5.02	0.00781	A0A1U8K4C4 A0A1U8NBG0 A0A1U8PFK0	GO_BP
Cluster5	positive gravitropism	5	171	8	858	3.14	0.0099	A0A1U8IGR0 A0A1U8J5E6 A0A1U8JPE9 A0A1U8L342 A0A1U8PFK0	GO_BP
Cluster5	beta-glucan biosynthetic process	4	171	6	858	3.35	0.0164	A0A1U8I742 A0A1U8JFJ5 L7NU96 Q6PW04	GO_BP
Cluster5	beta-glucan metabolic process	4	171	6	858	3.35	0.0164	A0A1U8I742 A0A1U8JFJ5 L7NU96 Q6PW04	GO_BP
Cluster5	cellulose biosynthetic process	4	171	6	858	3.35	0.0164	A0A1U8I742 A0A1U8JFJ5 L7NU96 Q6PW04	GO_BP
Cluster5	cellulose metabolic process	4	171	6	858	3.35	0.0164	A0A1U8I742 A0A1U8JFJ5 L7NU96 Q6PW04	GO_BP
Cluster5	cell cycle process	15	171	44	858	1.71	0.0171	A0A1U8HVH9 A0A1U8I8A1 A0A1U8JEA7 A0A1U8JFJ5 A0A1U8JLT0 A0A1U8K389 A0A1U8KGL9 A0A1U8LL41 A0A1U8MQQ2 A0A1U8N8W9 A0A1U8NPH6 A0A1U8NZT7 A0A1U8PKM8 A0A1U8PMY1 L7NU96	GO_BP
Cluster5	regulation of flower development	9	171	23	858	1.96	0.0251	A0A0D3R250 A0A1U8IZ31 A0A1U8KD95 A0A1U8KF74 A0A1U8KJL9 A0A1U8LMU2 A0A1U8NBG0 A0A1U8NQH2 A0A1U8PGW7	GO_BP
Cluster5	regulation of photomorphogenesis	3	171	4	858	3.76	0.0266	A0A1U8JPE9 A0A1U8K5H8 A0A1U8K5Z2	GO_BP
Cluster5	regulation of response to red or far red light	3	171	4	858	3.76	0.0266	A0A1U8JPE9 A0A1U8K5H8 A0A1U8K5Z2	GO_BP
Cluster5	meiotic cell cycle process	6	171	13	858	2.32	0.0285	A0A1U8I8A1 A0A1U8JEA7 A0A1U8LL41 A0A1U8MQQ2 A0A1U8N8W9 A0A1U8NPH6	GO_BP
Cluster5	positive regulation of post-embryonic development	6	171	13	858	2.32	0.0285	A0A1U8K5Z2 A0A1U8KF74 A0A1U8KJL9 A0A1U8LMU2 A0A1U8NBG0 A0A1U8PGW7	GO_BP
Cluster5	response to UV	6	171	13	858	2.32	0.0285	A0A1U8JPE9 A0A1U8K4C4 A0A1U8L7S1 A0A1U8MKQ8 A0A1U8NBG0 A0A1U8PFK0	GO_BP
Cluster5	mitotic cell cycle	11	171	31	858	1.78	0.0294	A0A1U8HVH9 A0A1U8HZU3 A0A1U8JFJ5 A0A1U8JLT0 A0A1U8K389 A0A1U8KGL9 A0A1U8LL41 A0A1U8MY12 A0A1U8NZT7 A0A1U8PMY1 L7NU96	GO_BP
Cluster5	carbohydrate biosynthetic process	8	171	20	858	2.01	0.0299	A0A1U8I742 A0A1U8JFJ5 A0A1U8KQ52 A0A1U8M496 A0A1U8N2U8 A0A1U8NPC4 L7NU96 Q6PW04	GO_BP
Cluster5	DNA recombination	4	171	7	858	2.87	0.0323	A0A1U8HVH9 A0A1U8I8A1 A0A1U8MQQ2 A0A1U8NPH6	GO_BP
Cluster5	glucan biosynthetic process	4	171	7	858	2.87	0.0323	A0A1U8I742 A0A1U8JFJ5 L7NU96 Q6PW04	GO_BP
Cluster5	meiosis I	4	171	7	858	2.87	0.0323	A0A1U8I8A1 A0A1U8LL41 A0A1U8MQQ2 A0A1U8NPH6	GO_BP
Cluster5	meiosis I cell cycle process	4	171	7	858	2.87	0.0323	A0A1U8I8A1 A0A1U8LL41 A0A1U8MQQ2 A0A1U8NPH6	GO_BP
Cluster5	primary root development	4	171	7	858	2.87	0.0323	A0A1U8I3Z0 A0A1U8I7E4 A0A1U8J975 A0A1U8K5H8	GO_BP
Cluster5	nuclear division	7	171	17	858	2.07	0.0355	A0A1U8I8A1 A0A1U8K389 A0A1U8LL41 A0A1U8MQQ2 A0A1U8NPH6 A0A1U8NZT7 A0A1U8PMY1	GO_BP
Cluster5	acylglycerol biosynthetic process	2	171	2	858	5.02	0.0395	A0A1U8JN24 A0A1U8N3U4	GO_BP
Cluster5	acylglycerol metabolic process	2	171	2	858	5.02	0.0395	A0A1U8JN24 A0A1U8N3U4	GO_BP
Cluster5	fatty acid derivative biosynthetic process	2	171	2	858	5.02	0.0395	A0A1U8JN24 A0A1U8N3U4	GO_BP
Cluster5	fatty acid derivative metabolic process	2	171	2	858	5.02	0.0395	A0A1U8JN24 A0A1U8N3U4	GO_BP
Cluster5	genomic imprinting	2	171	2	858	5.02	0.0395	A0A1U8LL41 A0A1U8NBG0	GO_BP
Cluster5	gluconeogenesis	2	171	2	858	5.02	0.0395	A0A1U8M496 A0A1U8NPC4	GO_BP
Cluster5	hexose biosynthetic process	2	171	2	858	5.02	0.0395	A0A1U8M496 A0A1U8NPC4	GO_BP
Cluster5	neutral lipid biosynthetic process	2	171	2	858	5.02	0.0395	A0A1U8JN24 A0A1U8N3U4	GO_BP
Cluster5	neutral lipid metabolic process	2	171	2	858	5.02	0.0395	A0A1U8JN24 A0A1U8N3U4	GO_BP
Cluster5	plant-type cell wall modification	2	171	2	858	5.02	0.0395	A0A1U8K4C4 A0A1U8NBG0	GO_BP
Cluster5	regulation of beta-glucan biosynthetic process	2	171	2	858	5.02	0.0395	A0A1U8I742 A0A1U8IHC2	GO_BP
Cluster5	regulation of beta-glucan metabolic process	2	171	2	858	5.02	0.0395	A0A1U8I742 A0A1U8IHC2	GO_BP
Cluster5	regulation of carbohydrate biosynthetic process	2	171	2	858	5.02	0.0395	A0A1U8I742 A0A1U8IHC2	GO_BP
Cluster5	regulation of cellulose biosynthetic process	2	171	2	858	5.02	0.0395	A0A1U8I742 A0A1U8IHC2	GO_BP
Cluster5	regulation of glucan biosynthetic process	2	171	2	858	5.02	0.0395	A0A1U8I742 A0A1U8IHC2	GO_BP
Cluster5	regulation of pollen tube growth	2	171	2	858	5.02	0.0395	A0A1U8HZY2 A0A1U8M1F3	GO_BP
Cluster5	regulation of polysaccharide biosynthetic process	2	171	2	858	5.02	0.0395	A0A1U8I742 A0A1U8IHC2	GO_BP
Cluster5	regulation of polysaccharide metabolic process	2	171	2	858	5.02	0.0395	A0A1U8I742 A0A1U8IHC2	GO_BP
Cluster5	triglyceride biosynthetic process	2	171	2	858	5.02	0.0395	A0A1U8JN24 A0A1U8N3U4	GO_BP
Cluster5	triglyceride metabolic process	2	171	2	858	5.02	0.0395	A0A1U8JN24 A0A1U8N3U4	GO_BP
Cluster5	wax biosynthetic process	2	171	2	858	5.02	0.0395	A0A1U8JN24 A0A1U8N3U4	GO_BP
Cluster5	wax metabolic process	2	171	2	858	5.02	0.0395	A0A1U8JN24 A0A1U8N3U4	GO_BP
Cluster5	epigenetic regulation of gene expression	8	171	21	858	1.91	0.0403	A0A1U8I8A1 A0A1U8JEA7 A0A1U8KF74 A0A1U8LL41 A0A1U8M382 A0A1U8MJT8 A0A1U8NBG0 A0A1U8PXJ4	GO_BP
Cluster5	meiotic cell cycle	6	171	14	858	2.15	0.0418	A0A1U8I8A1 A0A1U8JEA7 A0A1U8LL41 A0A1U8MQQ2 A0A1U8N8W9 A0A1U8NPH6	GO_BP
Cluster5	positive regulation of flower development	5	171	11	858	2.28	0.0486	A0A1U8KF74 A0A1U8KJL9 A0A1U8LMU2 A0A1U8NBG0 A0A1U8PGW7	GO_BP
Cluster6	phosphorus metabolic process	45	176	154	858	1.42	0.00285	A0A0D3R3W9 A0A1U8HMK8 A0A1U8HRF8 A0A1U8HUG5 A0A1U8HY43 A0A1U8I3Z0 A0A1U8I656 A0A1U8I9U4 A0A1U8IHT5 A0A1U8IM37 A0A1U8JD63 A0A1U8JY42 A0A1U8K622 A0A1U8K7W8 A0A1U8K7X9 A0A1U8K9Q7 A0A1U8KCX6 A0A1U8KEA5 A0A1U8KJ68 A0A1U8KTT8 A0A1U8L5C8 A0A1U8LA87 A0A1U8LAX0 A0A1U8LB01 A0A1U8LMR8 A0A1U8LZC3 A0A1U8M2P8 A0A1U8M838 A0A1U8M928 A0A1U8MRM2 A0A1U8MVU3 A0A1U8N719 A0A1U8N749 A0A1U8NAP7 A0A1U8NAT4 A0A1U8NDW7 A0A…	GO_BP
Cluster6	intracellular signal transduction	21	176	62	858	1.65	0.0076	A0A1U8HY43 A0A1U8I3Z0 A0A1U8I9U4 A0A1U8IHT5 A0A1U8IM37 A0A1U8J9K2 A0A1U8JD63 A0A1U8JY42 A0A1U8KCX6 A0A1U8KJF4 A0A1U8KTT8 A0A1U8L5C8 A0A1U8LAX0 A0A1U8LB01 A0A1U8M2P8 A0A1U8N719 A0A1U8N749 A0A1U8NAP7 A0A1U8NDW7 A0A1U8NRN3 A0A1U8PZG1	GO_BP
Cluster6	energy reserve metabolic process	3	176	3	858	4.87	0.00851	A0A1U8JX72 A0A1U8K7W8 A0A1U8PCE9	GO_BP
Cluster6	glycogen metabolic process	3	176	3	858	4.87	0.00851	A0A1U8JX72 A0A1U8K7W8 A0A1U8PCE9	GO_BP
Cluster6	starch metabolic process	3	176	3	858	4.87	0.00851	A0A1U8JX72 A0A1U8K9Q7 A0A1U8PCE9	GO_BP
Cluster6	DNA-templated transcription	10	176	23	858	2.12	0.00976	A0A1U8HYQ3 A0A1U8IKV2 A0A1U8K677 A0A1U8K9J2 A0A1U8KQH7 A0A1U8MJ62 A0A1U8MQ13 A0A1U8NAA9 A0A1U8P0H6 A0A1U8PQ49	GO_BP
Cluster6	phosphate-containing compound metabolic process	42	176	150	858	1.36	0.00983	A0A0D3R3W9 A0A1U8HMK8 A0A1U8HRF8 A0A1U8HUG5 A0A1U8HY43 A0A1U8I3Z0 A0A1U8I656 A0A1U8I9U4 A0A1U8IHT5 A0A1U8IM37 A0A1U8JD63 A0A1U8JY42 A0A1U8K622 A0A1U8K7X9 A0A1U8K9Q7 A0A1U8KCX6 A0A1U8KEA5 A0A1U8KJ68 A0A1U8KTT8 A0A1U8L5C8 A0A1U8LA87 A0A1U8LAX0 A0A1U8LB01 A0A1U8LMR8 A0A1U8LZC3 A0A1U8M2P8 A0A1U8M838 A0A1U8M928 A0A1U8MRM2 A0A1U8MVU3 A0A1U8N719 A0A1U8N749 A0A1U8NAP7 A0A1U8NAT4 A0A1U8NDW7 A0A1U8NMG5 A0A…	GO_BP
Cluster6	transcription by RNA polymerase II	9	176	20	858	2.19	0.0109	A0A1U8HYQ3 A0A1U8IKV2 A0A1U8K677 A0A1U8K9J2 A0A1U8KQH7 A0A1U8MQ13 A0A1U8NAA9 A0A1U8P0H6 A0A1U8PQ49	GO_BP
Cluster6	regulation of growth	15	176	41	858	1.78	0.011	A0A1U8HPU7 A0A1U8HUG5 A0A1U8IX11 A0A1U8JDM7 A0A1U8JY78 A0A1U8KJF4 A0A1U8M928 A0A1U8MJ62 A0A1U8MVU3 A0A1U8NAF8 A0A1U8NPG4 A0A1U8NZN6 A0A1U8P9K1 A0A1U8PEQ6 A0A1U8PJG6	GO_BP
Cluster6	glucan metabolic process	6	176	11	858	2.66	0.0127	A0A1U8JX72 A0A1U8K5P5 A0A1U8K7W8 A0A1U8K9Q7 A0A1U8KEM8 A0A1U8PCE9	GO_BP
Cluster6	RNA biosynthetic process	10	176	24	858	2.03	0.0138	A0A1U8HYQ3 A0A1U8IKV2 A0A1U8K677 A0A1U8K9J2 A0A1U8KQH7 A0A1U8MJ62 A0A1U8MQ13 A0A1U8NAA9 A0A1U8P0H6 A0A1U8PQ49	GO_BP
Cluster6	phosphorylation	36	176	128	858	1.37	0.0161	A0A0D3R3W9 A0A1U8HMK8 A0A1U8HRF8 A0A1U8HUG5 A0A1U8HY43 A0A1U8I3Z0 A0A1U8I656 A0A1U8I9U4 A0A1U8IHT5 A0A1U8IM37 A0A1U8JD63 A0A1U8JY42 A0A1U8K622 A0A1U8K7X9 A0A1U8K9Q7 A0A1U8KCX6 A0A1U8KJ68 A0A1U8KTT8 A0A1U8L5C8 A0A1U8LA87 A0A1U8LAX0 A0A1U8LB01 A0A1U8LMR8 A0A1U8M2P8 A0A1U8M838 A0A1U8M928 A0A1U8MVU3 A0A1U8N719 A0A1U8NAP7 A0A1U8NAT4 A0A1U8NDW7 A0A1U8NMG5 A0A1U8NRN3 A0A1U8P0S7 A0A1U8PJ37 A0A1U8PZG1	GO_BP
Cluster6	auxin metabolic process	4	176	6	858	3.25	0.0182	A0A1U8JP84 A0A1U8LMR8 A0A1U8M3N2 A0A1U8PMX1	GO_BP
Cluster6	small molecule metabolic process	18	176	55	858	1.6	0.0195	A0A1U8HRH4 A0A1U8IB02 A0A1U8JX72 A0A1U8K7W8 A0A1U8KEA5 A0A1U8L1N5 A0A1U8LK31 A0A1U8M7J9 A0A1U8M838 A0A1U8M928 A0A1U8MMJ9 A0A1U8MRM2 A0A1U8NG37 A0A1U8P0S7 A0A1U8PSU9 A0A1U8PXE7 D2WK24 D2WK25	GO_BP
Cluster6	internal peptidyl-lysine acetylation	6	176	12	858	2.44	0.0211	A0A1U8HYQ3 A0A1U8J108 A0A1U8J9K2 A0A1U8JZG3 A0A1U8K677 A0A1U8PQ49	GO_BP
Cluster6	internal protein amino acid acetylation	6	176	12	858	2.44	0.0211	A0A1U8HYQ3 A0A1U8J108 A0A1U8J9K2 A0A1U8JZG3 A0A1U8K677 A0A1U8PQ49	GO_BP
Cluster6	peptidyl-lysine acetylation	6	176	12	858	2.44	0.0211	A0A1U8HYQ3 A0A1U8J108 A0A1U8J9K2 A0A1U8JZG3 A0A1U8K677 A0A1U8PQ49	GO_BP
Cluster6	protein acetylation	6	176	12	858	2.44	0.0211	A0A1U8HYQ3 A0A1U8J108 A0A1U8J9K2 A0A1U8JZG3 A0A1U8K677 A0A1U8PQ49	GO_BP
Cluster6	protein acylation	6	176	12	858	2.44	0.0211	A0A1U8HYQ3 A0A1U8J108 A0A1U8J9K2 A0A1U8JZG3 A0A1U8K677 A0A1U8PQ49	GO_BP
Cluster6	protein phosphorylation	34	176	122	858	1.36	0.0224	A0A0D3R3W9 A0A1U8HMK8 A0A1U8HRF8 A0A1U8HUG5 A0A1U8HY43 A0A1U8I3Z0 A0A1U8I656 A0A1U8I9U4 A0A1U8IHT5 A0A1U8IM37 A0A1U8JD63 A0A1U8JY42 A0A1U8K622 A0A1U8K7X9 A0A1U8K9Q7 A0A1U8KCX6 A0A1U8KJ68 A0A1U8KTT8 A0A1U8L5C8 A0A1U8LA87 A0A1U8LAX0 A0A1U8LB01 A0A1U8LMR8 A0A1U8M2P8 A0A1U8MVU3 A0A1U8N719 A0A1U8NAP7 A0A1U8NAT4 A0A1U8NDW7 A0A1U8NMG5 A0A1U8NRN3 A0A1U8P0S7 A0A1U8PJ37 A0A1U8PZG1	GO_BP
Cluster6	lipid modification	3	176	4	858	3.66	0.0289	A0A0D3R3W9 A0A1U8N749 A0A1U8NAT4	GO_BP
Cluster6	phosphatidylinositol metabolic process	3	176	4	858	3.66	0.0289	A0A0D3R3W9 A0A1U8N749 A0A1U8NAT4	GO_BP
Cluster6	pollen tube reception	3	176	4	858	3.66	0.0289	A0A1U8HUG5 A0A1U8MV80 A0A1U8MVU3	GO_BP
Cluster6	positive regulation of meiotic cell cycle	3	176	4	858	3.66	0.0289	A0A1U8HRB9 A0A1U8NZN6 A0A1U8PJG6	GO_BP
Cluster6	regulation of meiotic cell cycle	3	176	4	858	3.66	0.0289	A0A1U8HRB9 A0A1U8NZN6 A0A1U8PJG6	GO_BP
Cluster6	abscisic acid-activated signaling pathway	7	176	16	858	2.13	0.0291	A0A1U8I3Z0 A0A1U8IDN3 A0A1U8IM37 A0A1U8KCX6 A0A1U8KTT8 A0A1U8LAX0 A0A1U8N719	GO_BP
Cluster6	response to external stimulus	37	176	138	858	1.31	0.032	A0A1U8HK95 A0A1U8HUG5 A0A1U8I3Z0 A0A1U8I9U4 A0A1U8ID18 A0A1U8IQD8 A0A1U8IS18 A0A1U8J108 A0A1U8JP84 A0A1U8JX72 A0A1U8K5P5 A0A1U8K7W8 A0A1U8KEM8 A0A1U8KEP7 A0A1U8KJ68 A0A1U8KNU8 A0A1U8KR64 A0A1U8KTJ6 A0A1U8KYA4 A0A1U8L1R8 A0A1U8L342 A0A1U8L5C8 A0A1U8LAX0 A0A1U8LK31 A0A1U8M048 A0A1U8M3N2 A0A1U8MJ22 A0A1U8MJ62 A0A1U8MVU3 A0A1U8N2I6 A0A1U8N749 A0A1U8NBE0 A0A1U8NBL9 A0A1U8NFM2 A0A1U8NMG5 A0A1U8NRN3 A0A…	GO_BP
Cluster6	peptidyl-amino acid modification	14	176	42	858	1.62	0.0326	A0A1U8HY43 A0A1U8HYQ3 A0A1U8IM37 A0A1U8J108 A0A1U8J9K2 A0A1U8JD63 A0A1U8JZG3 A0A1U8K677 A0A1U8KCX6 A0A1U8KTT8 A0A1U8LMR8 A0A1U8LVQ8 A0A1U8N719 A0A1U8PQ49	GO_BP
Cluster6	protein autophosphorylation	15	176	46	858	1.59	0.0333	A0A0D3R3W9 A0A1U8HUG5 A0A1U8IM37 A0A1U8K9Q7 A0A1U8KCX6 A0A1U8KJ68 A0A1U8KTT8 A0A1U8L5C8 A0A1U8LA87 A0A1U8LMR8 A0A1U8MVU3 A0A1U8N719 A0A1U8NAT4 A0A1U8NRN3 A0A1U8P0S7	GO_BP
Cluster6	polysaccharide metabolic process	8	176	20	858	1.95	0.0352	A0A1U8JX72 A0A1U8K5P5 A0A1U8K7W8 A0A1U8K9Q7 A0A1U8KEM8 A0A1U8NPG4 A0A1U8PCE9 D2WK25	GO_BP
Cluster6	stress-activated protein kinase signaling cascade	5	176	10	858	2.44	0.0354	A0A1U8JY42 A0A1U8LAX0 A0A1U8LB01 A0A1U8NAP7 A0A1U8NDW7	GO_BP
Cluster6	cellular response to blue light	4	176	7	858	2.79	0.0357	A0A1U8KGT8 A0A1U8KVK3 A0A1U8L5C8 A0A1U8NRN3	GO_BP
Cluster6	chloroplast accumulation movement	4	176	7	858	2.79	0.0357	A0A1U8KGT8 A0A1U8KVK3 A0A1U8L5C8 A0A1U8NRN3	GO_BP
Cluster6	regulation of meristem growth	4	176	7	858	2.79	0.0357	A0A1U8HPU7 A0A1U8IX11 A0A1U8KJF4 A0A1U8NAF8	GO_BP
Cluster6	macromolecule modification	52	176	207	858	1.22	0.0386	A0A0D3R3W9 A0A1U8HK95 A0A1U8HMK8 A0A1U8HRF8 A0A1U8HUG5 A0A1U8HY43 A0A1U8HYQ3 A0A1U8I3Q1 A0A1U8I3Z0 A0A1U8I656 A0A1U8I9U4 A0A1U8IHT5 A0A1U8IKP9 A0A1U8IM37 A0A1U8J108 A0A1U8J9K2 A0A1U8JD63 A0A1U8JDY6 A0A1U8JP84 A0A1U8JY42 A0A1U8JZG3 A0A1U8K5P5 A0A1U8K622 A0A1U8K677 A0A1U8K7X9 A0A1U8K9Q7 A0A1U8KCX6 A0A1U8KEM8 A0A1U8KJ68 A0A1U8KTT8 A0A1U8L5C8 A0A1U8LA87 A0A1U8LAX0 A0A1U8LB01 A0A1U8LMR8 A0A1U8LVQ8 A0A…	GO_BP
Cluster6	peptidyl-serine modification	7	176	17	858	2.01	0.0411	A0A1U8HY43 A0A1U8IM37 A0A1U8JD63 A0A1U8KCX6 A0A1U8KTT8 A0A1U8LMR8 A0A1U8N719	GO_BP
Cluster6	peptidyl-serine phosphorylation	7	176	17	858	2.01	0.0411	A0A1U8HY43 A0A1U8IM37 A0A1U8JD63 A0A1U8KCX6 A0A1U8KTT8 A0A1U8LMR8 A0A1U8N719	GO_BP
Cluster6	anther dehiscence	2	176	2	858	4.88	0.0419	A0A1U8K5P5 A0A1U8NG37	GO_BP
Cluster6	central nervous system development	2	176	2	858	4.88	0.0419	A0A1U8IKR7 A0A1U8J9K2	GO_BP
Cluster6	cytokinin metabolic process	2	176	2	858	4.88	0.0419	A0A1U8JP84 A0A1U8PMX1	GO_BP
Cluster6	dehiscence	2	176	2	858	4.88	0.0419	A0A1U8K5P5 A0A1U8NG37	GO_BP
Cluster6	glucan catabolic process	2	176	2	858	4.88	0.0419	A0A1U8K9Q7 A0A1U8PCE9	GO_BP
Cluster6	intercellular transport	2	176	2	858	4.88	0.0419	A0A1U8M048 A0A1U8P9K1	GO_BP
Cluster6	lipid phosphorylation	2	176	2	858	4.88	0.0419	A0A0D3R3W9 A0A1U8NAT4	GO_BP
Cluster6	macromolecule deacylation	2	176	2	858	4.88	0.0419	A0A1U8I3Q1 A0A1U8J108	GO_BP
Cluster6	nucleoside diphosphate metabolic process	2	176	2	858	4.88	0.0419	A0A1U8M838 A0A1U8M928	GO_BP
Cluster6	plasmodesmata-mediated intercellular transport	2	176	2	858	4.88	0.0419	A0A1U8M048 A0A1U8P9K1	GO_BP
Cluster6	polysaccharide catabolic process	2	176	2	858	4.88	0.0419	A0A1U8K9Q7 A0A1U8PCE9	GO_BP
Cluster6	protein deacetylation	2	176	2	858	4.88	0.0419	A0A1U8I3Q1 A0A1U8J108	GO_BP
Cluster6	protein deacylation	2	176	2	858	4.88	0.0419	A0A1U8I3Q1 A0A1U8J108	GO_BP
Cluster6	response to topologically incorrect protein	2	176	2	858	4.88	0.0419	A0A1U8IGC6 A0A1U8J9K2	GO_BP
Cluster6	starch catabolic process	2	176	2	858	4.88	0.0419	A0A1U8K9Q7 A0A1U8PCE9	GO_BP
Cluster6	organophosphate metabolic process	8	176	21	858	1.86	0.0471	A0A0D3R3W9 A0A1U8KEA5 A0A1U8M838 A0A1U8M928 A0A1U8MRM2 A0A1U8N749 A0A1U8NAT4 A0A1U8PXE7	GO_BP
Cluster6	regulation of cytoskeleton organization	8	176	21	858	1.86	0.0471	A0A1U8ID18 A0A1U8JEM3 A0A1U8K5P5 A0A1U8L5G1 A0A1U8M048 A0A1U8MJ22 A0A1U8MY12 A0A1U8N2I6	GO_BP
