# Supplementary material for: Type One Protein Phosphatase 4aD Negatively Regulates Cotton (Gossypium hirsutum) Salt Tolerance by Inhibiting the Phosphorylation of Kinases That Respond to Abscisic Acid
Source: Int J Mol Sci. 2025 Apr 8;26(8):3471. doi: 10.3390/ijms26083471 (PMC12026917; doi:10.3390/ijms26083471)
Supplement: Supplementary file 1 [file ijms-26-03471-s001.zip › Table S4. Salt-responsive phosphoproteins containing protein tyrosine and serinethreonine kinase domain exhibit differential upregulation in response specifically to GhTOPP4aD.xlsx]

## Sheet: Table S4
Table S4. Salt-responsive phosphoproteins containing protein tyrosine and serine/threonine kinase domain exhibit differential upregulation in response specifically to GhTOPP4aD.
Protein accession	Phosphosites	Protein description	Gene name	Localization probability	PEP	Score	Charge	Modified sequence	Mass error [ppm]	CK_VIGS-Ctrl_1	CK_VIGS-Ctrl_2	CK_VIGS-GhTOPP4aD_1	CK_VIGS-GhTOPP4aD_2	Salt_VIGS-Ctrl_1	Salt_VIGS-Ctrl_2	Salt_VIGS-GhTOPP4aD_1	Salt_VIGS-GhTOPP4aD_2	Salt_VIGS-Ctrl/CK_VIGS-Ctrl Ratio	Salt_VIGS-Ctrl/CK_VIGS-Ctrl CV	Salt_VIGS-GhTOPP4aD/CK_VIGS-GhTOPP4aD Ratio	Salt_VIGS-GhTOPP4aD/CK_VIGS-GhTOPP4aD CV	Pfam ID	Domain description
A0A1U8JCI3	S131	serine/threonine-protein kinase HT1-like	LOC107905784	0.973061	4.32039e-08	164.22	2	S(0.074)GS(0.926)PAPSSIS(0.027)S(0.973)PLR	-0.048369	0.824777	0.925319	0.912813	0.818463	0.980556	1.13561	1.32	1.08246	1.20807	0.0224664	1.38432	0.0630966	PF07714	PF07714 Protein tyrosine kinase
A0A1U8JI82	S693	protein STRUBBELIG-RECEPTOR FAMILY 6-like isoform X2	LOC107906027	1	4.25245e-07	143.31	2	TIGTDQGAS(1)PR	-0.36277	0.865995	0.930807	0.715978	0.671556	1.27436	1.10964	1.18976	1.24191	1.33184	0.148358	1.75551	0.0755539	PF07714	PF07714 Protein tyrosine kinase
A0A1U8K1V6	S902	receptor-like protein kinase FERONIA	LOC107912679	1	0.0130375	73.665	2	AVFS(1)EIR	-1.475	0.866641	1.05809	0.959149	0.995151	0.694913	0.797564	1.31882	1.30968	0.777814	0.0436963	1.34552	0.0309708	PF12819; PF07714	PF12819 Carbohydrate-binding protein of the ER; PF07714 Protein tyrosine kinase
A0A1U8NWI1	S304	lysM domain receptor-like kinase 3	LOC107951804	0.999881	0.00684564	58.831	3	KPSFCCGS(1)GR		0.893238	0.874972	0.692932	0.865158	0.877071	0.918369	1.38047	1.49779	1.01575	0.0471274	1.86173	0.099128	PF01476; PF07714	PF01476 LysM domain; PF07714 Protein tyrosine kinase
A0A1U8HRL7	S404	serine/threonine-protein kinase CDL1-like	LOC107888925	1	2.6702e-05	110.74	3	GGMVDGLDS(1)PDEHGQR	-1.3198	0.692731	0.974394	0.834201	0.754854	1.0325	1.15298	1.40365	1.15469	1.33688	0.162486	1.60615	0.0673343	PF00069	PF00069 Protein kinase domain
A0A1U8HRV7	S360	serine/threonine-protein kinase EDR1-like	LOC107888960	0.991593	0.000231334	76.85	3	T(0.003)S(0.003)RDS(0.992)GDES(0.002)EGKPAIQK	0.21468	0.838672	0.868062	0.765796	0.813181	1.02109	1.31424	1.20635	1.17261	1.36575	0.153505	1.50865	0.0624699	PF13426; PF07714	PF13426 PAS domain; PF07714 Protein tyrosine kinase
A0A1U8HUG5	S690	receptor-like protein kinase FERONIA	LOC107887317	0.791167	4.31576e-05	99.059	3	TGPTLDNTHVS(0.791)T(0.209)VVK	1.6537	0.77272	0.703346	0.999606	0.748138	1.01442	1.15558	1.43204	1.17415	1.47788	0.157978	1.50102	0.064454	PF12819; PF07714	PF12819 Carbohydrate-binding protein of the ER; PF07714 Protein tyrosine kinase
A0A1U8IL86	S213	probable serine/threonine-protein kinase At5g41260	LOC107896481	0.855149	5.90271e-05	124.84	2	S(0.03)YS(0.855)T(0.115)NLAFTPPEYLR	-0.71508	0.860241	0.85639	0.939846	0.819461	0.957515	1.25796	1.26774	1.04085	1.29099	0.194897	1.30952	0.0425054	PF07714	PF07714 Protein tyrosine kinase
A0A1U8IQH5	S708	protein STRUBBELIG-RECEPTOR FAMILY 6-like	LOC107897667	0.999545	0.0196434	58.04	2	TIGTDQGAS(1)QR	-1.834	0.919583	0.974239	0.891055	0.763352	1.08989	1.18282	1.17658	1.00247	1.19965	0.017032	1.31684	0.00385731	PF07714	PF07714 Protein tyrosine kinase
A0A1U8IXH5	S178	calmodulin-binding receptor-like cytoplasmic kinase 3 isoform X2	LOC107901332	1	0.0125344	74.301	2	VPAS(1)PLR	-0.016835	0.948593	0.872639	0.821226	0.892003	0.97938	1.13958	1.18629	1.16029	1.16918	0.165376	1.37265	0.0740589	PF07714	PF07714 Protein tyrosine kinase
A0A1U8J5S5	S415	serine/threonine-protein kinase At5g01020-like	LOC107903973	0.999607	0.000205319	117.13	2	SPNPNCS(1)PGGPAACR	0.80867	0.812848	0.847515	0.850536	0.801417	0.924819	1.33743	1.25921	1.16622	1.35791	0.229284	1.46784	0.0121878	PF07714	PF07714 Protein tyrosine kinase
A0A1U8JAI1	S418	serine/threonine-protein kinase PBS1-like	LOC107905242	0.998843	7.40096e-06	102.45	3	WDLEGSEKDDS(0.999)PKES(0.001)AR	-0.2038	0.861019	0.843842	0.849449	0.822478	1.05869	1.30264	1.2274	1.03449	1.38664	0.160183	1.35135	0.0979383	PF00069	PF00069 Protein kinase domain
A0A1U8JIG0	S862	receptor-like serine/threonine-protein kinase ALE2	LOC107906098	0.956016	0.000128163	91.616	3	RHS(0.956)CS(0.044)APLGTGR	-0.59582	0.85069	0.791354	0.794249	0.813672	0.969194	1.41114	1.24999	1.11971	1.46125	0.311582	1.47496	0.09477	PF07714	PF07714 Protein tyrosine kinase
A0A1U8JVC1	S783	protein STRUBBELIG-RECEPTOR FAMILY 3-like	LOC107909258	0.991607	0.00207415	81.918	2	ERPS(0.992)NES(0.008)IGD	-0.63396	0.780174	0.97612	0.835517	0.884052	0.97216	1.31074	1.14054	1.1007	1.29444	0.0528369	1.30507	0.065023	PF07714	PF07714 Protein tyrosine kinase
A0A1U8K622	S375	protein STRUBBELIG-RECEPTOR FAMILY 6-like	LOC107913827	1	8.41308e-16	180.48	2	S(1)FDDEEFSK	-0.20389	0.882781	0.77698	0.958341	0.785783	1.06665	1.05643	1.32309	1.14994	1.28397	0.0833634	1.42202	0.0411876	PF07714	PF07714 Protein tyrosine kinase
A0A1U8K938	S44	serine/threonine-protein kinase EDR1-like isoform X2	LOC107914577	1	0.0196768	51.286	3	NNQRFS(1)FGR	-0.091404	0.757468	0.961953	0.887042	0.847354	0.974444	1.11681	1.31592	1.13901	1.22372	0.0724987	1.41384	0.0696709	PF07714	PF07714 Protein tyrosine kinase
A0A1U8L036	S82	serine/threonine-protein kinase STY46-like	LOC107922464	1	0.000457041	110.38	2	ANDFS(1)PLQCR	0.0057757	0.895243	0.866146	0.908656	0.824723	0.948851	1.2678	1.19838	1.0902	1.2618	0.226311	1.32038	0.00163297	PF07714	PF07714 Protein tyrosine kinase
A0A1U8L7E4	S48	probable receptor-like protein kinase At5g47070	LOC107923380	0.99996	0.000459501	99.752	2	SSCSTSVAS(1)PR	1.4259	0.757331	0.879395	0.929813	0.848035	0.854307	1.39655	1.23912	1.09544	1.35807	0.239526	1.3122	0.0220473	PF07714	PF07714 Protein tyrosine kinase
A0A1U8LCB1	T60	serine/threonine-protein kinase HT1-like	LOC107925981	0.969862	0.0226985	58.964	3	EDKGEEGGGQLRPS(0.03)NT(0.97)GR	-0.63705	0.866762	0.845839	0.861822	0.766697	1.21353	1.09037	1.21809	1.13689	1.34459	0.05836	1.44811	0.0339134	PF07714	PF07714 Protein tyrosine kinase
A0A1U8LG27	T332	serine/threonine-protein kinase HT1-like	LOC107926064	1	0.000117596	126.02	2	DDVVET(1)PK	0.37815	0.681769	0.809198	0.765858	0.603889	1.07499	1.3124	1.4491	1.30279	1.59931	0.0199339	2.02473	0.0926238	PF07714	PF07714 Protein tyrosine kinase
A0A1U8LHT0	T333	serine/threonine-protein kinase HT1-like	LOC107926574	1	0.00983607	81.017	2	DDVVET(1)PK	0.37815	0.679609	0.762411	0.774463	0.62566	1.15225	1.21745	1.46903	1.31913	1.64615	0.0423598	2.00261	0.0746939	PF07714	PF07714 Protein tyrosine kinase
A0A1U8LXZ5	S69	serine/threonine-protein kinase EDR1-like isoform X1	LOC107931016	0.974797	0.000865763	76.82	3	KS(0.021)PS(0.975)PPS(0.004)S(0.001)SNLK	0.0020539	0.953111	0.920275	0.900998	0.801071	1.01157	1.1847	1.16784	1.06043	1.17433	0.136083	1.30997	0.0148999	PF07714	PF07714 Protein tyrosine kinase
A0A1U8M1S7	S418	serine/threonine-protein kinase PBS1-like	LOC107933106	0.989575	0.00119475	67.864	4	WDLEGS(0.008)EKDDS(0.99)PKET(0.002)AR	0.58956	0.792879	0.80029	0.76485	0.805139	1.15444	1.27683	1.24801	1.15755	1.52574	0.0646287	1.53471	0.0893857	PF00069	PF00069 Protein kinase domain
A0A1U8M208	S1229	receptor-like serine/threonine-protein kinase ALE2	LOC107932233	0.996055	0.00804085	72.006	2	ESS(0.004)ES(0.996)FRR	-0.108	0.839047	0.787658	0.766602	0.809364	1.02424	1.37904	1.19343	1.20062	1.48576	0.252282	1.52009	0.0341289	PF07714	PF07714 Protein tyrosine kinase
A0A1U8MHL7	T395	probable serine/threonine-protein kinase Cx32, chloroplastic	LOC107937828	0.870318	0.00231717	87.298	2	SGSIHS(0.001)S(0.01)T(0.119)T(0.87)PR	1.8349	0.810525	0.798103	0.818668	0.776611	1.12569	1.40339	1.17136	1.09565	1.57363	0.166063	1.42081	0.00995684	PF07714	PF07714 Protein tyrosine kinase
A0A1U8MIZ2	S16	serine/threonine-protein kinase At5g01020-like	LOC107937199	0.992228	0.010443	63.091	2	S(0.008)LS(0.992)NPPDGGR	0.68271	0.820955	0.935907	0.77808	0.900961	1.01657	1.18927	1.16167	1.19659	1.2545	0.0182796	1.41056	0.0826483	PF07714	PF07714 Protein tyrosine kinase
A0A1U8MKJ1	S388	serine/threonine-protein kinase At5g01020-like	LOC107938618	0.806033	0.00017704	120.09	2	S(0.189)S(0.806)PHS(0.005)GNPAR	-0.73918	0.8934	0.871077	0.789913	0.778251	1.1802	1.30986	1.09827	1.07903	1.41237	0.0914726	1.38842	0.0019786	PF07714	PF07714 Protein tyrosine kinase
A0A1U8MN42	S737	probable leucine-rich repeat receptor-like protein kinase IMK3 isoform X1	LOC107939410	0.888139	3.29731e-27	210.37	3	DAS(0.11)S(0.888)IS(0.002)DELLNTLK	-0.21986	0.722488	0.971481	0.874826	0.836557	0.887803	1.37186	1.23409	1.10089	1.32047	0.0981686	1.36332	0.0491149	PF07714	PF07714 Protein tyrosine kinase
A0A1U8MTM0	S843	probable receptor-like protein kinase At1g30570	LOC107941158	0.933133	0.000924137	71.118	3	EAENRPFDGNSGLGAS(0.067)NS(0.933)HGELV	-1.4846	0.868166	0.976361	0.905036	0.721536	0.978417	1.17164	1.31661	1.06224	1.1635	0.0443741	1.46347	0.00842377	PF12819; PF07714	PF12819 Carbohydrate-binding protein of the ER; PF07714 Protein tyrosine kinase
A0A1U8NB07	S10	serine/threonine-protein kinase STY46-like	LOC107946401	1	3.15712e-74	151.48	2	SSDTCGGGS(1)PAQGSNEK	-0.43905	0.787856	0.814814	0.757177	0.743013	1.28345	1.19219	1.20326	1.21824	1.54609	0.0758694	1.61437	0.0221003	PF07714	PF07714 Protein tyrosine kinase
A0A1U8P9P4	S462	probable inactive leucine-rich repeat receptor-like protein kinase At3g03770	LOC107957003	0.998631	0.000591693	106.79	2	LGT(0.001)QGS(0.999)PVS(0.001)R	-0.98561	0.997377	0.73408	0.76726	0.769362	1.30322	1.21033	1.06653	1.15185	1.47771	0.163712	1.44359	0.0524588	PF07714	PF07714 Protein tyrosine kinase
A0A1U8PHH0	S860	receptor-like serine/threonine-protein kinase ALE2	LOC107958393	0.99531	0.000597392	81.428	3	RHS(0.995)CS(0.005)APLGTLR	-0.095383	0.792389	0.758093	0.798056	0.819707	0.996198	1.3935	1.24235	1.19971	1.54768	0.265426	1.51015	0.0436137	PF07714	PF07714 Protein tyrosine kinase
A0A1U8PHH0	S886	receptor-like serine/threonine-protein kinase ALE2	LOC107958393	0.999997	0.00129621	94.692	2	S(1)EHGFSVK	-0.71342	0.743081	0.68697	0.603791	0.593164	1.33421	1.56664	1.31071	1.16143	2.03801	0.168274	2.06441	0.0728767	PF07714	PF07714 Protein tyrosine kinase
A0A1U8PJB3	S9	serine/threonine-protein kinase STY8-like isoform X3	LOC107959677	0.998687	9.91708e-06	102.73	2	MDSTT(0.001)GCKS(0.999)PVR	0.11145	0.860631	0.976319	0.842838	0.855849	0.887092	1.16963	1.25465	1.15298	1.11438	0.106132	1.41789	0.070531	PF07714	PF07714 Protein tyrosine kinase
A0A1U8PJE6	S9	serine/threonine-protein kinase STY8-like	LOC107959707	0.999993	3.99733e-07	108.72	2	MDSTTGCKS(1)PAR	0.31623	0.830706	0.925777	0.878397	0.914177	0.897181	1.20946	1.1789	1.16541	1.19322	0.134165	1.30846	0.036362	PF07714	PF07714 Protein tyrosine kinase
A0A1U8PR50	S16	serine/threonine-protein kinase HT1-like	LOC107961946	0.999981	0.0148159	53.995	3	S(1)KHLQLPSSSR	0.16551	0.761518	0.886323	0.86583	0.806925	1.06599	1.2516	1.21501	1.1468	1.40597	0.00619272	1.41224	0.00896563	PF07714	PF07714 Protein tyrosine kinase
A0A1U8PUA5	S784	probable leucine-rich repeat receptor-like protein kinase IMK3	LOC107962130	0.842187	3.57653e-07	155.37	3	DAS(0.158)S(0.842)IGDELLNTLK	0.43868	0.852383	0.994729	0.926047	0.846727	0.860784	1.1456	1.22222	1.15151	1.08076	0.0927858	1.33989	0.0211786	PF07714	PF07714 Protein tyrosine kinase
