# Supplementary material for: Type One Protein Phosphatase 4aD Negatively Regulates Cotton (Gossypium hirsutum) Salt Tolerance by Inhibiting the Phosphorylation of Kinases That Respond to Abscisic Acid
Source: Int J Mol Sci. 2025 Apr 8;26(8):3471. doi: 10.3390/ijms26083471 (PMC12026917; doi:10.3390/ijms26083471)
Supplement: Supplementary file 1 [file ijms-26-03471-s001.zip › Table S5 Primers used in this study.xlsx]

## Sheet: Sheet1
Table S5 Primers used in this study
NptII-F	TCCGGCCGCTTGGGTGGAGAG
ptII-R	CTGGCGCGAGCCCCTGATGCT
GhTOPP4aD-VIGS-F	GTGAGTAAGGTTACCGAATTCATGGCGGCTGCGACGGCGC
GhTOPP4aD-VIGS-R	GAGACGCGTGAGCTCGGTACCAGTTCTCTGGGTACTTAAT
GhRAF36-VIGS-F	GTGAGTAAGGTTACCGAATTCATGTCAGAAGAGGCAAATTCT
GhRAF36-VIGS-R	GAGACGCGTGAGCTCGGTACCTGAAACCTTCAAGGAACCCA
GhLRK-VIGS-F	GTGAGTAAGGTTACCGAATTATGCTACCAGCTTACCGAG
GhLRK-VIGS-R	GAGACGCGTGAGCTCGGTACCTCTGCTGAAATATCCATCTCTT
GhLYK3-VIGS-F	GTGAGTAAGGTTACCGAATTGTTGTTCTGTTTGAGATTATAT
GhLYK3-VIGS-R	GAGACGCGTGAGCTCGGTACCTTGGACCAACCCACTAAATAC
GhHERK1-VIGS-F	GTGAGTAAGGTTACCGAATTAATGAAATGGCAGAAAAGAGG
GhHERK1-VIGS-R	GAGACGCGTGAGCTCGGTACCCACCTGCCTTCAGACTTC
GhSRF6-VIGS-F	GTGAGTAAGGTTACCGAATTACAGCAAGCCATTGATTTG
GhSRF6-VIGS-R	GAGACGCGTGAGCTCGGTACCGAGAATACTGACCAGACATGG
GhFER-VIGS-F	GTGAGTAAGGTTACCGAATTCACCGCCACCTTGTTTCG
GhFER-VIGS-R	GAGACGCGTGAGCTCGGTACCCTGATCAAGGATGCCTTTCT
pET28a-GhTOPP4aD-F	ATGGGTCGCGGATCCGAATTCATGGCGGCTGCGACGGCGC
pET28a-GhTOPP4aD-R	GTGGTGGTGGTGGTGCTCGAGCATTTTAGTGGGCATGAACT
pGEX4T-1-GhTOPP4aD-F	GATCTGGTTCCGCGTGGATCCATGGCGGCTGCGACGGCGC
pGEX4T-1-GhTOPP4aD-R	TCAGTCAGTCACGATGCGGCCCGCCATTTTAGTGGGCATGAACT
pMAL-GhSRF6-BamHI-F	AGGATTTCAGAATTCGGATCC CTTGGTGAAGGATCTTTTGGAC
pMAL-GhSRF6-Sal I-R	CAAGCTTGCCTGCAGGTCGAC TCAAGACACGTAGTCATGTG
pMAL-GhLYK3-BamHI-F	AGGATTTCAGAATTCGGATCC GGAATCTATGGTTCTGTTTATTTC
pMAL-GhLYK3-Sal I-R	CAAGCTTGCCTGCAGGTCGAC CTATCTTCCTTGGACCAACCCA
pMAL-GhLRK-BamHI-F	AGGATTTCAGAATTCGGATCC CTTGGTGATGGAGGCTTTG
pMAL-GhLRK-Sal I-R	CAAGCTTGCCTGCAGGTCGAC TTAACTCGTACTATTTGACTGTA
pMAL-GhHERK1-BamHI-F	AGGATTTCAGAATTCGGATCC ATTGGGATTGGCGGTTTCG
pMAL-GhHERK1-Sal I-R	CAAGCTTGCCTGCAGGTCGAC TCACCTGCCTTCAGACTTC
pMALc2X-GhRAF36-F	AGGATTTCAGAATTCGGATCCATGTCAGAAGAGGCAAATTCT
pMALc2X-GhRAF36-R	CAAGCTTGCCTGCAGGTCGACTCATGAGAACTTAGGTTTAGGCA
pGADT7-GhTOPP4aD-F	TACCAGATTACGCTCATATGATGGCGGCTGCGACGGCGC
pGADT7-GhTOPP4aD-R	TGCCCACCCGGGTGGAATTCTTACATTTTAGTGGGCATGA
pGBKT7-GhTOPP4aD-F	CAGAGGAGGACCTGCATATGATGGCGGCTGCGACGGCGC
pGBKT7-GhTOPP4aD-R	CGACGGATCCCCGGGAATTCTTACATTTTAGTGGGCATGA
GhHERK1-BD-NdeI-F	CAGAGGAGGACCTGCATATGATTGGGATTGGCGGTTTCG
GhHERK1-BD-EcoR1-R	CGACGGATCCCCGGGAATTCTCACCTGCCTTCAGACTTC
pGBKT7-GhRAF36-F	CAGAGGAGGACCTGCATATGATGTCAGAAGAGGCAAATTCT
pGBKT7-GhRAF36-R	CGACGGATCCCCGGGAATTCTCATGAGAACTTAGGTTTAGGCA
GhLRK-BD-NdeI-F	CAGAGGAGGACCTGCATATGCTTGGTGATGGAGGCTTTG
GhLRK-BD-EcoR1-R	CGACGGATCCCCGGGAATTCTTAACTCGTACTATTTGACTGTA
GhLYK3-BD-NdeI-F	CAGAGGAGGACCTGCATATGGGAATCTATGGTTCTGTTTAT
GhLYK3-BD-EcoR1-R	CGACGGATCCCCGGGAATTCCTATCTTCCTTGGACCAACCCA
GhSRF6-BD-NdeI-F	CAGAGGAGGACCTGCATATGCTTGGTGAAGGATCTTTTGGAC
GhSRF6-BD-EcoR1-R	CGACGGATCCCCGGGAATTCTCAAGACACGTAGTCATGTG
GhTOPP4aD -qPCR-F	CTTATCTCGTCCAACTGC
GhTOPP4aD -qPCR-R	TCGTAACCATCCTCCAC
GhRAF36-qPCR-F	TATAAGGAGGAAGCTGTTGC
GhRAF36-qPCR-R	AGCCCTCTGATAAATACTCTGTT
GhLRK-qPCR-F	AATGATAACGGGTGTAGC
GhLRK-qPCR-R	CTGGAGAATGTGGCAAT
GhLYK3-qPCR-F	ACGTTCATTGGCATCTA
GhLYK3-qPCR-R	GGACCAACCCACTAAAT
GhHERK1-qPCR-F	ACCACCGATAGCCTTGC
GhHERK1-qPCR-R	CAACCGTCTCCAGTGCC
GhSRF6-qPCR-F	GTCATAGCAGGAATCGTA
GhSRF6-qPCR-R	GGTGTCAACTGAAGAGGC
